# Supplementary material for: Differential Impact of Co-expressed SP-A1/SP-A2 Protein on AM miRNome; Sex Differences
Source: Front Immunol. 2019 Aug 16;10:1960. doi: 10.3389/fimmu.2019.01960 (PMC6707024; doi:10.3389/fimmu.2019.01960)
Supplement: Supplementary Table 1 — Identification of miRNAs from SP-A1/SP-A2 (co-ex), KO males and females in response to Filtered air or Ozone. [file Table_1.XLSX]

## Sheet: coex (M&F) & KO (M&F) 
No normalization to KO values
miRNAs	co-ex-FA-F-1	co-ex-FA-F-2	co-ex-FA-F-3	co-ex-FA-F-4	co-ex- O3-F-1	co-ex- O3-F-2	co-ex- O3-F-3	co-ex- O3-F-4	average-FA-F	average-O3-F	Female	Female		miRNAs	coex-FA-M-1	coex-FA-M-2	coex-FA-M-3	coex-FA-M-4	coex-O3-M-1	coex-O3-M-2	coex-O3-M-3	coex-O3-M-4	average-FA-M	average-O3-M	Male	Male		miRNAs	KO-F-FA-1	KO-F-FA-2	KO-F-FA-3	KO-F-O3-1	KO-F-O3-2	KO-F-O3-3	average-FA-M	average-O3-M	Female	Female		miRNAs	KO-M-FA-1	KO-M-FA-2	KO-M-FA-3	KO-M-O3-1	KO-M-O3-2	KO-M-O3-3	average-FA-M	average-O3-M	Male
											Fold change-FA	Fold change-O3													Fold change-FA	Fold change-O3											Fold change-FA	Fold change-O3											Fold change-FA
mmu-let-7a-5p	5337.77	13095.7	5982.22	4450.78	3667.68	7613.9	10231.2	9927.7	7216.62	7860.11	0.918132	1.08917		mmu-let-7a-5p	34504.4	21097.9	13645.1	15010.9	33013.7	27158.8	31602.2	20038.3	21064.6	27953.3	0.753565	1.32703		mmu-let-7a-5p	83487.8	87345.8	71493.9	47148.7	31179.3	34978.2	80775.8	37768.7	2.1387	0.467574		mmu-let-7a-5p	121120	137707	144948	98974.8	98974.2	114934	134591	104294	1.2905
mmu-let-7b-3p	1.31407	8.99287	6.9845	3.88172	0	12.0323	10.6464	0	5.29329	5.66968	0.933614	1.07111		mmu-let-7b-3p	10.9687	14.1842	13.6233	0	11.8876	30.7807	8.64492	12.1325	9.69406	15.8614	0.611173	1.6362		mmu-let-7b-3p	12.9813	0	28.6322	9.33687	0	33.1971	13.8712	14.178	0.978359	1.02212		mmu-let-7b-3p	7.11202	23.0417	92.5288	29.9249	25.0615	69.1986	40.8942	41.395	0.987901
mmu-let-7b-5p	5182.71	2280.04	2860.15	3489.67	4435.8	5516.83	3224.67	6068.13	3453.14	4811.36	0.717706	1.39333		mmu-let-7b-5p	1830.99	1935.4	1583.03	3768.08	2639.96	9445.38	1444.42	2720.71	2279.37	4062.62	0.56106	1.78234		mmu-let-7b-5p	3134.14	2317.94	3654.44	3343.45	6305.63	4232.24	3035.51	4627.11	0.656027	1.52433		mmu-let-7b-5p	1188.72	2808.11	57390.2	7475.59	8101.13	13693.8	20462.4	9756.83	2.09723
mmu-let-7c-2-3p	27.5955	31.8209	8.73062	10.0925	0	11.1729	26.0245	26.6092	19.5599	15.9516	1.2262	0.815528		mmu-let-7c-2-3p	46.2252	30.2348	10.8987	16.0779	44.8071	53.0111	51.1491	33.3643	25.8591	45.5829	0.567299	1.76274		mmu-let-7c-2-3p	30.4778	0	69.1363	41.5915	94.7568	39.3733	33.2047	58.5739	0.566886	1.76402		mmu-let-7c-2-3p	86.3603	74.328	125.362	119.7	135.332	90.8232	95.35	115.285	0.82708
mmu-let-7c-5p	4047.35	3985.57	1932.96	3437.65	2465.22	6359.09	4403.46	7397.36	3350.88	5156.28	0.649864	1.53878		mmu-let-7c-5p	3535.05	6192.16	1577.58	5342.26	4040.87	16330.8	2720.27	4313.09	4161.76	6851.27	0.607444	1.64624		mmu-let-7c-5p	6149.75	3535.14	5324.19	6203.93	10048.5	8940.05	5003.03	8397.5	0.595776	1.67848		mmu-let-7c-5p	4225.56	6230.18	138302	16443.5	16876.4	31223.7	49586	21514.5	2.30477
mmu-let-7d-3p	817.354	977.11	827.663	580.705	679.646	430.586	1143.3	1035.9	800.708	822.359	0.973672	1.02704		mmu-let-7d-3p	1822.37	876.062	2013.53	2997.8	1940.42	1434.72	2614.37	2573.6	1927.44	2140.78	0.900346	1.11068		mmu-let-7d-3p	5979.3	5748.35	7957.65	5036.82	2984.84	3397.68	6561.77	3806.45	1.72386	0.580095		mmu-let-7d-3p	4635.01	12145.9	5739.77	6006.44	5741.59	8809.85	7506.91	6852.63	1.09548
mmu-let-7d-5p	1749.03	3784.62	1602.94	1428.47	868.66	2025.73	2831.34	2625.03	2141.27	2087.69	1.02566	0.97498		mmu-let-7d-5p	10401.4	7821.48	5411.19	5475.26	6172.41	6911.97	8785.4	6551.53	7277.35	7105.33	1.02421	0.976363		mmu-let-7d-5p	14306.5	21552.8	16178.6	8633.21	6921.55	6979.88	17346	7511.55	2.30924	0.433042		mmu-let-7d-5p	19851.7	23056.6	34747.6	19258.7	19415.2	24241.1	25885.3	20971.7	1.2343
mmu-let-7e-5p	975.043	2392.45	1031.96	784.884	752.034	944.539	1550.82	1580.46	1296.08	1206.96	1.07384	0.931239		mmu-let-7e-5p	10457.9	3733.81	4811.76	2965.65	7022.83	4712.86	5609.83	3774.71	5492.27	5280.06	1.04019	0.961362		mmu-let-7e-5p	13140.5	18449.1	11316	7411.78	3725.66	3982.11	14301.8	5039.85	2.83775	0.352392		mmu-let-7e-5p	8193.05	13600.5	6524.77	12507.5	12340.3	9550.49	9439.46	11466.1	0.82325
mmu-let-7f-1-3p	0	8.64699	0	8.53979	0	0	1.18293	4.95055	4.29669	1.53337	2.80213	0.356872		mmu-let-7f-1-3p	5.48434	14.5575	27.2467	5.84652	4.57216	4.27509	13.6878	0	13.2838	5.63376	2.35788	0.424109		mmu-let-7f-1-3p	0.564405	0	0	21.2202	0	7.72025	0.188135	9.64681	0.0195023	51.276		mmu-let-7f-1-3p	17.2721	49.0565	11.9392	29.3603	26.3146	27.0307	26.0893	27.5685	0.946341
mmu-let-7f-5p	4186.64	10700.8	4286.74	3834.36	3313.78	9058.64	10170.2	9906.66	5752.14	8112.33	0.709061	1.41031		mmu-let-7f-5p	24533	20481.3	9239.35	9899.62	26138.1	24923.8	25971.5	16072.5	16038.3	23276.5	0.689036	1.4513		mmu-let-7f-5p	57814.8	50873.2	40809.9	37525.7	29017.1	33289	49832.6	33277.3	1.4975	0.667781		mmu-let-7f-5p	139449	112605	133721	102592	96231.2	91923.9	128592	96915.6	1.32684
mmu-let-7g-5p	2950.1	3515.18	2413.14	2412.1	2533.59	4063.5	4163.32	3867	2822.63	3656.85	0.771874	1.29555		mmu-let-7g-5p	6175.37	6878.6	2247.85	4089.64	4579.47	8461.26	5787.77	4394.99	4847.87	5805.87	0.834993	1.19761		mmu-let-7g-5p	15035.7	18025.8	12632.4	13062.3	9647.96	13440.2	15231.3	12050.1	1.26399	0.791144		mmu-let-7g-5p	51366.1	41156.9	54677.1	42213.9	36478.3	35440.5	49066.7	38044.2	1.28973
mmu-let-7i-5p	968.472	1627.71	1014.5	1001.48	957.135	1180.89	1331.39	1263.01	1153.04	1183.1	0.974589	1.02607		mmu-let-7i-5p	2844.02	2344.88	1441.35	1620.95	2941.73	3613.31	3359.99	3024.02	2062.8	3234.76	0.637698	1.56814		mmu-let-7i-5p	5049.73	5411.46	4616.07	4340.8	2420.6	4231.47	5025.75	3664.29	1.37155	0.729103		mmu-let-7i-5p	18856	14715.5	28037.7	15253.3	10939.4	15225.9	20536.4	13806.2	1.48748
mmu-let-7j	1.31407	0.34588	0	0.776344	0	1.71891	0	0	0.609074	0.429727	1.41735	0.705541		mmu-let-7j	0.783478	1.11981	0	0	0.914431	0	1.44082	3.03312	0.475821	1.34709	0.353221	2.83109		mmu-let-7j	3.95083	3.66184	1.39669	5.09284	0	0	3.00312	1.69761	1.76903	0.565283		mmu-let-7j	16.2561	11.1492	16.4164	16.9386	11.2777	7.5686	14.6072	11.9283	1.22458
mmu-mir-100-5p	77.5303	58.7995	82.0679	63.6602	0	93.6804	56.7807	161.512	70.5145	77.9932	0.904111	1.10606		mmu-mir-100-5p	87.7495	693.907	29.9713	48.2338	82.2988	406.134	59.794	130.424	214.965	169.663	1.26702	0.789255		mmu-mir-100-5p	82.4031	2.1971	101.26	41.5915	73.2211	240.1	61.9534	118.304	0.523679	1.90957		mmu-mir-100-5p	117.856	175.414	1153.63	338.773	105.258	374.105	482.299	272.712	1.76853
mmu-mir-101a-3p	84.1007	95.4628	127.467	103.254	229.23	217.442	317.025	337.875	102.571	275.393	0.372454	2.6849		mmu-mir-101a-3p	150.428	93.3172	51.7687	207.551	147.223	112.007	276.637	359.424	125.766	223.823	0.5619	1.77968		mmu-mir-101a-3p	369.121	447.476	164.81	344.615	361.799	416.122	327.136	374.179	0.874277	1.1438		mmu-mir-101a-3p	1233.43	1221.95	732.768	1267.01	1305.7	820.653	1062.72	1131.12	0.939523
mmu-mir-101b-3p	52.5629	114.832	83.814	199.52	64.3452	155.561	118.293	181.314	112.682	129.878	0.8676	1.15261		mmu-mir-101b-3p	150.428	87.3449	27.2467	97.9292	181.972	124.833	249.262	292.696	90.7371	212.191	0.427621	2.33852		mmu-mir-101b-3p	203.75	327.368	242.326	215.597	99.0639	235.468	257.815	183.376	1.40593	0.711271		mmu-mir-101b-3p	1106.43	773.012	593.975	854.837	895.949	756.86	824.471	835.882	0.986349
mmu-mir-103-3p	1093.31	2071.13	1442.3	1191.69	884.746	1403.49	1381.66	1081.69	1449.61	1187.9	1.22031	0.819462		mmu-mir-103-3p	7433.64	6756.54	6879.78	4827.76	5761.83	4002.34	7179.61	4943.98	6474.43	5471.94	1.18321	0.845161		mmu-mir-103-3p	4450.89	4690.81	4676.82	4250.82	2760.87	3101.23	4606.18	3370.97	1.36642	0.731837		mmu-mir-103-3p	14420.1	13591.6	10117	10112.9	10193.8	8583.87	12709.6	9630.19	1.31976
mmu-mir-106b-3p	57.8192	94.4252	289.857	102.477	84.453	2.57836	21.2927	24.1339	136.145	33.1145	4.11133	0.24323		mmu-mir-106b-3p	145.727	228.441	117.161	222.168	269.757	229.145	243.499	219.901	178.374	240.575	0.741447	1.34871		mmu-mir-106b-3p	393.39	281.961	349.173	289.443	361.799	232.38	341.508	294.54	1.15946	0.86247		mmu-mir-106b-3p	1193.8	975.184	2007.28	969.455	538.823	1485.61	1392.09	997.962	1.39493
mmu-mir-106b-5p	11.8267	40.8138	6.9845	17.8559	16.0863	13.7513	58.555	71.7829	19.3702	40.0439	0.483725	2.06729		mmu-mir-106b-5p	52.493	78.7598	27.2467	77.4664	12.802	34.2007	66.9981	97.0598	58.9914	52.7652	1.118	0.894454		mmu-mir-106b-5p	104.415	301.735	106.847	123.926	103.371	93.4151	170.999	106.904	1.59956	0.625173		mmu-mir-106b-5p	483.617	318.124	349.222	389.589	337.077	417.354	383.654	381.34	1.00607
mmu-mir-107-3p	53.877	84.3946	20.9535	61.3312	124.669	89.3831	20.1098	76.1147	55.1391	77.5691	0.710838	1.40679		mmu-mir-107-3p	268.733	268.38	277.916	213.398	167.341	118.848	347.958	242.649	257.107	219.199	1.17294	0.85256		mmu-mir-107-3p	128.12	109.855	175.285	88.2759	34.457	158.265	137.753	93.666	1.47069	0.679955		mmu-mir-107-3p	353.569	304.745	307.434	306.025	355.873	382.755	321.916	348.218	0.924468
mmu-mir-10a-5p	521.687	323.397	293.349	383.514	434.33	649.747	271.482	468.446	380.487	456.001	0.834399	1.19847		mmu-mir-10a-5p	227.209	1334.06	158.031	1509.86	384.976	1309.89	227.65	433.736	807.291	589.062	1.37047	0.729677		mmu-mir-10a-5p	322.275	133.291	449.735	436.287	913.111	678.61	301.767	676.002	0.446399	2.24015		mmu-mir-10a-5p	525.274	482.389	12151.1	1184.01	1095.19	1492.1	4386.26	1257.1	3.4892
mmu-mir-10b-5p	21.0252	4.15056	0	3.88172	4.02157	10.3134	5.32319	0	7.26436	4.91455	1.47813	0.676529		mmu-mir-10b-5p	2.35043	28.3684	0	45.3105	13.7165	7.69516	10.8061	0	19.0073	8.05445	2.35986	0.423754		mmu-mir-10b-5p	0	0	0.698346	2.54642	0	92.643	0.232782	31.7298	0.00733638	136.307		mmu-mir-10b-5p	5.08002	6.68952	282.064	10.1632	22.5554	27.0307	97.9444	19.9164	4.91777
mmu-mir-1187	21.0252	6.22583	20.9535	14.7505	32.1726	86.8048	8.87198	12.3764	15.7388	35.0564	0.448955	2.22739		mmu-mir-1187	14.8861	53.3775	84.4647	116.93	50.2937	91.4869	26.6552	19.7153	67.4146	47.0378	1.4332	0.697738		mmu-mir-1187	0.564405	19.7739	27.9338	0	120.6	3.86013	16.0907	41.4865	0.387854	2.57829		mmu-mir-1187	8.12803	8.17608	13.4316	17.5033	21.3023	36.7618	9.9119	25.1891	0.3935
mmu-mir-1191a	13.1407	5.87995	0	17.8559	0	6.87563	12.4208	11.7576	9.21915	7.76349	1.1875	0.842104		mmu-mir-1191a	17.2365	17.5436	10.8987	35.0791	27.4329	20.5204	11.5266	7.58279	20.1895	16.7657	1.20421	0.830417		mmu-mir-1191a	18.6253	0.732367	0	26.313	34.457	10.0363	6.45257	23.6021	0.27339	3.65778		mmu-mir-1191a	32.5121	11.1492	13.4316	23.7141	30.0738	12.9747	19.031	22.2542	0.855162
mmu-mir-1195	224.707	44.2726	113.498	309.761	301.618	177.047	63.2868	9.9011	173.06	137.963	1.25439	0.797201		mmu-mir-1195	11.7522	10.0783	24.522	26.3093	23.7752	258.215	10.8061	51.563	18.1654	86.09	0.211005	4.73922		mmu-mir-1195	269.221	364.719	382.694	193.528	167.978	118.892	338.878	160.133	2.11623	0.472538		mmu-mir-1195	266.193	295.826	198.489	262.549	286.954	410.867	253.503	320.123	0.79189
mmu-mir-1198-5p	26.2815	77.8229	90.7985	16.3032	56.302	18.908	30.7562	61.263	52.8015	41.8073	1.26297	0.791782		mmu-mir-1198-5p	170.798	210.524	141.683	38.0024	151.796	64.9814	148.404	150.139	140.252	128.83	1.08866	0.918564		mmu-mir-1198-5p	501.756	273.905	368.727	258.037	323.034	245.504	381.463	275.525	1.38449	0.722286		mmu-mir-1198-5p	1041.4	1125.33	1664.03	819.831	791.944	984.999	1276.92	865.591	1.4752
mmu-mir-1249-3p	23.6533	14.8728	38.4147	60.5548	60.3236	4.29727	24.8415	24.1339	34.3739	28.3991	1.21039	0.826181		mmu-mir-1249-3p	109.687	41.8061	337.859	118.392	49.3793	23.0855	69.1594	37.914	151.936	44.8845	3.38504	0.295417		mmu-mir-1249-3p	506.835	1159.34	939.974	225.783	146.442	83.3787	868.715	151.868	5.72021	0.174819		mmu-mir-1249-3p	293.625	738.077	105.96	159.223	130.32	251.926	379.221	180.49	2.10107
mmu-mir-125a-3p	56.5052	36.6632	55.876	20.1849	28.151	27.5025	33.122	25.3716	42.3073	28.5368	1.48255	0.674511		mmu-mir-125a-3p	173.149	69.428	272.467	114.007	149.967	102.602	129.674	101.609	157.263	120.963	1.30009	0.769179		mmu-mir-125a-3p	143.359	540.487	120.814	110.345	86.1425	67.1662	268.22	87.8845	3.05196	0.327658		mmu-mir-125a-3p	131.064	246.769	123.869	178.985	226.807	163.266	167.234	189.686	0.881638
mmu-mir-125a-5p	7687.33	9298.98	9748.62	6726.25	4335.26	2699.54	5884.49	3962.29	8365.29	4220.4	1.98211	0.504513		mmu-mir-125a-5p	34168.2	9224.22	54588.7	21130.8	32150.5	16513.8	33105	20297.6	29778	25516.7	1.167	0.856899		mmu-mir-125a-5p	32690.3	47406.1	40482.4	30965.3	10836.7	13634.7	40193	18478.9	2.17507	0.459755		mmu-mir-125a-5p	33610.4	53730.3	15134.4	38153.2	35061.1	33846.8	34158.4	35687	0.957165
mmu-mir-125b-5p	649.152	455.178	247.95	454.938	273.467	545.753	550.654	925.134	451.804	573.752	0.787456	1.26991		mmu-mir-125b-5p	604.845	1875.68	471.367	1246.77	683.08	1633.94	422.881	764.346	1049.66	876.062	1.19816	0.834611		mmu-mir-125b-5p	497.805	31.4918	400.152	637.454	628.84	1177.34	309.816	814.544	0.380355	2.62912		mmu-mir-125b-5p	529.338	785.647	5121.92	1496.81	1501.18	3341	2145.63	2113	1.01545
mmu-mir-1264-3p	47.3066	64.3336	71.5911	18.6323	16.0863	24.9241	45.5428	15.4705	50.4659	25.5059	1.9786	0.505409		mmu-mir-1264-3p	217.023	193.353	103.537	68.6966	226.779	94.907	186.586	107.676	145.653	153.987	0.945876	1.05722		mmu-mir-1264-3p	91.9979	16.1121	46.7892	86.5783	21.5356	65.6222	51.6331	57.912	0.891578	1.12161		mmu-mir-1264-3p	324.105	150.886	7.462	178.42	221.794	170.834	160.818	190.35	0.844854
mmu-mir-1264-5p	13.1407	29.0539	10.4767	0.776344	0	0	28.9818	28.4656	13.3619	14.3619	0.930376	1.07483		mmu-mir-1264-5p	61.8947	50.3913	5.44933	70.1582	57.6092	32.4907	47.5471	50.0464	46.9734	46.9233	1.00107	0.998934		mmu-mir-1264-5p	65.4709	38.8155	75.4214	88.2759	21.5356	40.9173	59.9026	50.2429	1.19226	0.838744		mmu-mir-1264-5p	295.657	153.116	0	224.155	197.986	114.61	149.591	178.917	0.836091
mmu-mir-126a-3p	21.0252	8.99287	0	0	0	0	8.87198	19.8022	7.50451	7.16854	1.04687	0.955231		mmu-mir-126a-3p	0.783478	16.0506	0	0	0	29.9256	0	4.54968	4.20851	8.61883	0.488293	2.04795		mmu-mir-126a-3p	5.07964	8.05604	2.79338	17.8249	73.2211	306.494	5.30969	132.513	0.0400691	24.9569		mmu-mir-126a-3p	15.24	11.1492	9375.26	142.285	81.4499	117.854	3133.88	113.863	27.5233
mmu-mir-127-3p	6.57037	0.691759	54.1299	0	0	0	4.14026	0	15.348	1.03506	14.8281	0.0674397		mmu-mir-127-3p	1.56696	2.61288	0	24.8477	0	8.55018	0	6.06623	7.25688	3.6541	1.98595	0.503536		mmu-mir-127-3p	0	1.46473	2.09504	6.79045	12.9214	23.9328	1.18659	14.5482	0.0815627	12.2605		mmu-mir-127-3p	1.016	5.94624	174.611	5.08159	6.26538	0	60.5244	3.78232	16.0019
mmu-mir-128-3p	126.151	83.0111	34.9225	84.6215	88.4746	102.275	92.86	63.7383	82.1765	86.837	0.946331	1.05671		mmu-mir-128-3p	141.809	159.386	329.685	128.623	209.405	259.925	257.186	144.073	189.876	217.647	0.872401	1.14626		mmu-mir-128-3p	497.805	208.725	349.871	359.045	426.405	469.391	352.134	418.281	0.84186	1.18785		mmu-mir-128-3p	944.883	1033.16	5886.03	902.83	963.615	842.277	2621.36	902.907	2.90324
mmu-mir-1291	2.62815	7.95523	0	10.8688	0	10.3134	1.18293	0	5.36305	2.87409	1.866	0.535906		mmu-mir-1291	12.5356	7.83865	0	1.46163	11.8876	26.5056	19.4511	9.09935	5.45898	16.7359	0.326184	3.06576		mmu-mir-1291	10.7237	2.92947	6.98346	10.1857	30.1499	33.1971	6.87887	24.5109	0.280646	3.56321		mmu-mir-1291	9.14403	19.3253	67.158	42.9112	38.8453	4.32491	31.8758	28.6938	1.11089
mmu-mir-1298-3p	3.94222	17.6399	50.6376	82.2925	48.2589	0	48.5001	19.8022	38.628	29.1403	1.32559	0.754382		mmu-mir-1298-3p	66.5956	61.2161	43.5947	62.8501	81.3844	41.0409	69.1594	136.49	58.5641	82.0187	0.714033	1.40049		mmu-mir-1298-3p	131.506	1.46473	140.368	174.854	99.0639	83.3787	91.1128	119.099	0.765018	1.30716		mmu-mir-1298-3p	374.905	288.393	0	284.569	281.942	184.89	221.099	250.467	0.882748
mmu-mir-1298-5p	733.253	1775.4	1169.9	819.819	804.315	670.374	1473.93	1116.97	1124.59	1016.4	1.10645	0.90379		mmu-mir-1298-5p	6391.61	5361.64	3863.58	3332.52	4787.05	2866.88	7629.14	5007.68	4737.33	5072.69	0.933891	1.07079		mmu-mir-1298-5p	4423.24	3809.04	4024.57	3788.22	2502.44	2909.76	4085.62	3066.81	1.3322	0.750636		mmu-mir-1298-5p	11919.7	9389.86	194.012	8600.88	8155.02	5292.61	7167.87	7349.5	0.975287
mmu-mir-1306-3p	2.62815	6.22583	50.6376	0	0	13.7513	2.36586	0	14.8729	4.02928	3.69121	0.270914		mmu-mir-1306-3p	13.3191	4.8525	8.174	0	2.74329	9.4052	3.60205	30.3312	6.5864	11.5204	0.571715	1.74912		mmu-mir-1306-3p	15.2389	0	60.0578	5.94165	25.8428	16.9846	25.0989	16.2563	1.54395	0.647691		mmu-mir-1306-3p	19.3041	28.9879	28.3556	19.7618	23.8084	48.6553	25.5492	30.7418	0.831089
mmu-mir-1306-5p	27.5955	1.7294	6.9845	3.10538	16.0863	14.6107	19.5183	21.6586	9.8537	17.9685	0.548388	1.82353		mmu-mir-1306-5p	29.7722	11.1981	38.1453	74.5431	11.8876	11.1152	43.2246	6.06623	38.4147	18.0734	2.12548	0.470482		mmu-mir-1306-5p	163.113	313.453	400.851	89.9735	0	32.4251	292.472	40.7995	7.16852	0.139499		mmu-mir-1306-5p	45.7201	208.119	52.234	49.1221	56.3884	113.529	102.024	73.0132	1.39734
mmu-mir-130b-3p	7.88444	6.57171	1.74612	6.9871	0	0	2.95733	0	5.79734	0.739331	7.84133	0.127529		mmu-mir-130b-3p	2.35043	17.5436	0	43.8489	21.0319	6.84014	4.32246	0	15.9357	8.04863	1.97993	0.505068		mmu-mir-130b-3p	22.5762	16.1121	0	29.7082	0	16.9846	12.8961	15.5643	0.82857	1.2069		mmu-mir-130b-3p	53.8482	17.0954	92.5288	60.9791	26.3146	3.24369	54.4908	30.1791	1.80558
mmu-mir-130b-5p	13.1407	6.57171	15.7151	1.55269	4.02157	0	10.0549	7.42582	9.24507	5.37558	1.71983	0.581453		mmu-mir-130b-5p	9.40173	8.58519	76.2907	78.928	26.5185	13.6803	18.7307	18.1987	43.3014	19.282	2.24569	0.445298		mmu-mir-130b-5p	144.488	103.996	43.2974	69.6021	86.1425	94.1871	97.2604	83.3106	1.16744	0.856572		mmu-mir-130b-5p	215.393	220.011	177.596	115.747	121.548	135.154	204.333	124.15	1.64586
mmu-mir-132-3p	13.1407	21.7904	0	6.9871	28.151	34.3781	11.8293	19.8022	10.4796	23.5402	0.445178	2.24629		mmu-mir-132-3p	46.2252	56.7369	0	33.6175	38.4061	70.9665	35.3001	57.6292	34.1449	50.5755	0.675127	1.4812		mmu-mir-132-3p	19.7542	16.1121	15.3636	25.4642	43.0713	41.6894	17.0766	36.7416	0.464776	2.15157		mmu-mir-132-3p	14.224	30.4745	186.55	42.9112	50.123	58.3863	77.0829	50.4735	1.52719
mmu-mir-133a-3p	441.529	4.49644	19.2074	15.5269	0	5.15672	11.2378	10.5199	120.19	6.72862	17.8625	0.0559832		mmu-mir-133a-3p	4.70087	94.0638	0	0	7.31545	6.84014	5.76328	0	24.6912	4.97972	4.95834	0.20168		mmu-mir-133a-3p	0.564405	1.46473	0	3.39523	68.914	3867.08	0.67638	1313.13	0.00051509	1941.41		mmu-mir-133a-3p	2.03201	0	368.623	1.69386	48.87	9.73106	123.552	20.0983	6.14737
mmu-mir-138-5p	0	3.80468	20.9535	0	0	0	2.95733	9.28228	6.18954	3.0599	2.02279	0.494366		mmu-mir-138-5p	43.8747	12.6911	32.696	0	32.0051	7.69516	30.9776	34.8809	22.3155	26.3897	0.845614	1.18257		mmu-mir-138-5p	30.4778	21.971	0	13.5809	4.30713	5.40418	17.483	7.76407	2.25178	0.444094		mmu-mir-138-5p	34.5441	30.4745	0	14.1155	65.1599	35.6805	21.6729	38.3187	0.565595
mmu-mir-139-5p	43.3644	44.6185	10.4767	8.53979	44.2373	36.097	22.4757	0	26.7499	25.7025	1.04075	0.960846		mmu-mir-139-5p	3.91739	12.6911	8.174	19.0012	15.5453	30.7807	14.4082	1.51656	10.9459	15.5627	0.703345	1.42178		mmu-mir-139-5p	34.9931	0.732367	0.698346	51.7772	60.2998	50.9537	12.1413	54.3435	0.223417	4.47594		mmu-mir-139-5p	49.7842	50.5431	905.887	71.7069	58.8946	101.635	335.405	77.4123	4.3327
mmu-mir-140-3p	253.616	761.281	399.863	425.437	301.618	250.101	244.275	211.636	460.049	251.907	1.82626	0.547566		mmu-mir-140-3p	1879.56	2092.17	1773.76	1125.45	1444.8	1052.53	1649.02	1286.04	1717.74	1358.1	1.26481	0.790632		mmu-mir-140-3p	1514.3	1457.41	1866.68	1817.29	1154.31	1493.87	1612.8	1488.49	1.08351	0.922926		mmu-mir-140-3p	6050.3	5292.16	8667.86	4487.05	4095.05	4517.37	6670.11	4366.49	1.52757
mmu-mir-140-5p	2.62815	16.9481	0	3.88172	0	3.43781	10.6464	24.1339	5.86449	9.55453	0.613792	1.62922		mmu-mir-140-5p	38.3904	17.5436	5.44933	0	24.6897	1.71004	10.8061	36.3974	15.3458	18.4008	0.833977	1.19907		mmu-mir-140-5p	38.9439	83.4899	64.2478	46.6844	68.914	60.99	62.2272	58.8628	1.05716	0.945933		mmu-mir-140-5p	191.009	173.184	150.732	150.754	141.598	143.803	171.642	145.385	1.1806
mmu-mir-141-3p	2.62815	5.87995	0	6.21075	0	2.57836	16.561	10.5199	3.67971	7.41482	0.496264	2.01505		mmu-mir-141-3p	0.783478	4.47923	0	0	0	22.2305	0	12.1325	1.31568	8.59073	0.153151	6.52952		mmu-mir-141-3p	4.51524	0.732367	0	59.4165	77.5283	89.5549	1.7492	75.4999	0.0231683	43.1625		mmu-mir-141-3p	11.176	24.5283	223.86	146.802	164.153	201.109	86.5214	170.688	0.506899
mmu-mir-142a-3p	1.31407	27.3245	0	0.776344	0	4.29727	63.8782	18.5646	7.35373	21.685	0.339116	2.94885		mmu-mir-142a-3p	56.4104	18.6634	19.0727	62.8501	40.235	29.0706	75.643	51.563	39.2491	49.1279	0.798917	1.25169		mmu-mir-142a-3p	140.537	108.39	100.562	89.1247	124.907	72.5704	116.496	95.5339	1.21942	0.820059		mmu-mir-142a-3p	322.073	289.136	179.088	303.202	254.374	247.601	263.432	268.393	0.981519
mmu-mir-142a-5p	132.721	691.413	160.643	112.57	60.3236	122.902	265.568	228.344	274.337	169.284	1.62057	0.617067		mmu-mir-142a-5p	842.238	1511.37	790.153	771.74	1172.3	649.814	1092.86	644.537	978.875	889.879	1.10001	0.909083		mmu-mir-142a-5p	1126.55	2272.54	931.594	1124.67	714.983	1043.78	1443.56	961.143	1.50192	0.665814		mmu-mir-142a-5p	6290.08	4619.49	6530.74	3865.4	3325.66	3277.2	5813.44	3489.42	1.66602
mmu-mir-143-3p	132.721	135.931	230.488	197.191	80.4315	346.36	152.007	1071.79	174.083	412.648	0.421868	2.37041		mmu-mir-143-3p	72.8634	1324.36	32.696	138.855	50.2937	695.985	48.9879	515.63	392.193	327.724	1.19672	0.835619		mmu-mir-143-3p	354.446	78.3633	340.094	408.276	895.882	2092.96	257.635	1132.37	0.227517	4.39527		mmu-mir-143-3p	886.971	776.728	34853.5	4920.68	2600.13	4123.81	12172.4	3881.54	3.13597
mmu-mir-144-5p	2.62815	16.6022	13.969	7.76344	0	0	0.591465	15.4705	10.2407	4.01548	2.5503	0.39211		mmu-mir-144-5p	0	4.8525	10.8987	0	21.0319	9.4052	1.44082	0	3.93779	7.96949	0.494109	2.02385		mmu-mir-144-5p	98.7708	213.119	0	11.8833	103.371	13.1244	103.963	42.7929	2.42945	0.411616		mmu-mir-144-5p	593.346	300.285	2035.63	818.701	56.3884	1515.88	976.422	796.991	1.22514
mmu-mir-145a-3p	7.88444	3.80468	12.2229	0	4.02157	5.15672	0	10.5199	5.978	4.92455	1.21392	0.823779		mmu-mir-145a-3p	0	29.115	27.2467	0	0	18.8104	0.72041	0	14.0904	4.8827	2.88578	0.346527		mmu-mir-145a-3p	10.1593	0	48.8842	11.8833	0	18.5286	19.6812	10.1373	1.94146	0.515076		mmu-mir-145a-3p	17.2721	15.6089	717.844	67.19	15.0369	88.6608	250.242	56.9625	4.39309
mmu-mir-145a-5p	70.96	26.2869	41.907	20.1849	4.02157	12.0323	1.7744	27.8468	39.8347	11.4188	3.48852	0.286654		mmu-mir-145a-5p	39.9574	593.498	125.335	65.7733	13.7165	210.334	12.9674	66.7286	206.141	75.9367	2.71464	0.368373		mmu-mir-145a-5p	23.1406	0	1.39669	18.6737	4.30713	47.8656	8.17909	23.6155	0.346345	2.8873		mmu-mir-145a-5p	11.176	0	743.215	62.1084	56.3884	57.3051	251.464	58.6006	4.29114
mmu-mir-146a-5p	95.9274	779.959	122.229	86.1742	132.712	51.5672	338.318	82.9217	271.072	151.38	1.79068	0.558448		mmu-mir-146a-5p	369.018	154.907	305.163	369.792	577.006	366.803	328.507	166.821	299.72	359.784	0.833054	1.2004		mmu-mir-146a-5p	224.069	440.885	592.896	280.106	249.813	319.618	419.283	283.179	1.48063	0.675389		mmu-mir-146a-5p	484.633	495.025	5256.23	660.043	611.501	410.867	2078.63	560.803	3.70652
mmu-mir-146b-3p	0	13.4893	19.2074	3.88172	0	0	8.87198	0	9.1446	2.21799	4.12291	0.242547		mmu-mir-146b-3p	68.1626	36.2071	5.44933	16.0779	74.9834	45.316	54.7512	40.9471	31.4742	53.9994	0.582863	1.71567		mmu-mir-146b-3p	37.8151	0	14.6653	33.1035	12.9214	39.3733	17.4935	28.466	0.614538	1.62724		mmu-mir-146b-3p	123.952	152.372	14.924	126.475	73.9315	47.5741	97.083	82.6603	1.17448
mmu-mir-146b-5p	3115.67	8934.76	4653.42	3693.07	1596.56	967.744	4197.63	2425.15	5099.23	2296.77	2.22017	0.450415		mmu-mir-146b-5p	24880.1	21413.7	16694	11288.2	30260.4	16532.6	25919.6	14646.9	18569	21839.9	0.850233	1.17615		mmu-mir-146b-5p	37750.8	45930.4	36736.5	33257.9	17013.1	23488.9	40139.2	24586.7	1.63256	0.612534		mmu-mir-146b-5p	128472	106670	4013.06	75620.3	77010.3	46392.3	79718.3	66341	1.20165
mmu-mir-148a-3p	124.837	65.3713	66.3527	114.899	104.561	175.328	63.8782	152.848	92.865	124.154	0.747983	1.33693		mmu-mir-148a-3p	39.1739	57.1102	40.87	95.0059	11.8876	133.383	28.8164	90.9935	58.04	66.2701	0.87581	1.1418		mmu-mir-148a-3p	20.3186	1.46473	33.5206	60.2653	103.371	155.177	18.4346	106.271	0.173468	5.76475		mmu-mir-148a-3p	92.4563	58.7192	1301.37	191.971	308.257	202.19	484.183	234.139	2.06793
mmu-mir-148b-3p	39.4222	56.0325	66.3527	47.357	28.151	24.9241	65.0612	71.7829	52.2911	47.4798	1.10133	0.90799		mmu-mir-148b-3p	90.8834	78.3865	84.4647	160.779	74.9834	100.037	109.502	154.689	103.628	109.803	0.943768	1.05958		mmu-mir-148b-3p	134.893	172.106	213.694	167.215	297.192	165.985	173.564	210.131	0.825983	1.21068		mmu-mir-148b-3p	1025.15	634.018	776.048	557.282	501.23	495.203	811.738	517.905	1.56735
mmu-mir-149-3p	1.31407	0	41.907	8.53979	4.02157	0	0.591465	12.9952	12.9402	4.40206	2.93958	0.340184		mmu-mir-149-3p	10.9687	7.46538	0	106.699	13.7165	10.2602	30.9776	37.914	31.2833	23.2171	1.34742	0.742157		mmu-mir-149-3p	3.38643	88.6164	131.289	0	0	0	74.4306	0	#DIV/0!	0		mmu-mir-149-3p	1.016	20.8119	32.8328	8.46932	0	0	18.2202	2.82311	6.45396
mmu-mir-149-5p	18.397	13.8352	0	14.7505	0	6.01617	2.36586	3.71291	11.7457	3.02374	3.8845	0.257434		mmu-mir-149-5p	24.2878	9.33172	0	11.693	6.40102	5.98513	0	0	11.3281	3.09654	3.65833	0.273349		mmu-mir-149-5p	113.445	66.6454	69.8346	144.297	4.30713	125.068	83.3084	91.2241	0.913228	1.09502		mmu-mir-149-5p	17.2721	18.582	314.896	20.3264	13.7838	6.48737	116.917	13.5325	8.63969
mmu-mir-150-5p	56.5052	912.431	41.907	19.4086	12.0647	11.1729	194.592	48.2678	257.563	66.5244	3.87171	0.258284		mmu-mir-150-5p	126.14	94.8103	207.075	378.562	382.232	182.974	186.586	127.391	201.647	219.796	0.917427	1.09		mmu-mir-150-5p	72.8082	23.4358	91.4833	359.045	379.027	384.469	62.5758	374.18	0.167234	5.97964		mmu-mir-150-5p	162.561	136.764	8426.09	133.815	95.2338	141.641	2908.47	123.563	23.5383
mmu-mir-151-3p	52.5629	74.3641	31.4302	104.806	140.755	53.2861	75.7075	103.962	65.7909	93.4276	0.704192	1.42007		mmu-mir-151-3p	123.006	153.787	68.1167	175.396	119.791	360.818	94.3737	122.841	130.076	174.456	0.745612	1.34118		mmu-mir-151-3p	158.598	103.996	224.169	248.7	387.641	491.78	162.254	376.041	0.431481	2.3176		mmu-mir-151-3p	192.025	186.563	2783.33	655.526	606.489	685.499	1053.97	649.171	1.62356
mmu-mir-151-5p	344.287	274.283	202.55	290.353	285.532	304.246	370.257	292.701	277.868	313.184	0.887236	1.1271		mmu-mir-151-5p	445.799	551.318	188.002	533.495	424.296	1293.64	304.013	474.683	429.653	624.159	0.688372	1.4527		mmu-mir-151-5p	81.8387	0.732367	117.322	91.6711	47.3784	89.5549	66.631	76.2015	0.874406	1.14363		mmu-mir-151-5p	301.753	269.068	3666.83	659.478	749.339	1015.27	1412.55	808.03	1.74814
mmu-mir-152-3p	63.0755	48.769	10.4767	76.8581	40.2157	76.4913	37.8538	71.7829	49.7948	56.5859	0.879986	1.13638		mmu-mir-152-3p	76.7808	111.234	95.3633	36.5407	106.074	129.108	128.953	78.8611	79.9798	110.749	0.722171	1.38471		mmu-mir-152-3p	273.172	223.372	333.111	183.342	633.147	182.97	276.552	333.153	0.830103	1.20467		mmu-mir-152-3p	352.553	217.781	892.455	286.828	315.775	269.226	487.597	290.61	1.67784
mmu-mir-155-5p	65.7037	241.77	5.23837	43.4753	72.3883	116.026	174.482	81.684	89.0468	111.145	0.801176	1.24817		mmu-mir-155-5p	219.374	92.944	98.088	244.092	305.42	192.379	234.854	128.907	163.624	215.39	0.759666	1.31637		mmu-mir-155-5p	273.172	223.372	333.111	183.342	633.147	182.97	276.552	333.153	0.830103	1.20467		mmu-mir-155-5p	217.425	205.889	1661.04	242.787	258.134	330.856	694.785	277.259	2.50591
mmu-mir-15a-5p	44.6785	37.0091	27.938	51.2387	24.1294	58.4428	51.4575	57.5501	40.2161	47.895	0.839673	1.19094		mmu-mir-15a-5p	96.3678	79.133	49.044	103.776	132.593	92.342	194.511	119.808	82.0801	134.813	0.608843	1.64246		mmu-mir-15a-5p	174.401	209.457	127.099	87.4271	51.6855	79.5186	170.319	72.8771	2.33707	0.427886		mmu-mir-15a-5p	624.842	347.855	302.957	497.432	454.866	463.847	425.218	472.048	0.900793
mmu-mir-15b-3p	2.62815	15.2187	17.4612	16.3032	0	2.57836	11.2378	8.66346	12.9028	5.61991	2.29591	0.435557		mmu-mir-15b-3p	18.02	17.9169	5.44933	17.5396	16.4598	13.6803	35.3001	6.06623	14.7314	17.8766	0.824063	1.2135		mmu-mir-15b-3p	66.5997	13.1826	23.0454	44.1379	21.5356	27.0209	34.2759	30.8981	1.10932	0.901454		mmu-mir-15b-3p	110.744	60.949	143.27	92.0333	70.1722	42.1679	104.988	68.1245	1.54112
mmu-mir-15b-5p	173.458	288.464	150.167	83.0688	72.3883	152.123	180.988	207.923	173.789	153.356	1.13324	0.882424		mmu-mir-15b-5p	926.854	1531.15	62.6673	330.328	342.912	317.212	555.436	451.934	712.75	416.874	1.70975	0.584881		mmu-mir-15b-5p	1072.93	1159.34	640.383	982.918	913.111	690.191	957.551	862.073	1.11075	0.900289		mmu-mir-15b-5p	3695.2	3566.26	5630.83	3104.85	2298.14	4534.67	4297.43	3312.56	1.29732
mmu-mir-16-2-3p	2.62815	2.42116	27.938	5.43441	0	4.29727	0	0	9.60543	1.07432	8.94097	0.111845		mmu-mir-16-2-3p	14.1026	4.8525	32.696	0	3.65773	9.4052	13.6878	6.06623	12.9128	8.20424	1.57392	0.635358		mmu-mir-16-2-3p	2.25762	0	0	0	43.0713	3.86013	0.752539	15.6438	0.0481047	20.788		mmu-mir-16-2-3p	26.4161	6.68952	7.462	5.08159	27.5677	21.6246	13.5225	18.0913	0.747462
mmu-mir-16-5p	972.414	2841.06	921.954	1176.16	808.336	2221.69	1984.96	1775.39	1477.9	1697.59	0.870584	1.14865		mmu-mir-16-5p	8886.99	8353.76	2171.56	3712.54	6192.53	4682.08	7181.77	5348.9	5781.21	5851.32	0.988018	1.01213		mmu-mir-16-5p	5437.47	5820.12	3943.56	5217.61	3510.31	5042.1	5067.05	4590.01	1.10393	0.905853		mmu-mir-16-5p	26089.9	18113.7	18090.9	18922.2	13887.8	18073.8	20764.9	16961.3	1.22425
mmu-mir-17-5p	2.62815	11.0681	24.4457	0	8.04315	7.73508	4.73172	16.0893	9.53551	9.14981	1.04215	0.959551		mmu-mir-17-5p	33.6895	44.419	8.174	29.2326	42.0638	15.3903	8.64492	43.9802	28.8788	27.5198	1.04938	0.952943		mmu-mir-17-5p	59.8269	38.8155	1.39669	10.1857	0	26.2489	33.3463	12.1448	2.74572	0.364203		mmu-mir-17-5p	119.888	98.8563	229.83	85.8225	48.87	127.585	149.525	87.4258	1.7103
mmu-mir-181a-1-3p	2.62815	13.8352	0	5.43441	0	8.59453	17.1525	0	5.47444	6.43676	0.850496	1.17578		mmu-mir-181a-1-3p	57.9773	55.2438	73.566	42.3873	39.3206	26.5056	51.1491	19.7153	57.2936	34.1726	1.67659	0.596447		mmu-mir-181a-1-3p	29.9134	0	8.38015	8.48806	90.4496	21.6167	12.7645	40.1848	0.317646	3.14816		mmu-mir-181a-1-3p	90.4243	41.6237	62.6808	38.9589	23.8084	27.0307	64.9096	29.9327	2.16852
mmu-mir-181a-2-3p	7.88444	4.84232	0	9.31613	0	2.57836	12.4208	1.23764	5.51072	4.05919	1.35759	0.736599		mmu-mir-181a-2-3p	8.61825	10.0783	122.61	0	10.9732	10.2602	10.0857	0	35.3266	7.82978	4.51183	0.22164		mmu-mir-181a-2-3p	17.4965	20.5063	20.252	50.9284	4.30713	61.762	19.4183	38.9992	0.497915	2.00837		mmu-mir-181a-2-3p	29.4641	43.1103	71.6352	42.9112	13.7838	94.0669	48.0699	50.254	0.956538
mmu-mir-181a-5p	701.715	951.169	625.113	600.114	510.74	315.419	438.867	398.519	719.528	415.886	1.73011	0.577999		mmu-mir-181a-5p	2775.86	3051.47	4136.04	2278.68	3825.98	3101.15	4001.88	1973.04	3060.52	3225.51	0.948846	1.05391		mmu-mir-181a-5p	3198.48	3074.48	2657.9	3278.94	2511.05	2441.14	2976.95	2743.71	1.08501	0.921651		mmu-mir-181a-5p	12143.3	10935.1	14349.4	6647.85	6680.15	4819.04	12475.9	6049.01	2.06248
mmu-mir-181b-5p	89.357	146.653	45.3992	64.4366	52.2805	37.8159	68.61	53.8372	86.4614	53.1359	1.62718	0.614562		mmu-mir-181b-5p	448.149	498.687	754.733	197.32	476.419	435.204	563.361	379.14	474.722	463.531	1.02414	0.976425		mmu-mir-181b-5p	387.746	309.059	242.326	302.175	279.963	298.002	313.044	293.38	1.06702	0.937186		mmu-mir-181b-5p	1398.02	1212.29	2790.79	920.898	822.018	687.661	1800.37	810.192	2.22215
mmu-mir-181c-5p	0	2.42116	0	0.776344	0	7.73508	7.09758	2.47527	0.799375	4.32698	0.184742	5.41296		mmu-mir-181c-5p	5.48434	5.59903	8.174	0	0	7.69516	0	0	4.81434	1.92379	2.50253	0.399596		mmu-mir-181c-5p	5.07964	0.732367	0	11.8833	43.0713	11.5804	1.93734	22.1783	0.0873527	11.4478		mmu-mir-181c-5p	7.11202	15.6089	65.6656	26.5372	21.3023	21.6246	29.4622	23.1547	1.27241
mmu-mir-182-5p	67.0178	83.7029	83.814	163.032	128.69	154.702	196.958	118.813	99.3917	149.791	0.663537	1.50707		mmu-mir-182-5p	87.7495	309.44	21.7973	251.4	56.6948	499.331	49.7083	80.3776	167.597	171.528	0.977082	1.02346		mmu-mir-182-5p	164.242	84.2222	93.5784	384.509	835.582	765.077	114.014	661.723	0.172299	5.80387		mmu-mir-182-5p	260.097	263.865	3325.07	1121.34	1392.17	1897.56	1283.01	1470.35	0.872586
mmu-mir-183-5p	43.3644	62.6042	34.9225	75.3054	28.151	72.1941	68.0185	69.3077	54.0491	59.4178	0.909645	1.09933		mmu-mir-183-5p	46.2252	143.335	13.6233	99.3908	32.0051	177.844	23.0531	50.0464	75.6437	70.7371	1.06936	0.935136		mmu-mir-183-5p	98.2064	0	96.3717	392.997	667.604	565.123	64.8594	541.908	0.119687	8.35512		mmu-mir-183-5p	204.217	255.688	1534.19	1039.47	1092.68	1400.19	664.697	1177.45	0.564524
mmu-mir-1839-3p	3.94222	8.99287	0	1.55269	0	6.87563	1.18293	4.33173	3.62195	3.09757	1.16929	0.855223		mmu-mir-1839-3p	42.3078	23.5159	49.044	29.2326	24.6897	14.5353	23.0531	13.649	36.0251	18.9818	1.89788	0.526904		mmu-mir-1839-3p	12.9813	35.1536	0	7.63926	0	1.54405	16.045	3.0611	5.24157	0.190783		mmu-mir-1839-3p	38.6081	17.8387	31.3404	29.9249	13.7838	11.8935	29.2624	18.5341	1.57884
mmu-mir-1839-5p	281.212	364.211	392.878	298.116	289.553	360.97	273.848	266.092	334.104	297.616	1.1226	0.890788		mmu-mir-1839-5p	838.321	798.049	653.92	733.738	1159.5	896.914	1035.23	694.584	756.007	946.557	0.798692	1.25205		mmu-mir-1839-5p	727.517	845.152	750.024	648.488	499.627	635.377	774.231	594.497	1.30233	0.767855		mmu-mir-1839-5p	2227.08	1769.01	996.923	1851.39	1810.69	1199.08	1664.34	1620.39	1.02712
mmu-mir-1843a-3p	3.94222	7.95523	0	10.0925	4.02157	2.57836	8.28051	2.47527	5.49748	4.33893	1.26701	0.789258		mmu-mir-1843a-3p	49.3591	36.5804	8.174	14.6163	26.5185	13.6803	45.3858	33.3643	27.1824	29.7372	0.914088	1.09399		mmu-mir-1843a-3p	151.26	212.387	152.239	102.706	47.3784	54.0418	171.962	68.0419	2.5273	0.39568		mmu-mir-1843a-3p	139.192	185.82	114.915	125.346	139.091	64.8737	146.642	109.77	1.3359
mmu-mir-1843a-5p	26.2815	34.9338	8.73062	0	24.1294	25.7836	28.3903	19.8022	17.4865	24.5264	0.712966	1.40259		mmu-mir-1843a-5p	28.9887	28.7417	16.348	20.4628	42.0638	59.8513	19.4511	12.1325	23.6353	33.3747	0.708181	1.41207		mmu-mir-1843a-5p	50.7964	38.8155	46.7892	33.1035	21.5356	58.6739	45.467	37.771	1.20375	0.830734		mmu-mir-1843a-5p	152.4	132.304	74.62	144.543	170.418	114.61	119.775	143.191	0.836471
mmu-mir-1843b-3p	2.62815	1.03764	19.2074	9.31613	0	0	13.0122	3.71291	8.04732	4.18129	1.9246	0.519587		mmu-mir-1843b-3p	3.13391	8.21192	13.6233	26.3093	5.48659	5.98513	6.48369	4.54968	12.8196	5.62627	2.27853	0.43888		mmu-mir-1843b-3p	114.574	106.193	146.653	104.403	73.2211	47.0935	122.473	74.906	1.63503	0.61161		mmu-mir-1843b-3p	102.616	178.387	8.9544	158.094	150.369	82.1734	96.6527	130.212	0.742271
mmu-mir-1843b-5p	18.397	28.3621	54.1299	24.0667	8.04315	21.4863	46.7257	35.8915	31.2389	28.0367	1.11422	0.897492		mmu-mir-1843b-5p	32.9061	47.4052	27.2467	55.5419	55.7803	29.0706	45.3858	53.0796	40.775	45.8291	0.889718	1.12395		mmu-mir-1843b-5p	90.8691	48.3362	115.227	76.3926	120.6	95.7311	84.8108	97.5744	0.869191	1.15049		mmu-mir-1843b-5p	246.889	248.999	171.626	256.903	279.436	206.515	222.505	247.618	0.898581
mmu-mir-184-3p	24.9674	16.2563	0	17.0796	4.02157	1.71891	7.68905	24.7527	14.5758	9.54557	1.52697	0.65489		mmu-mir-184-3p	39.1739	20.5298	40.87	97.9292	41.1494	11.1152	37.4613	15.1656	49.6257	26.2229	1.89246	0.528413		mmu-mir-184-3p	23.705	0	25.8388	16.1273	34.457	3.86013	16.5146	18.1482	0.909988	1.09892		mmu-mir-184-3p	34.5441	65.4087	31.3404	45.1697	50.123	31.3556	43.7644	42.2161	1.03667
mmu-mir-185-5p	254.93	206.49	202.55	275.602	430.308	201.112	167.385	193.69	234.893	248.124	0.946678	1.05633		mmu-mir-185-5p	463.035	341.541	343.308	334.713	468.189	567.732	535.265	482.266	370.649	513.363	0.722003	1.38504		mmu-mir-185-5p	445.88	858.335	397.359	373.475	86.1425	416.894	567.191	292.17	1.9413	0.515118		mmu-mir-185-5p	1182.63	1274.73	543.234	1091.98	1096.44	881.201	1000.2	1023.21	0.977511
mmu-mir-186-5p	35.48	63.296	96.0369	14.7505	40.2157	45.551	65.6526	62.5007	52.3908	53.48	0.979634	1.02079		mmu-mir-186-5p	177.849	260.915	43.5947	116.93	44.8071	82.0817	49.7083	212.318	149.822	97.2288	1.54093	0.648961		mmu-mir-186-5p	183.431	183.824	187.855	156.18	185.206	196.866	185.037	179.418	1.03132	0.969632		mmu-mir-186-5p	771.146	622.126	826.79	732.314	525.039	786.053	740.021	681.135	1.08645
mmu-mir-187-5p	2.62815	4.49644	33.1764	4.65806	16.0863	0	4.73172	0	11.2398	5.2045	2.15962	0.463044		mmu-mir-187-5p	21.1539	0	27.2467	17.5396	5.48659	21.3755	5.04287	15.1656	16.485	11.7676	1.40088	0.713837		mmu-mir-187-5p	15.8033	0	0	0.848806	0	5.40418	5.26778	2.08433	2.52733	0.395675		mmu-mir-187-5p	5.08002	0	14.924	29.3603	2.50615	33.5181	6.66801	21.7949	0.305944
mmu-mir-1895	97.2414	6.91759	199.058	81.5161	209.122	168.453	34.305	89.1099	96.1834	125.247	0.767947	1.30217		mmu-mir-1895	52.493	16.4238	168.929	213.398	110.646	64.9814	62.6757	94.0266	112.811	83.0825	1.35782	0.736475		mmu-mir-1895	105.544	630.568	159.223	31.4058	103.371	14.6685	298.445	49.8151	5.99105	0.166916		mmu-mir-1895	51.8162	55.746	132.824	51.9452	45.1107	57.3051	80.1286	51.4537	1.5573
mmu-mir-1912-3p	13.1407	10.7223	33.1764	22.514	0	22.3458	13.6037	25.3716	19.8883	15.3303	1.29733	0.770816		mmu-mir-1912-3p	32.9061	48.8982	27.2467	21.9244	21.0319	41.0409	33.8593	62.1789	32.7439	39.5277	0.828377	1.20718		mmu-mir-1912-3p	105.544	36.6184	0	44.9867	107.678	62.5341	47.3873	71.733	0.660607	1.51376		mmu-mir-1912-3p	260.097	239.336	25.3708	227.543	154.128	78.9297	174.935	153.534	1.13939
mmu-mir-191-3p	9.19852	9.68463	3.49225	0.776344	20.1079	0	16.561	0	5.78794	9.16722	0.631373	1.58385		mmu-mir-191-3p	7.0513	6.71884	0	0	27.4329	10.2602	16.5694	16.6821	3.44254	17.7362	0.194097	5.15207		mmu-mir-191-3p	16.9321	127.432	0	18.6737	0	25.4768	48.1214	14.7169	3.26981	0.305828		mmu-mir-191-3p	74.1682	59.4624	38.8024	62.673	90.2214	11.8935	57.4777	54.9293	1.04639
mmu-mir-191-5p	357.428	958.778	258.426	247.654	249.338	434.883	684.325	512.382	455.572	470.232	0.968823	1.03218		mmu-mir-191-5p	4100.72	5081.31	953.633	1657.49	687.652	1034.57	1141.85	2505.35	2948.29	1342.36	2.19635	0.455301		mmu-mir-191-5p	10119.2	12676.5	12875.4	10646.6	7347.96	7103.41	11890.4	8365.98	1.42128	0.703592		mmu-mir-191-5p	22410	26488.3	14733	18153.7	18459.1	16747.2	21210.4	17786.6	1.19249
mmu-mir-192-5p	14.4548	65.3713	59.3682	28.7247	20.1079	19.7674	38.4452	67.4512	41.9798	36.4429	1.15193	0.868107		mmu-mir-192-5p	123.789	200.819	95.3633	138.855	222.207	90.6319	163.533	116.775	139.707	148.287	0.942138	1.06142		mmu-mir-192-5p	163.113	275.37	78.2147	162.122	86.1425	151.317	172.233	133.194	1.2931	0.773337		mmu-mir-192-5p	763.018	601.314	262.662	469.765	471.156	254.089	542.332	398.337	1.36149
mmu-mir-1934-3p	38.1081	7.26347	19.2074	39.5935	76.4099	21.4863	11.2378	9.9011	26.0431	29.7588	0.875141	1.14267		mmu-mir-1934-3p	28.9887	11.1981	119.885	103.776	15.5453	26.5056	24.4939	10.6159	65.9619	19.2902	3.41946	0.292444		mmu-mir-1934-3p	5.07964	0	0	0	4.30713	16.9846	1.69321	7.09723	0.238574	4.19157		mmu-mir-1934-3p	4.06401	11.1492	17.9088	7.34008	3.75923	28.1119	11.0407	13.0704	0.844707
mmu-mir-193a-5p	17.083	31.4751	113.498	21.7376	0	8.59453	24.2501	13.614	45.9484	11.6147	3.95608	0.252776		mmu-mir-193a-5p	209.972	94.0638	141.683	127.162	101.502	107.732	216.123	65.212	143.22	122.642	1.16779	0.856321		mmu-mir-193a-5p	392.826	960.134	280.037	198.621	206.742	118.892	544.332	174.752	3.11489	0.321039		mmu-mir-193a-5p	400.305	587.192	131.331	281.746	266.905	243.276	372.943	263.976	1.41279
mmu-mir-194-5p	26.2815	94.0793	31.4302	34.9355	4.02157	27.5025	88.7198	51.9808	46.6816	43.0561	1.0842	0.922336		mmu-mir-194-5p	136.325	161.999	204.35	187.089	197.517	119.703	175.78	144.073	172.441	159.268	1.08271	0.923612		mmu-mir-194-5p	155.776	208.725	145.256	167.215	68.914	179.11	169.919	138.413	1.22762	0.814583		mmu-mir-194-5p	683.77	470.496	256.693	506.466	468.65	333.018	470.32	436.045	1.0786
mmu-mir-1946a	111.696	11.0681	24.4457	83.8452	116.626	37.8159	8.28051	18.5646	57.7638	45.3217	1.27453	0.784603		mmu-mir-1946a	5.48434	4.10596	10.8987	0	11.8876	71.8215	6.48369	3.03312	5.12224	23.3065	0.219778	4.55005		mmu-mir-1946a	5.07964	32.2242	4.88842	33.1035	21.5356	43.2334	14.0641	32.6242	0.431094	2.31968		mmu-mir-1946a	19.3041	46.8267	1.4924	44.0405	77.6907	94.0669	22.541	71.9327	0.313363
mmu-mir-1946b	31.5378	2.07528	48.8915	6.21075	0	3.43781	0	0	22.1788	0.859453	25.8057	0.0387511		mmu-mir-1946b	0	4.47923	24.522	29.2326	10.9732	23.9405	0	0	14.5585	8.72842	1.66794	0.599543		mmu-mir-1946b	10.1593	0	0	9.33687	94.7568	10.8084	3.38643	38.3007	0.0884169	11.31		mmu-mir-1946b	15.24	23.785	8.9544	14.6802	28.8207	46.4928	15.9931	29.9979	0.533142
mmu-mir-1948-5p	19.7111	2.07528	19.2074	17.0796	20.1079	0	0.591465	1.85646	14.5183	5.63895	2.57465	0.388402		mmu-mir-1948-5p	0.783478	0.373269	8.174	0	0.914431	3.42007	0	22.7484	2.33269	6.77072	0.344526	2.90254		mmu-mir-1948-5p	0	0	0	8.48806	4.30713	4.63215	0	5.80911	0	#DIV/0!		mmu-mir-1948-5p	1.016	0	0	11.8571	23.8084	3.24369	0.338668	12.9697	0.0261122
mmu-mir-1954	26.2815	2.76704	1.74612	17.0796	12.0647	24.0647	11.8293	1.23764	11.9686	12.2991	0.973125	1.02762		mmu-mir-1954	0	0.746538	0	27.771	9.14431	17.9554	0.72041	0	7.12937	6.95503	1.02507	0.975545		mmu-mir-1954	2.25762	0	0	5.94165	8.61425	20.0727	0.752539	11.5429	0.0651953	15.3385		mmu-mir-1954	12.192	0.74328	0	24.8434	8.77153	23.787	4.31177	19.134	0.225346
mmu-mir-1957a	1212.89	523.316	1665.8	698.71	2461.2	820.778	512.8	209.779	1025.18	1001.14	1.02401	0.976551		mmu-mir-1957a	4012.19	3576.29	4373.09	2342.99	2498.23	5215.61	4217.28	861.405	3576.14	3198.13	1.1182	0.894297		mmu-mir-1957a	40.0727	466.518	53.7726	107.798	2110.49	232.38	186.788	816.89	0.228657	4.37336		mmu-mir-1957a	98.5523	85.4772	1672.98	294.732	328.306	655.225	619.003	426.088	1.45276
mmu-mir-195a-5p	5.25629	2.76704	5.23837	5.43441	0	6.01617	0	0	4.67403	1.50404	3.10764	0.321787		mmu-mir-195a-5p	11.7522	71.6676	0	0	0	11.1152	2.16123	0	20.855	3.31912	6.28328	0.159152		mmu-mir-195a-5p	9.59488	0.732367	48.8842	0	0	15.4405	19.7372	5.14684	3.83481	0.260769		mmu-mir-195a-5p	13.208	29.7312	607.407	15.8094	32.58	49.7365	216.782	32.7086	6.62767
mmu-mir-1961	1697.78	145.269	1114.03	1159.86	2412.94	871.486	275.623	448.025	1029.23	1002.02	1.02716	0.973558		mmu-mir-1961	10.9687	18.6634	207.075	83.3129	30.1762	617.323	40.343	532.312	80.0049	305.039	0.262278	3.81275		mmu-mir-1961	11.8525	68.8425	48.8842	1212.1	409.177	856.948	43.1931	826.074	0.0522872	19.1251		mmu-mir-1961	21.3361	39.3939	211.921	1294.11	909.733	1800.25	90.8836	1334.7	0.068093
mmu-mir-1964-3p	32.8518	11.414	10.4767	10.8688	4.02157	13.7513	10.0549	0	16.4029	6.95693	2.35777	0.424129		mmu-mir-1964-3p	58.7608	23.1427	168.929	81.8513	75.8978	44.4609	48.2675	40.9471	83.171	52.3933	1.58744	0.629947		mmu-mir-1964-3p	99.3352	68.1102	130.591	123.926	30.1499	77.2025	99.3454	77.0927	1.28865	0.776007		mmu-mir-1964-3p	349.505	397.655	31.3404	175.597	189.214	185.971	259.5	183.594	1.41344
mmu-mir-1981-5p	0	18.3316	0	16.3032	24.1294	7.73508	5.32319	1.23764	8.65871	9.60634	0.901354	1.10944		mmu-mir-1981-5p	45.4417	53.7507	57.218	46.7721	48.4649	24.7955	42.5042	68.2451	50.7956	46.0024	1.10419	0.905637		mmu-mir-1981-5p	44.588	62.9836	48.1859	32.2546	21.5356	47.8656	51.9191	33.8853	1.5322	0.652655		mmu-mir-1981-5p	121.92	111.492	92.5288	84.1286	105.258	112.448	108.647	100.612	1.07987
mmu-mir-1983	119.581	19.3693	13.969	65.2129	213.143	97.9777	25.433	45.7926	54.533	95.5867	0.570508	1.75282		mmu-mir-1983	14.1026	18.2902	27.2467	16.0779	31.0907	94.052	42.5042	10.6159	18.9293	44.5657	0.424752	2.35432		mmu-mir-1983	36.1219	44.6744	23.7438	26.313	124.907	69.4823	34.8467	73.5673	0.473671	2.11117		mmu-mir-1983	57.9122	44.5968	122.377	77.9178	78.9438	142.722	74.9619	99.8612	0.750661
mmu-mir-199b-3p	103.812	76.0935	80.3217	163.032	44.2373	231.193	64.4697	434.411	105.815	193.578	0.546627	1.8294		mmu-mir-199b-3p	74.4304	860.012	24.522	8.76978	24.6897	193.234	23.7735	283.596	241.933	131.323	1.84227	0.542808		mmu-mir-199b-3p	104.415	6.59131	20.252	53.4748	142.135	207.675	43.7527	134.428	0.325473	3.07245		mmu-mir-199b-3p	230.633	240.823	1665.52	614.873	458.626	621.706	712.325	565.068	1.2606
mmu-mir-1a-3p	800.271	14.1811	80.3217	45.028	44.2373	85.9453	44.9513	86.6346	234.95	65.4421	3.5902	0.278536		mmu-mir-1a-3p	16.453	78.3865	35.4207	175.396	19.2031	21.3755	20.1715	13.649	76.4139	18.5998	4.10833	0.243408		mmu-mir-1a-3p	15.8033	35.886	64.2478	5.94165	275.656	37941.2	38.6457	12740.9	0.00303319	329.685		mmu-mir-1a-3p	21.3361	23.785	5293.54	49.1221	320.787	41.0867	1779.55	136.999	12.9896
mmu-mir-200a-3p	130.093	317.863	85.5601	231.351	128.69	294.792	434.135	751.864	191.217	402.371	0.475226	2.10426		mmu-mir-200a-3p	91.6669	131.764	54.4933	473.568	149.052	860.148	152.727	307.861	187.873	367.447	0.511293	1.95583		mmu-mir-200a-3p	73.937	149.403	49.5826	799.576	986.332	1329.43	90.9742	1038.45	0.0876061	11.4147		mmu-mir-200a-3p	366.777	310.691	3450.43	2465.14	2667.8	2039.2	1375.97	2390.71	0.575547
mmu-mir-200a-5p	11.8267	12.1058	3.49225	7.76344	0	0	14.7866	27.8468	8.79704	10.6584	0.825364	1.21159		mmu-mir-200a-5p	5.48434	16.7971	0	0	3.65773	34.2007	2.16123	25.7815	5.57036	16.4503	0.338618	2.95318		mmu-mir-200a-5p	26.527	22.7034	35.6156	27.1618	77.5283	52.4977	28.282	52.3959	0.539775	1.85262		mmu-mir-200a-5p	27.4321	34.1909	153.717	120.829	131.573	114.61	71.7801	122.337	0.586739
mmu-mir-200b-3p	806.841	1432.29	417.324	1051.95	611.279	1969.01	2384.2	3349.05	927.1	2078.38	0.446068	2.24181		mmu-mir-200b-3p	767.808	1928.31	356.931	3639.46	969.297	4483.71	565.522	1366.42	1673.13	1846.24	0.906235	1.10347		mmu-mir-200b-3p	520.945	218.978	745.135	2897.83	5715.56	4526.38	495.019	4379.92	0.11302	8.84798		mmu-mir-200b-3p	1146.05	1141.68	13659.9	7801.38	9049.71	8124.35	5315.89	8325.15	0.638534
mmu-mir-200b-5p	19.7111	34.9338	15.7151	13.1978	20.1079	20.6269	36.6708	49.5055	20.8895	31.7278	0.658397	1.51884		mmu-mir-200b-5p	22.7209	51.5111	21.7973	81.8513	8.22988	107.732	18.0102	47.0133	44.4701	45.2464	0.982843	1.01746		mmu-mir-200b-5p	20.3186	13.915	22.3471	200.318	150.749	161.353	18.8602	170.807	0.110418	9.05648		mmu-mir-200b-5p	38.6081	51.2863	532.787	302.637	362.139	414.111	207.56	359.629	0.577152
mmu-mir-200c-3p	352.172	769.928	141.436	350.908	289.553	643.73	1000.76	1167.71	403.611	775.438	0.520494	1.92125		mmu-mir-200c-3p	512.394	1000.73	242.495	917.903	397.778	2057.17	289.605	646.054	668.382	847.652	0.788509	1.26822		mmu-mir-200c-3p	669.384	323.706	874.329	2835.01	3936.71	3487.24	622.473	3419.65	0.182028	5.49366		mmu-mir-200c-3p	768.098	1037.62	9700.6	5550.8	7468.33	7766.47	3835.44	6928.53	0.553572
mmu-mir-203-3p	63.0755	29.7457	55.876	48.1333	108.582	59.3023	68.61	90.9663	49.2076	81.8653	0.601081	1.66367		mmu-mir-203-3p	47.7921	259.795	89.914	171.011	112.475	80.3717	40.343	95.5432	142.128	82.1832	1.7294	0.578234		mmu-mir-203-3p	20.3186	106.926	0	57.7188	90.4496	62.5341	42.4147	70.2342	0.603904	1.65589		mmu-mir-203-3p	59.9442	55.0027	1559.56	188.019	208.011	123.26	558.168	173.097	3.22461
mmu-mir-205-5p	215.508	48.769	83.814	151.387	96.5178	84.2264	88.1283	46.4114	124.87	78.821	1.58422	0.631226		mmu-mir-205-5p	115.955	248.97	547.658	830.206	106.074	413.829	97.9758	148.623	435.697	191.625	2.27369	0.439813		mmu-mir-205-5p	16.9321	0	64.2478	79.7878	167.978	132.016	27.06	126.594	0.213754	4.67827		mmu-mir-205-5p	113.792	104.803	258.185	193.665	315.775	140.56	158.927	216.667	0.733508
mmu-mir-20a-5p	3.94222	17.294	12.2229	27.172	40.2157	20.6269	27.7989	25.9904	15.1578	28.658	0.52892	1.89064		mmu-mir-20a-5p	32.1226	36.2071	21.7973	11.693	32.0051	37.6208	71.3206	21.2318	25.455	40.5446	0.627828	1.59279		mmu-mir-20a-5p	69.9862	0	40.5041	21.2202	43.0713	33.1971	36.8301	32.4962	1.13337	0.882327		mmu-mir-20a-5p	161.544	112.979	294.003	133.251	87.7153	175.159	189.509	132.042	1.43522
mmu-mir-210-3p	0	1.38352	0	5.43441	4.02157	6.87563	11.2378	1.85646	1.70448	5.99787	0.284181	3.51888		mmu-mir-210-3p	3.91739	3.73269	8.174	0	0	3.42007	6.48369	0	3.95602	2.47594	1.59778	0.625867		mmu-mir-210-3p	0	16.8444	24.4421	9.33687	0	15.4405	13.7622	8.25913	1.6663	0.600132		mmu-mir-210-3p	6.09602	15.6089	20.8936	12.9863	12.5308	6.48737	14.1995	10.6681	1.33102
mmu-mir-2137	13068.5	1407.73	12509.2	12037.2	25263.5	11288.9	1738.91	8120.75	9755.66	11603	0.840786	1.18936		mmu-mir-2137	462.252	151.174	2433.13	929.596	843.106	3305.5	466.105	11885.3	994.037	4125	0.240979	4.14974		mmu-mir-2137	44.588	289.285	39.1074	2468.33	1761.61	2025.79	124.327	2085.25	0.0596221	16.7723		mmu-mir-2137	79.2482	115.208	320.866	3240.36	3244.21	2657.66	171.774	3047.41	0.0563673
mmu-mir-214-3p	6.57037	13.4893	1.74612	26.3957	0	10.3134	0	27.228	12.0504	9.38536	1.28395	0.778844		mmu-mir-214-3p	12.5356	222.095	0	1.46163	5.48659	35.9108	3.60205	22.7484	59.0231	16.9369	3.48487	0.286955		mmu-mir-214-3p	33.2999	0	0	15.2785	43.0713	24.7048	11.1	27.6849	0.40094	2.49414		mmu-mir-214-3p	48.7682	60.949	319.374	64.9315	28.8207	113.529	143.03	69.0937	2.07009
mmu-mir-218-5p	11.8267	8.30111	0	15.5269	0	1.71891	6.50612	12.3764	8.91366	5.15035	1.73069	0.577804		mmu-mir-218-5p	0	13.811	0	0	5.48659	8.55018	12.247	22.7484	3.45274	12.258	0.281672	3.55023		mmu-mir-218-5p	12.4169	0.732367	0	18.6737	155.057	17.7566	4.38309	63.8289	0.0686693	14.5625		mmu-mir-218-5p	39.6241	31.2178	220.875	49.1221	45.1107	65.9549	97.239	53.3959	1.8211
mmu-mir-21a-3p	0	2.42116	6.9845	0	0	0	1.18293	15.4705	2.35141	4.16335	0.564789	1.77057		mmu-mir-21a-3p	0	9.33172	2.72467	0	5.48659	3.42007	40.343	4.54968	3.0141	13.4498	0.224099	4.4623		mmu-mir-21a-3p	26.527	0	51.6776	7.63926	0	26.2489	26.0682	11.296	2.30773	0.433326		mmu-mir-21a-3p	79.2482	60.2057	1.4924	30.4896	32.58	36.7618	46.9821	33.2771	1.41185
mmu-mir-21a-5p	10609.8	16838.8	9591.46	10937.1	12700.1	23195.8	21525.8	26050.4	11994.3	20868	0.57477	1.73983		mmu-mir-21a-5p	28350.1	25184.8	8419.22	22669.9	29399	16660	35659.6	40777.2	21156	30624	0.690832	1.44753		mmu-mir-21a-5p	64972.6	62990.9	50023.9	51531.9	45552.2	49676.7	59329.1	48920.3	1.21277	0.824557		mmu-mir-21a-5p	300816	209202	46139	161500	168244	94507	185386	141417	1.31091
mmu-mir-21c	0	1.7294	0	2.32903	0	10.3134	0	0.618818	1.01461	2.73306	0.371234	2.69372		mmu-mir-21c	5.48434	2.98615	0	1.46163	0	0.855018	0.72041	1.51656	2.48303	0.772997	3.21221	0.311312		mmu-mir-21c	5.64405	4.3942	2.09504	5.09284	8.61425	5.40418	4.04443	6.37042	0.634876	1.57511		mmu-mir-21c	46.7361	18.582	4.4772	16.9386	15.0369	5.40614	23.2651	12.4606	1.8671
mmu-mir-221-3p	103.812	169.827	151.913	107.135	152.82	62.7401	112.378	89.7287	133.172	104.417	1.27539	0.784076		mmu-mir-221-3p	232.693	272.86	163.48	271.863	267.014	513.011	195.952	242.649	235.224	304.656	0.772096	1.29518		mmu-mir-221-3p	291.233	279.764	196.934	231.724	633.147	298.002	255.977	387.624	0.660373	1.51429		mmu-mir-221-3p	528.322	399.885	2646.03	706.906	771.895	898.501	1191.41	792.434	1.50348
mmu-mir-221-5p	9.19852	4.49644	5.23837	3.88172	0	6.01617	1.18293	11.1387	5.70376	4.58446	1.24415	0.803761		mmu-mir-221-5p	10.9687	17.5436	0	0	10.9732	16.2453	3.60205	3.03312	7.12808	8.46342	0.842222	1.18734		mmu-mir-221-5p	12.9813	0	7.68181	17.8249	25.8428	9.2643	6.8877	17.644	0.390371	2.56167		mmu-mir-221-5p	49.7842	46.0834	20.8936	24.8434	21.3023	45.4116	38.9204	30.5191	1.27528
mmu-mir-222-3p	38.1081	79.5523	68.0989	30.2774	4.02157	40.3943	62.6953	54.456	54.0092	40.3918	1.33713	0.747869		mmu-mir-222-3p	126.14	195.966	73.566	121.315	68.5824	230	78.5247	180.47	129.247	139.394	0.927203	1.07851		mmu-mir-222-3p	337.514	153.797	301.685	249.549	439.327	283.333	264.332	324.07	0.815665	1.22599		mmu-mir-222-3p	556.77	642.938	1499.86	667.383	602.729	906.07	899.856	725.394	1.24051
mmu-mir-223-3p	361.37	1631.86	272.395	320.63	184.992	256.117	819.179	540.847	646.564	450.284	1.4359	0.696426		mmu-mir-223-3p	4954.71	4565.83	5280.4	2604.62	4499	2064.01	3778.55	2121.67	4351.39	3115.81	1.39655	0.716049		mmu-mir-223-3p	3000.37	3946	3212.39	2684.77	2420.6	2090.64	3386.25	2398.67	1.41172	0.708356		mmu-mir-223-3p	2.03201	0.74328	28.3556	0	1.25308	9.73106	10.377	3.66138	2.83417
mmu-mir-22-3p	696.459	447.914	850.363	737.527	864.638	501.061	343.05	483.297	683.066	548.012	1.24644	0.802282		mmu-mir-22-3p	908.051	878.675	765.631	857.976	1388.11	1829.74	1022.26	1116.19	852.583	1339.07	0.636696	1.57061		mmu-mir-22-3p	1324.09	1543.1	1088.72	1522.76	1137.08	2228.07	1318.64	1629.3	0.809327	1.23559		mmu-mir-22-3p	8500.9	6369.91	2498.28	5619.68	6883.14	4028.66	5789.7	5510.49	1.05067
mmu-mir-224-5p	224.707	149.074	130.959	124.991	116.626	270.728	73.9331	298.271	157.433	189.889	0.829077	1.20616		mmu-mir-224-5p	68.946	56.3636	73.566	67.235	67.6679	231.71	60.5144	323.027	66.5277	170.73	0.389666	2.5663		mmu-mir-224-5p	9.03047	65.1807	4.88842	155.332	193.821	250.908	26.3665	200.02	0.131819	7.58614		mmu-mir-224-5p	12.192	26.0148	1956.54	522.84	704.229	496.284	664.914	574.451	1.15748
mmu-mir-22-5p	22.3393	19.7151	26.1919	10.8688	88.4746	22.3458	17.744	38.3667	19.7788	41.7328	0.473939	2.10998		mmu-mir-22-5p	36.04	42.5527	0	0	49.3793	50.4461	38.9021	31.8477	19.6482	42.6438	0.460751	2.17037		mmu-mir-22-5p	62.0845	95.9401	214.392	47.5332	86.1425	105.767	124.139	79.8144	1.55535	0.642944		mmu-mir-22-5p	207.265	167.238	165.656	147.366	164.153	195.702	180.053	169.074	1.06494
mmu-mir-23a-3p	4413.97	7587.91	4683.11	4434.48	3772.24	2707.28	4479.17	3358.95	5279.87	3579.41	1.47507	0.677935		mmu-mir-23a-3p	26160.3	21401.8	23394	10706.4	20287.6	21642.2	22271.5	12275	20415.6	19119.1	1.06781	0.936492		mmu-mir-23a-3p	13875.9	15729.1	16191.2	16407.4	14683	13196.2	15265.4	14762.2	1.03408	0.96704		mmu-mir-23a-3p	46721.9	44386.5	13756.9	33976.7	36366.8	27377.8	34955.1	32573.7	1.07311
mmu-mir-23a-5p	115.638	38.0468	123.975	62.1075	84.453	50.7077	37.2623	32.7974	84.9419	51.3051	1.65562	0.604002		mmu-mir-23a-5p	190.385	101.156	362.381	209.013	251.469	126.543	168.576	86.4438	215.734	158.258	1.36318	0.733579		mmu-mir-23a-5p	269.221	470.18	264.673	84.8806	116.292	70.2543	334.691	90.4758	3.69924	0.270326		mmu-mir-23a-5p	177.801	367.924	114.915	135.509	140.344	174.078	220.213	149.977	1.46831
mmu-mir-23b-3p	512.489	1415.34	680.989	357.895	221.187	372.143	930.966	561.268	741.678	521.391	1.4225	0.702989		mmu-mir-23b-3p	5041.68	5799.48	4193.26	2220.22	3407.17	4703.45	4087.61	2156.55	4313.66	3588.69	1.20201	0.831937		mmu-mir-23b-3p	3090.11	3616.43	4009.9	3257.72	3475.85	2785.47	3572.15	3173.01	1.12579	0.888264		mmu-mir-23b-3p	9034.3	9810.56	6908.32	7344.03	7613.69	6795.52	8584.39	7251.08	1.18388
mmu-mir-23b-5p	9.19852	12.1058	36.6686	54.3441	28.151	13.7513	2.95733	4.95055	28.0793	12.4525	2.2549	0.443478		mmu-mir-23b-5p	28.2052	25.009	54.4933	13.1547	13.7165	64.9814	77.0839	18.1987	30.2156	43.4951	0.694689	1.43949		mmu-mir-23b-5p	45.7168	87.1517	80.3098	23.7666	17.2285	12.3524	71.0594	17.7825	3.99603	0.250248		mmu-mir-23b-5p	30.4801	126.358	65.6656	44.0405	55.1353	34.5993	74.1678	44.5917	1.66326
mmu-mir-24-2-5p	111.696	372.167	106.514	166.138	32.1726	186.501	266.751	197.403	189.129	170.707	1.10791	0.902598		mmu-mir-24-2-5p	737.252	696.147	166.205	600.73	286.217	343.717	524.458	574.776	550.083	432.292	1.27248	0.785867		mmu-mir-24-2-5p	748.965	955.007	939.275	903.13	383.334	687.875	881.082	658.113	1.3388	0.746937		mmu-mir-24-2-5p	2678.18	2311.6	832.759	2159.11	2041.26	1543.99	1940.85	1914.79	1.01361
mmu-mir-24-3p	762.163	1591.74	1094.82	1126.48	937.027	624.823	1233.8	1285.9	1143.8	1020.39	1.12095	0.892104		mmu-mir-24-3p	3745.02	3920.82	2097.99	1976.12	1697.18	2392.34	2957.28	3720.12	2934.99	2691.73	1.09037	0.917118		mmu-mir-24-3p	7438.29	10562.9	6692.95	7313.32	4841.21	7706.36	8231.39	6620.29	1.24336	0.804274		mmu-mir-24-3p	24263.2	23712.9	13962.9	20119.2	20351.2	14674.4	20646.3	18381.6	1.12321
mmu-mir-25-3p	244.418	567.243	539.553	159.927	197.057	167.593	280.354	196.784	377.785	210.447	1.79515	0.557056		mmu-mir-25-3p	843.022	1384.83	727.486	574.42	665.706	642.119	731.936	809.842	882.439	712.401	1.23868	0.807309		mmu-mir-25-3p	2200.05	1157.87	1323.37	1389.5	1847.76	1208.99	1560.43	1482.08	1.05286	0.949791		mmu-mir-25-3p	5268.99	4774.83	12994.3	4087.3	3133.94	6021.36	7679.38	4414.2	1.7397
mmu-mir-26a-5p	2283.86	4796.66	1758.35	2241.31	1278.86	3339.84	4688.54	5167.13	2770.04	3618.59	0.765503	1.30633		mmu-mir-26a-5p	9739.41	17436.5	8454.64	7286.22	8654.18	15492.1	7858.23	6401.39	10729.2	9601.47	1.11745	0.894892		mmu-mir-26a-5p	14782.3	9743.42	10334.1	12696.4	12779.2	17636.1	11620	14370.6	0.808591	1.23672		mmu-mir-26a-5p	31125.3	30670	81449.2	34358.9	35673.8	40059.5	47748.2	36697.4	1.30113
mmu-mir-26b-5p	601.846	979.185	680.989	510.834	337.812	1167.14	1036.84	1223.4	693.214	941.298	0.736444	1.35788		mmu-mir-26b-5p	2388.04	2697.61	1967.21	1191.23	2142.51	2314.53	2845.62	2035.22	2061.02	2334.47	0.882865	1.13268		mmu-mir-26b-5p	5060.45	3014.42	2986.83	3340.05	3002.07	2997	3687.23	3113.04	1.18445	0.844275		mmu-mir-26b-5p	13885.7	10272.9	19378.8	9670.27	9515.86	8198.96	14512.5	9128.36	1.58982
mmu-mir-27a-3p	574.25	719.43	447.008	741.409	426.287	656.622	586.142	862.014	620.524	632.766	0.980653	1.01973		mmu-mir-27a-3p	928.421	1185.88	1245.17	906.21	1480.46	2182.01	1623.08	1040.36	1066.42	1581.48	0.674318	1.48298		mmu-mir-27a-3p	2031.29	2060.15	1814.3	2956.39	2088.96	2796.28	1968.58	2613.87	0.753128	1.3278		mmu-mir-27a-3p	10329.7	7947.15	3853.38	7698.62	7111.2	6358.71	7376.75	7056.18	1.04543
mmu-mir-27a-5p	9.19852	2.76704	8.73062	0	4.02157	0	0	0	5.17404	1.00539	5.14629	0.194315		mmu-mir-27a-5p	5.48434	4.8525	0	23.3861	20.1175	14.5353	9.36533	0	8.43073	11.0045	0.766114	1.30529		mmu-mir-27a-5p	55.876	5.12657	117.322	18.6737	55.9926	72.5704	59.4416	49.0789	1.21114	0.825666		mmu-mir-27a-5p	268.225	244.539	131.331	133.251	116.536	92.9857	214.698	114.257	1.87908
mmu-mir-27b-3p	900.14	1055.28	1210.06	1144.33	949.091	1200.66	1081.2	1311.28	1077.45	1135.56	0.948834	1.05393		mmu-mir-27b-3p	1299.01	1786.09	1427.73	1917.66	1698.1	3212.3	2190.77	1789.54	1607.62	2222.68	0.723281	1.38259		mmu-mir-27b-3p	3857.14	3261.96	3055.96	4160	4014.24	4228.38	3391.69	4134.21	0.820396	1.21892		mmu-mir-27b-3p	14238.3	11660.6	9912.52	11591.7	9961.95	8684.43	11937.1	10079.4	1.18431
mmu-mir-27b-5p	0	9.33875	19.2074	1.55269	16.0863	0	2.95733	15.4705	7.5247	8.62852	0.872073	1.14669		mmu-mir-27b-5p	8.61825	14.5575	0	0	0.914431	17.1004	10.8061	0	5.79394	7.20524	0.804129	1.24358		mmu-mir-27b-5p	29.9134	0	0	24.6154	21.5356	24.7048	9.97115	23.6186	0.422173	2.3687		mmu-mir-27b-5p	57.9122	89.9369	44.772	84.6932	51.3761	62.7113	64.207	66.2602	0.969014
mmu-mir-28a-3p	40.7363	81.9735	20.9535	41.9226	40.2157	14.6107	23.0671	51.3619	46.3965	32.3139	1.43581	0.696473		mmu-mir-28a-3p	211.539	175.063	185.277	115.469	278.902	106.877	176.5	194.12	171.837	189.1	0.908711	1.10046		mmu-mir-28a-3p	379.844	313.453	330.318	226.631	159.364	189.918	341.205	191.971	1.77738	0.562627		mmu-mir-28a-3p	729.49	628.815	328.328	466.942	384.694	284.363	562.211	378.666	1.48471
mmu-mir-28a-5p	148.49	217.558	155.405	131.978	92.4962	183.064	136.628	107.056	163.358	129.811	1.25843	0.794641		mmu-mir-28a-5p	482.622	392.306	506.788	198.782	622.728	382.193	428.644	445.868	395.124	469.858	0.840944	1.18914		mmu-mir-28a-5p	470.713	215.316	399.454	278.409	236.892	272.525	361.828	262.608	1.37782	0.725783		mmu-mir-28a-5p	1037.34	1010.12	640.24	797.246	844.573	528.721	895.899	723.513	1.23826
mmu-mir-28c	13.1407	37.355	40.1609	1.55269	16.0863	12.0323	43.7684	17.9457	23.0523	22.4582	1.02645	0.974227		mmu-mir-28c	88.533	58.9765	95.3633	131.547	136.25	73.5316	86.4492	43.9802	93.6049	85.0528	1.10055	0.908637		mmu-mir-28c	113.445	65.1807	37.0123	80.6366	51.6855	71.0263	71.8794	67.7828	1.06044	0.943007		mmu-mir-28c	266.193	194.739	149.24	129.863	149.116	174.078	203.391	151.019	1.34679
mmu-mir-29a-3p	1333.78	3866.93	1485.95	1341.52	1045.61	1889.94	2534.43	2373.79	2007.05	1960.94	1.02351	0.977027		mmu-mir-29a-3p	10902.1	8972.64	2757.36	3961.02	6653.4	5639.7	7827.25	7011.05	6648.28	6782.85	0.98016	1.02024		mmu-mir-29a-3p	3552.93	3812.7	3822.05	5125.94	5612.18	5404.95	3729.23	5381.03	0.693033	1.44293		mmu-mir-29a-3p	12853.5	12054.5	5665.15	12991.9	13584.6	9864.05	10191	12146.9	0.838986
mmu-mir-29b-1-5p	15.7689	12.1058	0	7.76344	0	3.43781	1.18293	14.2328	8.90953	4.71339	1.89026	0.529028		mmu-mir-29b-1-5p	35.2565	9.70499	29.9713	0	4.57216	28.2156	33.8593	6.06623	18.7332	18.1783	1.03052	0.970379		mmu-mir-29b-1-5p	40.6371	71.772	18.8553	28.8594	47.3784	42.4614	43.7548	39.5664	1.10586	0.904275		mmu-mir-29b-1-5p	44.7041	117.438	40.2948	117.441	102.752	51.899	67.4791	90.6975	0.744002
mmu-mir-29b-3p	13.1407	44.9644	36.6686	59.0022	68.3668	75.6319	52.0489	40.842	38.444	59.2224	0.649146	1.54049		mmu-mir-29b-3p	51.7095	81.7459	38.1453	36.5407	48.4649	82.9368	56.192	74.3114	52.0354	65.4762	0.794721	1.2583		mmu-mir-29b-3p	70.5506	227.034	48.8842	78.0902	107.678	133.56	115.49	106.443	1.08499	0.921667		mmu-mir-29b-3p	383.033	220.011	98.4984	371.521	458.626	270.307	233.848	366.818	0.637503
mmu-mir-29c-3p	18.397	23.5198	0	11.6452	12.0647	46.4105	53.2319	23.5151	13.3905	33.8055	0.396104	2.52459		mmu-mir-29c-3p	39.1739	43.2992	8.174	27.771	37.4917	51.3011	92.9329	65.212	29.6045	61.7344	0.479546	2.0853		mmu-mir-29c-3p	54.7472	21.2387	62.1528	67.9045	94.7568	58.6739	46.0462	73.7784	0.624115	1.60227		mmu-mir-29c-3p	136.144	130.817	50.7416	186.89	149.116	91.9044	105.901	142.637	0.742453
mmu-mir-3060-5p	60.4474	6.57171	183.343	194.086	333.791	65.3184	16.561	165.843	111.112	145.378	0.764296	1.30839		mmu-mir-3060-5p	7.83478	1.86634	62.6673	52.6187	21.9464	1.71004	0	90.9935	31.2468	28.6625	1.09016	0.917294		mmu-mir-3060-5p	10.1593	0	51.6776	29.7082	99.0639	19.3006	20.6123	49.3576	0.417612	2.39457		mmu-mir-3060-5p	0	0	16.4164	10.7278	36.3392	51.899	5.47213	32.9887	0.165879
mmu-mir-3068-3p	13.1407	10.3764	8.73062	14.7505	32.1726	0	13.0122	5.56937	11.7496	12.6885	0.925998	1.07992		mmu-mir-3068-3p	7.0513	14.1842	27.2467	27.771	34.7484	13.6803	5.04287	0	19.0633	13.3679	1.42605	0.701237		mmu-mir-3068-3p	48.5388	139.882	0	27.1618	25.8428	53.2697	62.807	35.4248	1.77297	0.564026		mmu-mir-3068-3p	102.616	62.4356	105.96	125.346	135.332	105.96	90.3374	122.213	0.739181
mmu-mir-3068-5p	15.7689	1.03764	0	0	0	0	6.50612	10.5199	4.20163	4.25651	0.987107	1.01306		mmu-mir-3068-5p	12.5356	9.70499	2.72467	0	4.57216	3.42007	7.92451	7.58279	6.24133	5.87488	1.06237	0.941288		mmu-mir-3068-5p	0	10.9855	0	19.5225	0	4.63215	3.66184	8.05157	0.454798	2.19878		mmu-mir-3068-5p	26.4161	12.6358	8.9544	15.2448	17.5431	9.73106	16.0021	14.173	1.12906
mmu-mir-3074-5p	0	1.03764	0	6.9871	0	9.45399	0.591465	0	2.00618	2.51136	0.798843	1.25181		mmu-mir-3074-5p	0	2.61288	5.44933	0	1.82886	11.9703	0	0	2.01555	3.44978	0.584256	1.71158		mmu-mir-3074-5p	0.564405	0	0	11.0345	0	0.772025	0.188135	3.9355	0.0478045	20.9185		mmu-mir-3074-5p	24.3841	8.17608	1.4924	12.9863	0	16.2184	11.3509	9.73491	1.16599
mmu-mir-30a-3p	49.9348	46.6938	43.6531	41.9226	28.151	80.7886	88.7198	130.571	45.5511	82.0575	0.555111	1.80144		mmu-mir-30a-3p	32.9061	164.612	35.4207	35.0791	32.9195	213.755	56.9124	50.0464	67.0044	88.4082	0.757897	1.31944		mmu-mir-30a-3p	121.347	38.0831	50.9793	180.796	137.828	378.292	70.1364	232.305	0.301915	3.31219		mmu-mir-30a-3p	204.217	171.698	2643.04	699.002	593.958	778.485	1006.32	690.481	1.45742
mmu-mir-30a-5p	508.546	1207.47	385.894	515.492	575.085	708.189	1112.55	1438.75	654.35	958.643	0.682579	1.46503		mmu-mir-30a-5p	530.414	1010.81	239.771	1018.76	680.337	1933.2	510.771	1172.3	699.938	1074.15	0.65162	1.53464		mmu-mir-30a-5p	1446.57	1069.99	801.003	3400.32	6732.04	7678.56	1105.85	5936.97	0.186266	5.36868		mmu-mir-30a-5p	3879.1	3647.28	28391.4	13498.4	15206.1	14552.3	11972.6	14418.9	0.83034
mmu-mir-30b-5p	161.631	260.793	90.7985	104.03	172.928	136.653	296.324	161.512	154.313	191.854	0.804326	1.24328		mmu-mir-30b-5p	480.272	1187.74	87.1893	268.94	253.298	1037.99	394.785	218.384	506.036	476.115	1.06284	0.940872		mmu-mir-30b-5p	390.568	629.836	324.731	279.257	1369.67	599.864	448.378	749.596	0.59816	1.67179		mmu-mir-30b-5p	1929.39	971.467	1695.37	1364.69	1380.89	1535.34	1532.07	1426.97	1.07365
mmu-mir-30c-2-3p	7.88444	13.8352	17.4612	17.0796	36.1942	5.15672	24.8415	24.7527	14.0651	22.7363	0.61862	1.6165		mmu-mir-30c-2-3p	10.1852	22.7694	19.0727	0	34.7484	48.736	30.9776	19.7153	13.0068	33.5443	0.38775	2.57898		mmu-mir-30c-2-3p	20.883	0.732367	72.628	50.0796	43.0713	67.1662	31.4144	53.439	0.587856	1.7011		mmu-mir-30c-2-3p	49.7842	38.6506	564.127	75.6593	78.9438	107.042	217.521	87.2149	2.49408
mmu-mir-30c-5p	496.72	778.575	206.043	233.68	386.071	490.748	591.465	294.558	428.754	440.71	0.972871	1.02789		mmu-mir-30c-5p	1357.77	2329.57	463.193	713.275	832.133	1561.26	933.651	644.537	1215.95	992.896	1.22465	0.816559		mmu-mir-30c-5p	1699.42	3022.48	2008.44	1908.97	3945.33	2361.63	2243.45	2738.64	0.819184	1.22073		mmu-mir-30c-5p	6609.1	4836.53	13161.5	5199.04	5485.97	6247.34	8202.37	5644.11	1.45326
mmu-mir-30d-5p	1851.53	10192.7	2041.22	2114.76	1552.33	2428.81	7302.23	7261.83	4050.06	4636.3	0.873554	1.14475		mmu-mir-30d-5p	18259.7	18304.4	10351	10520.8	11485.3	12298.6	13450.8	16253	14359	13371.9	1.07382	0.931257		mmu-mir-30d-5p	31997.8	21455.4	26395.4	40050.9	27040.1	44061	26616.2	37050.7	0.718372	1.39204		mmu-mir-30d-5p	90861.2	92890	67317.7	79347.4	92414.3	108175	83689.6	93312.2	0.896878
mmu-mir-30e-3p	24.9674	21.4445	61.1144	15.5269	12.0647	25.7836	33.122	32.1786	30.7633	25.7872	1.19297	0.838247		mmu-mir-30e-3p	40.7408	123.179	46.3193	93.5443	20.1175	76.0966	56.192	43.9802	75.9458	49.0966	1.54687	0.646468		mmu-mir-30e-3p	183.996	94.4754	41.9008	228.329	279.963	174.478	106.791	227.59	0.469224	2.13118		mmu-mir-30e-3p	643.13	530.702	573.082	442.099	337.077	493.04	582.305	424.072	1.37313
mmu-mir-30e-5p	53.877	288.464	34.9225	75.3054	124.669	48.9888	237.769	207.923	113.142	154.837	0.730716	1.36852		mmu-mir-30e-5p	395.656	241.878	133.509	363.946	267.928	218.885	475.471	605.107	283.747	391.848	0.724126	1.38097		mmu-mir-30e-5p	1096.07	1336.57	863.854	952.361	1046.63	1506.22	1098.83	1168.4	0.940456	1.06331		mmu-mir-30e-5p	4849.38	3972.09	2846.01	4280.4	4365.72	4057.85	3889.16	4234.65	0.918413
mmu-mir-30f	0	0.34588	1.74612	0	0	0	1.18293	0.618818	0.523001	0.450437	1.1611	0.861255		mmu-mir-30f	3.13391	1.86634	0	2.92326	1.82886	0.855018	0.72041	0	1.98088	0.851073	2.32751	0.429644		mmu-mir-30f	0.564405	0.732367	0.698346	0	0	2.31608	0.665039	0.772025	0.861422	1.16087		mmu-mir-30f	3.04801	0.74328	1.4924	3.38773	1.25308	2.16246	1.76123	2.26775	0.776641
mmu-mir-3102-3p	2.62815	4.49644	1.74612	0	8.04315	2.57836	0	7.42582	2.21768	4.51183	0.491525	2.03449		mmu-mir-3102-3p	9.40173	25.7556	0	8.76978	0	11.9703	0	33.3643	10.9818	11.3336	0.968954	1.03204		mmu-mir-3102-3p	2.82202	0	0	25.4642	0	7.72025	0.940674	11.0615	0.0850405	11.7591		mmu-mir-3102-3p	3.04801	0	77.6048	20.3264	17.5431	46.4928	26.8843	28.1208	0.956029
mmu-mir-31-5p	2.62815	7.60935	0	11.6452	0	0	1.7744	0	5.47067	0.443599	12.3325	0.0810868		mmu-mir-31-5p	26.6382	1.86634	0	42.3873	18.2886	11.1152	3.60205	1.51656	17.723	8.63062	2.0535	0.486974		mmu-mir-31-5p	0.564405	3.66184	0	14.4297	77.5283	32.4251	1.40875	41.461	0.0339776	29.4311		mmu-mir-31-5p	8.12803	11.1492	901.41	63.2376	73.9315	99.473	306.896	78.8807	3.89063
mmu-mir-320-3p	1473.08	704.903	2755.39	1191.69	1841.88	1060.57	622.813	764.241	1531.26	1072.37	1.42792	0.70032		mmu-mir-320-3p	2363.75	1251.94	4858.08	2761.02	2904.23	2096.5	2460.2	2385.55	2808.7	2461.62	1.141	0.876428		mmu-mir-320-3p	2123.85	2709.76	3554.58	1219.73	938.953	631.517	2796.06	930.068	3.0063	0.332635		mmu-mir-320-3p	1621.54	3187.19	4419	1904.47	2323.2	2904.18	3075.91	2377.28	1.29388
mmu-mir-320-5p	265.443	41.1597	403.355	338.486	1142.13	118.605	49.0916	132.427	262.111	360.563	0.72695	1.37561		mmu-mir-320-5p	24.2878	37.7002	400.526	292.326	42.0638	144.498	97.2553	371.557	188.71	163.844	1.15177	0.868229		mmu-mir-320-5p	4.51524	10.9855	80.3098	53.4748	180.899	37.0572	31.9368	90.4771	0.352983	2.833		mmu-mir-320-5p	66.0402	31.2178	219.383	158.659	51.3761	124.341	105.547	111.459	0.94696
mmu-mir-322-3p	31.5378	84.3946	22.6996	29.5011	0	42.9727	76.8905	142.328	42.0333	65.5478	0.641261	1.55943		mmu-mir-322-3p	138.676	436.725	100.813	64.3117	55.7803	247.1	83.5676	115.258	185.131	125.427	1.47601	0.677502		mmu-mir-322-3p	655.274	685.496	430.879	559.363	508.241	807.539	590.55	625.048	0.944808	1.05842		mmu-mir-322-3p	1745.49	1615.89	750.677	1169.9	1043.81	1839.17	1370.69	1350.96	1.0146
mmu-mir-322-5p	15.7689	33.2044	0	16.3032	20.1079	42.1132	52.6404	23.5151	16.3191	34.5941	0.471731	2.11985		mmu-mir-322-5p	78.3478	147.441	57.218	74.5431	79.5555	49.591	92.9329	89.477	89.3875	77.8891	1.14763	0.871364		mmu-mir-322-5p	104.979	157.459	107.545	88.2759	0	78.7466	123.328	55.6742	2.21517	0.451432		mmu-mir-322-5p	321.057	284.676	102.976	199.876	278.183	147.047	236.236	208.369	1.13374
mmu-mir-324-3p	17.083	40.122	6.9845	34.1591	0	2.57836	22.4757	15.4705	24.5872	10.1311	2.42689	0.412049		mmu-mir-324-3p	59.5443	51.5111	19.0727	48.2338	63.0958	51.3011	57.6328	71.2783	44.5905	60.827	0.733071	1.36413		mmu-mir-324-3p	22.5762	117.911	196.235	86.5783	81.8354	93.4151	112.241	87.2762	1.28604	0.77758		mmu-mir-324-3p	290.577	344.139	120.884	162.046	194.227	169.753	251.867	175.342	1.43643
mmu-mir-324-5p	6.57037	14.8728	3.49225	0	0	15.4702	1.7744	0	6.23386	4.31114	1.44599	0.691568		mmu-mir-324-5p	46.2252	66.0686	38.1453	8.76978	51.2082	37.6208	78.5247	57.6292	39.8022	56.2457	0.707649	1.41313		mmu-mir-324-5p	52.4896	95.2078	16.7603	19.5225	30.1499	26.2489	54.8192	25.3071	2.16616	0.461646		mmu-mir-324-5p	136.144	68.3818	97.006	47.4282	38.8453	52.9802	100.511	46.4179	2.16534
mmu-mir-32-5p	1.31407	0	0	0	0	6.01617	2.36586	34.6538	0.328518	10.759	0.0305344	32.75		mmu-mir-32-5p	3.91739	2.98615	0	0	3.65773	4.27509	10.0857	7.58279	1.72589	6.40034	0.269655	3.70844		mmu-mir-32-5p	9.03047	29.2947	0	23.7666	38.7641	14.6685	12.7751	25.7331	0.496445	2.01432		mmu-mir-32-5p	83.3123	95.1399	29.848	58.7206	81.4499	21.6246	69.4334	53.9317	1.28743
mmu-mir-326-3p	14.4548	13.8352	3.49225	14.7505	4.02157	3.43781	1.18293	0	11.6332	2.16058	5.3843	0.185725		mmu-mir-326-3p	18.02	41.0596	5.44933	0	21.0319	45.316	7.2041	0	16.1322	18.388	0.877324	1.13983		mmu-mir-326-3p	26.527	47.6039	0	24.6154	0	14.6685	24.7103	13.0946	1.88706	0.529926		mmu-mir-326-3p	48.7682	26.0148	128.346	35.5712	42.6046	54.0614	67.7098	44.0791	1.5361
mmu-mir-328-3p	630.755	642.99	927.192	402.146	683.668	427.148	501.562	412.752	650.771	506.283	1.28539	0.777973		mmu-mir-328-3p	1646.87	875.316	3127.92	1764.19	1538.07	1102.12	1684.32	1580.25	1853.57	1476.19	1.25565	0.796403		mmu-mir-328-3p	953.844	1143.23	1968.64	949.814	499.627	723.388	1355.24	724.276	1.87116	0.534428		mmu-mir-328-3p	1379.73	1852.25	2828.1	1335.33	1596.42	2309.5	2020.03	1747.08	1.15623
mmu-mir-330-3p	35.48	13.4893	10.4767	27.9484	48.2589	19.7674	14.7866	16.0893	21.8486	24.7256	0.883645	1.13168		mmu-mir-330-3p	8.61825	34.3407	46.3193	42.3873	28.3474	34.2007	12.247	9.09935	32.9164	20.9736	1.56942	0.637178		mmu-mir-330-3p	47.41	0	102.657	66.2069	43.0713	59.446	50.0223	56.2414	0.889421	1.12433		mmu-mir-330-3p	64.0082	74.328	98.4984	72.8362	68.9192	86.4983	78.9449	76.0845	1.03759
mmu-mir-330-5p	2.62815	1.38352	0	0	8.04315	4.29727	0.591465	0	1.00292	3.23297	0.310215	3.22357		mmu-mir-330-5p	7.0513	3.35942	0	0	0	13.6803	2.88164	0	2.60268	4.14048	0.628593	1.59085		mmu-mir-330-5p	12.4169	12.4502	16.062	8.48806	25.8428	10.0363	13.643	14.789	0.922509	1.084		mmu-mir-330-5p	25.4001	14.1223	37.31	11.8571	38.8453	25.9495	25.6108	25.5506	1.00236
mmu-mir-331-3p	7.88444	14.1811	5.23837	2.32903	24.1294	8.59453	5.32319	0	7.40823	9.51179	0.778847	1.28395		mmu-mir-331-3p	44.6582	37.7002	5.44933	7.30815	38.4061	30.7807	15.849	22.7484	23.779	26.946	0.882466	1.13319		mmu-mir-331-3p	5.07964	0	13.9669	39.0451	0	17.7566	6.34885	18.9339	0.335317	2.98225		mmu-mir-331-3p	54.8642	27.5014	58.2036	41.2174	52.6292	30.2744	46.8564	41.3737	1.13252
mmu-mir-338-5p	11.8267	30.0915	0	1.55269	28.151	23.2052	23.0671	14.8516	10.8677	22.3188	0.486932	2.05367		mmu-mir-338-5p	79.9147	70.5478	108.987	89.1594	85.9566	34.2007	72.041	69.7617	87.1522	65.49	1.33077	0.751444		mmu-mir-338-5p	142.23	32.2242	46.0908	95.9151	38.7641	63.3061	73.515	65.9951	1.11395	0.89771		mmu-mir-338-5p	300.737	255.688	91.0364	124.217	145.357	120.016	215.821	129.863	1.66191
mmu-mir-339-5p	63.0755	47.0396	24.4457	54.3441	36.1942	39.5349	31.3477	9.9011	47.2263	29.2444	1.61488	0.619241		mmu-mir-339-5p	235.827	178.796	324.235	200.243	180.143	179.554	187.307	86.4438	234.775	158.362	1.48252	0.674525		mmu-mir-339-5p	198.67	270.976	309.367	270.769	314.42	211.535	259.671	265.575	0.977771	1.02273		mmu-mir-339-5p	562.866	543.338	162.672	403.704	504.989	288.688	422.958	399.127	1.05971
mmu-mir-340-3p	0	32.5127	3.49225	0	0	6.01617	13.0122	13.614	9.00123	8.1606	1.10301	0.906609		mmu-mir-340-3p	96.3678	82.4924	21.7973	7.30815	80.47	52.1561	98.6962	59.1458	51.9914	72.617	0.715968	1.39671		mmu-mir-340-3p	132.071	49.801	90.785	91.6711	8.61425	71.0263	90.8855	57.1039	1.59158	0.628306		mmu-mir-340-3p	381.001	329.273	194.012	212.862	280.689	144.885	301.429	212.812	1.41641
mmu-mir-340-5p	17.083	56.3784	29.6841	23.2903	8.04315	118.605	53.8233	144.804	31.6089	81.3186	0.388705	2.57265		mmu-mir-340-5p	61.1113	113.474	8.174	106.699	35.6628	41.0409	95.8145	131.941	72.3645	76.1147	0.950729	1.05182		mmu-mir-340-5p	202.057	179.43	96.3717	156.18	335.956	229.292	159.286	240.476	0.662379	1.50971		mmu-mir-340-5p	1045.47	608.747	737.246	609.227	454.866	419.517	797.153	494.537	1.61192
mmu-mir-342-3p	1127.48	1720.06	1499.92	742.185	583.128	669.514	742.289	483.916	1272.41	619.712	2.05323	0.487038		mmu-mir-342-3p	7430.5	5911.46	15078.3	4859.92	6359.87	2860.04	8971.26	4052.24	8320.05	5560.85	1.49618	0.668368		mmu-mir-342-3p	4979.18	4655.66	5794.87	4345.04	3467.24	2309.9	5143.24	3374.06	1.52435	0.656019		mmu-mir-342-3p	11394.5	11967.6	1468.52	6647.85	7132.51	5641.85	8276.85	6474.07	1.27846
mmu-mir-342-5p	42.0504	57.0701	66.3527	54.3441	28.151	39.5349	41.994	16.0893	54.9543	31.4423	1.74778	0.572153		mmu-mir-342-5p	214.673	130.644	400.526	267.478	363.029	100.037	244.939	130.424	253.33	209.607	1.20859	0.827408		mmu-mir-342-5p	158.033	574.908	319.842	185.889	55.9926	102.679	350.928	114.854	3.05544	0.327285		mmu-mir-342-5p	306.833	500.228	29.848	240.529	245.603	225.977	278.97	237.369	1.17525
mmu-mir-345-5p	24.9674	15.5646	26.1919	13.9742	0	0	15.3781	5.56937	20.1745	5.23686	3.8524	0.259578		mmu-mir-345-5p	11.7522	16.7971	46.3193	40.9256	31.0907	34.2007	13.6878	0	28.9486	19.7448	1.46614	0.682065		mmu-mir-345-5p	0.564405	0	11.1735	0	0	4.63215	3.91265	1.54405	2.53401	0.394631		mmu-mir-345-5p	13.208	17.0954	43.2796	11.2924	43.8576	38.9242	24.5277	31.3581	0.782181
mmu-mir-3470a	365.312	46.002	116.99	339.262	257.381	283.62	110.604	87.2534	216.892	184.714	1.1742	0.851643		mmu-mir-3470a	21.1539	18.6634	130.784	36.5407	64.9246	324.907	7.2041	153.172	51.7855	137.552	0.37648	2.65619		mmu-mir-3470a	34.4287	147.938	12.5702	217.294	236.892	138.193	64.979	197.46	0.329075	3.03882		mmu-mir-3470a	30.4801	31.2178	135.808	171.08	127.814	257.332	65.8354	185.409	0.355082
mmu-mir-3470b	996.068	107.914	460.977	944.034	1556.35	874.923	210.562	207.923	627.248	712.439	0.880424	1.13582		mmu-mir-3470b	36.04	101.529	463.193	323.02	351.142	1369.74	69.8798	415.537	230.946	551.574	0.418703	2.38833		mmu-mir-3470b	40.6371	79.828	90.0866	521.167	1055.25	527.293	70.1839	701.235	0.100086	9.99139		mmu-mir-3470b	141.224	118.925	273.109	487.268	665.383	1411	177.753	854.552	0.208007
mmu-mir-3471	18.397	0.691759	0	5.43441	32.1726	0.859453	0	1.23764	6.1308	8.56742	0.715595	1.39744		mmu-mir-3471	0	1.11981	0	2.92326	0	3.42007	0	1.51656	1.01077	1.23416	0.818993	1.22101		mmu-mir-3471	0	0	4.88842	5.09284	0	13.1244	1.62947	6.07242	0.26834	3.72662		mmu-mir-3471	0	0	5.9696	9.59857	0	23.787	1.98987	11.1285	0.178808
mmu-mir-3473b	23.6533	12.4517	0	11.6452	80.4315	15.4702	9.46344	44.5549	11.9375	37.48	0.318504	3.13968		mmu-mir-3473b	10.9687	11.5713	84.4647	26.3093	17.3742	68.4014	5.04287	6.06623	33.3285	24.2212	1.37601	0.726741		mmu-mir-3473b	0	40.2802	0	0.848806	4.30713	9.2643	13.4267	4.80675	2.79331	0.357998		mmu-mir-3473b	0	0	28.3556	9.59857	12.5308	43.2491	9.45187	21.7928	0.433715
mmu-mir-3473d	26.2815	11.414	13.969	38.0409	24.1294	22.3458	13.6037	0	22.4263	15.0197	1.49313	0.669736		mmu-mir-3473d	18.02	25.3823	95.3633	76.0047	46.636	60.7063	26.6552	39.4305	53.6926	43.357	1.23838	0.807504		mmu-mir-3473d	0	0.732367	0	11.8833	0	13.8965	0.244122	8.59325	0.0284086	35.2006		mmu-mir-3473d	4.06401	0	26.8632	19.7618	8.77153	14.056	10.3091	14.1964	0.726174
mmu-mir-3473e	6076.28	1564.41	2502.2	4258.25	7669.14	4720.98	1691	1969.7	3600.28	4012.7	0.897221	1.11455		mmu-mir-3473e	311.824	63.4557	746.559	325.943	491.964	5947.51	444.493	3096.81	361.945	2495.19	0.145057	6.89384		mmu-mir-3473e	0	0	11.1735	215.597	284.27	168.302	3.72451	222.723	0.0167226	59.7992		mmu-mir-3473e	4.06401	0.74328	134.316	295.297	251.868	493.04	46.3744	346.735	0.133746
mmu-mir-3473f	191.855	32.1668	174.612	183.217	197.057	134.075	26.0245	45.1737	145.463	100.583	1.4462	0.691465		mmu-mir-3473f	69.7295	63.4557	185.277	33.6175	112.475	200.074	49.7083	101.609	88.02	115.967	0.759011	1.3175		mmu-mir-3473f	18.0609	8.78841	41.2024	44.9867	43.0713	54.0418	22.6839	47.3666	0.478901	2.08811		mmu-mir-3473f	15.24	28.2447	110.438	83.564	52.6292	170.834	51.3074	102.342	0.501331
mmu-mir-34b-3p	2078.86	1393.9	1440.55	2451.69	2264.15	1334.73	2338.65	1326.75	1841.25	1816.07	1.01387	0.986323		mmu-mir-34b-3p	361.183	196.713	329.685	1999.51	210.319	4383.68	244.219	896.286	721.772	1433.63	0.50346	1.98626		mmu-mir-34b-3p	88.0471	333.227	476.272	3625.25	7184.28	3724.25	299.182	4844.6	0.0617558	16.1928		mmu-mir-34b-3p	231.649	471.983	1292.42	6132.36	8131.21	5674.29	665.35	6645.95	0.100114
mmu-mir-34b-5p	0	6.57171	0	18.6323	0	18.908	7.09758	24.1339	6.30099	12.5349	0.502677	1.98935		mmu-mir-34b-5p	0.783478	0	8.174	0	0	9.4052	0	10.6159	2.23937	5.00528	0.447402	2.23513		mmu-mir-34b-5p	0	0	0	4.24403	60.2998	20.0727	0	28.2055	0	#DIV/0!		mmu-mir-34b-5p	0	0	17.9088	19.7618	30.0738	27.0307	5.9696	25.6221	0.232986
mmu-mir-34c-3p	257.558	296.765	76.8295	201.849	168.906	137.513	154.372	63.1195	208.251	130.978	1.58997	0.628943		mmu-mir-34c-3p	86.966	95.1836	103.537	213.398	30.1762	1545.02	41.0634	201.702	124.771	454.49	0.27453	3.64259		mmu-mir-34c-3p	0.564405	0.732367	14.6653	361.592	633.147	389.101	5.32068	461.28	0.0115346	86.6957		mmu-mir-34c-3p	38.6081	25.2715	508.908	647.056	848.332	414.111	190.929	636.5	0.299968
mmu-mir-34c-5p	348.229	425.432	289.857	1008.47	1041.59	577.553	1104.86	1060.04	517.997	946.008	0.547561	1.82628		mmu-mir-34c-5p	51.7095	58.9765	40.87	439.95	42.9783	2258.96	48.9879	315.444	147.877	666.592	0.22184	4.50776		mmu-mir-34c-5p	10.1593	96.6725	82.4048	877.666	1111.24	1379.61	63.0789	1122.84	0.0561781	17.8005		mmu-mir-34c-5p	92.4563	77.3012	1274.51	2817.46	3329.42	1913.77	481.422	2686.89	0.179175
mmu-mir-351-3p	17.083	14.5269	94.2907	13.1978	8.04315	12.8918	15.3781	4.95055	34.7746	10.3159	3.37097	0.29665		mmu-mir-351-3p	15.6696	19.41	133.509	16.0779	39.3206	67.5464	25.2143	24.2649	46.1665	39.0866	1.18114	0.846643		mmu-mir-351-3p	53.6184	48.3362	127.099	36.4987	77.5283	21.6167	76.3512	45.2145	1.68864	0.592192		mmu-mir-351-3p	30.4801	93.6533	8.9544	45.7344	25.0615	75.686	44.3626	48.8273	0.908562
mmu-mir-351-5p	127.465	153.225	265.411	255.417	201.079	142.669	247.824	217.824	200.38	202.349	0.990267	1.00983		mmu-mir-351-5p	291.454	569.235	566.731	419.488	508.424	1363.75	305.454	260.848	461.727	609.62	0.757401	1.3203		mmu-mir-351-5p	699.297	744.085	913.437	695.173	611.612	1085.47	785.606	797.417	0.985188	1.01503		mmu-mir-351-5p	1425.45	1925.84	971.553	1229.75	1095.19	2620.9	1440.95	1648.61	0.874038
mmu-mir-3535	103.812	26.6327	69.845	106.359	52.2805	122.902	40.2196	87.2534	76.6622	75.6638	1.01319	0.986977		mmu-mir-3535	36.04	71.6676	70.8413	105.237	60.3525	111.152	85.7288	27.2981	70.9466	71.1329	0.99738	1.00263		mmu-mir-3535	104.979	142.812	171.095	600.955	435.02	291.054	139.629	442.343	0.315657	3.168		mmu-mir-3535	242.825	274.27	314.896	821.524	781.919	498.446	277.331	700.63	0.39583
mmu-mir-361-3p	81.4726	81.9735	78.5756	55.1204	20.1079	15.4702	47.9087	34.035	74.2855	29.3804	2.5284	0.395507		mmu-mir-361-3p	224.858	210.897	512.237	165.164	475.504	182.974	232.692	150.139	278.289	260.327	1.069	0.935457		mmu-mir-361-3p	213.909	369.846	192.045	231.724	30.1499	221.571	258.6	161.148	1.60473	0.623157		mmu-mir-361-3p	716.282	817.608	232.814	369.827	474.916	321.125	588.902	388.623	1.51536
mmu-mir-361-5p	15.7689	136.277	12.2229	22.514	40.2157	32.6592	65.6526	72.4018	46.6956	52.7323	0.885521	1.12928		mmu-mir-361-5p	339.246	334.076	239.771	285.018	150.881	136.803	303.293	183.504	299.528	193.62	1.54699	0.646418		mmu-mir-361-5p	251.16	198.472	281.433	190.133	116.292	206.131	243.688	170.852	1.42631	0.701108		mmu-mir-361-5p	740.666	622.126	432.796	445.486	434.817	288.688	598.529	389.664	1.53601
mmu-mir-362-3p	11.8267	14.8728	36.6686	9.31613	0	16.3296	20.1098	11.7576	18.1711	12.0492	1.50807	0.663101		mmu-mir-362-3p	38.3904	39.9398	10.8987	40.9256	28.3474	18.8104	45.3858	43.9802	32.5386	34.131	0.953346	1.04894		mmu-mir-362-3p	55.3116	126.7	0	38.1963	51.6855	57.1299	60.6704	49.0039	1.23807	0.807707		mmu-mir-362-3p	146.304	154.602	32.8328	105.584	122.801	98.3918	111.247	108.926	1.02131
mmu-mir-362-5p	1.31407	17.294	20.9535	24.843	4.02157	1.71891	15.9696	22.2775	16.1011	10.9969	1.46416	0.682987		mmu-mir-362-5p	86.966	78.3865	68.1167	97.9292	58.5236	47.026	141.921	83.4107	82.8496	82.7203	1.00156	0.998439		mmu-mir-362-5p	59.2625	26.3652	11.1735	35.6499	30.1499	16.9846	32.2671	27.5948	1.16932	0.855199		mmu-mir-362-5p	179.833	149.399	41.7872	75.6593	107.765	110.285	123.673	97.903	1.26322
mmu-mir-365-2-5p	0	10.3764	41.907	0	4.02157	8.59453	11.2378	8.66346	13.0708	8.12935	1.60786	0.621945		mmu-mir-365-2-5p	18.02	8.58519	92.6387	21.9244	19.2031	3.42007	12.9674	40.9471	35.2921	19.1344	1.84443	0.542173		mmu-mir-365-2-5p	203.75	202.866	303.082	95.0663	77.5283	37.8292	236.566	70.1413	3.37271	0.296498		mmu-mir-365-2-5p	98.5523	340.422	17.9088	115.747	80.1968	117.854	152.295	104.599	1.45598
mmu-mir-365-3p	26.2815	218.25	38.4147	47.357	0	36.9565	141.36	58.7878	82.5758	59.2761	1.39307	0.717838		mmu-mir-365-3p	1106.27	1354.22	237.046	182.704	204.833	200.929	466.105	323.027	720.06	298.724	2.41046	0.414859		mmu-mir-365-3p	288.975	206.528	299.59	350.557	391.948	231.608	265.031	324.704	0.816223	1.22516		mmu-mir-365-3p	998.731	1007.14	143.27	680.369	898.455	556.833	716.382	711.886	1.00632
mmu-mir-375-3p	1754.29	961.2	876.555	1499.12	1648.85	933.366	922.686	943.698	1272.79	1112.15	1.14444	0.873788		mmu-mir-375-3p	217.023	240.012	414.149	1248.23	479.162	3488.47	190.909	664.253	529.854	1205.7	0.439458	2.27553		mmu-mir-375-3p	212.216	66.6454	474.875	2519.26	4604.32	3444.78	251.246	3522.78	0.0713202	14.0213		mmu-mir-375-3p	365.761	629.558	9403.61	4893.58	7043.54	4731.46	3466.31	5556.19	0.623865
mmu-mir-378a-3p	565.052	589.379	866.078	731.316	949.091	378.159	382.086	392.331	687.956	525.417	1.30935	0.763736		mmu-mir-378a-3p	1136.04	879.048	2097.99	1810.96	1684.38	1284.24	1584.18	1395.23	1481.01	1487.01	0.995966	1.00405		mmu-mir-378a-3p	1413.83	1691.04	1327.56	1041.49	964.796	1442.14	1477.48	1149.47	1.28535	0.778		mmu-mir-378a-3p	3636.28	3468.15	1586.42	2493.37	2897.11	1633.74	2896.95	2341.41	1.23727
mmu-mir-378a-5p	19.7111	37.355	61.1144	19.4086	36.1942	9.45399	23.6586	9.9011	34.3973	19.802	1.73706	0.575684		mmu-mir-378a-5p	128.49	98.9163	190.727	131.547	117.047	93.197	142.641	72.7948	137.42	106.42	1.2913	0.774415		mmu-mir-378a-5p	17.4965	66.6454	36.314	30.557	43.0713	47.8656	40.152	40.498	0.991457	1.00862		mmu-mir-378a-5p	116.84	115.952	14.924	64.3669	92.7276	21.6246	82.572	59.573	1.38606
mmu-mir-378c	43.3644	66.4089	66.3527	55.1204	68.3668	56.7239	27.7989	35.8915	57.8116	47.1952	1.22495	0.816363		mmu-mir-378c	108.903	63.0825	133.509	90.621	131.678	86.3568	188.747	75.8279	99.0289	120.653	0.820777	1.21836		mmu-mir-378c	89.7403	85.687	52.3759	32.2546	64.6069	83.3787	75.9344	60.0801	1.26389	0.79121		mmu-mir-378c	244.857	257.175	126.854	146.237	195.48	113.529	209.629	151.749	1.38142
mmu-mir-378d	0	6.57171	19.2074	0.776344	0	0.859453	2.36586	2.47527	6.63886	1.42515	4.65837	0.214667		mmu-mir-378d	6.26782	1.86634	10.8987	2.92326	8.22988	4.27509	3.60205	3.03312	5.48902	4.78504	1.14712	0.871746		mmu-mir-378d	9.03047	1.46473	100.562	15.2785	0	1.54405	37.019	5.60752	6.60167	0.151477		mmu-mir-378d	12.192	11.1492	8.9544	22.0202	10.0246	5.40614	10.7652	12.4837	0.862344
mmu-mir-3960	27.5955	4.84232	43.6531	28.7247	48.2589	14.6107	5.91465	0.618818	26.2039	17.3508	1.51025	0.662144		mmu-mir-3960	0	0	2.72467	54.0803	11.8876	6.84014	38.9021	3.03312	14.2012	15.1658	0.936402	1.06792		mmu-mir-3960	22.0118	59.3218	0	5.09284	64.6069	6.1762	27.1112	25.292	1.07193	0.932898		mmu-mir-3960	14.224	8.91936	28.3556	8.46932	21.3023	30.2744	17.1663	20.0153	0.857659
mmu-mir-3962	1.31407	0.34588	0	0.776344	4.02157	2.57836	1.18293	0.618818	0.609074	2.10042	0.289977	3.44855		mmu-mir-3962	3.13391	1.49308	2.72467	1.46163	0	0	2.88164	1.51656	2.20332	1.09955	2.00384	0.499042		mmu-mir-3962	7.90166	10.9855	2.09504	5.94165	8.61425	9.2643	6.99407	7.94007	0.880858	1.13526		mmu-mir-3962	45.7201	23.785	22.386	42.3466	23.8084	12.9747	30.6304	26.3766	1.16127
mmu-mir-3963	82.7866	37.355	179.851	154.492	116.626	152.983	118.293	78.5899	113.621	116.623	0.974263	1.02642		mmu-mir-3963	96.3678	62.3359	411.425	198.782	112.475	268.476	207.478	86.4438	192.228	168.718	1.13934	0.8777		mmu-mir-3963	3560.26	4013.37	3726.37	3354.48	5215.93	3544.37	3766.67	4038.26	0.932746	1.0721		mmu-mir-3963	3720.6	5642.98	3836.96	4996.34	4972.2	9615.37	4400.18	6527.97	0.674051
mmu-mir-3965	2.62815	1.03764	0	1.55269	0	4.29727	0.591465	4.95055	1.30462	2.45982	0.530372	1.88547		mmu-mir-3965	2.35043	2.98615	2.72467	1.46163	0.914431	0.855018	1.44082	1.51656	2.38072	1.18171	2.01465	0.496365		mmu-mir-3965	3.95083	2.92947	0	2.54642	4.30713	1.54405	2.29343	2.7992	0.819318	1.22053		mmu-mir-3965	15.24	8.17608	2.9848	9.59857	6.26538	8.64983	8.80031	8.17126	1.07698
mmu-mir-3968	81.4726	42.1973	179.851	65.9892	84.453	8.59453	55.0063	25.3716	92.3775	43.3563	2.13066	0.469339		mmu-mir-3968	103.419	59.723	193.451	412.18	174.656	101.747	169.296	92.5101	192.193	134.552	1.42839	0.70009		mmu-mir-3968	300.263	287.088	925.308	273.316	172.285	215.395	504.22	220.332	2.28846	0.436976		mmu-mir-3968	352.553	565.636	422.349	397.494	426.046	799.028	446.846	540.856	0.826184
mmu-mir-421-3p	34.1659	22.8281	10.4767	7.76344	36.1942	10.3134	37.2623	0	18.8085	20.9425	0.898105	1.11346		mmu-mir-421-3p	46.2252	50.3913	95.3633	29.2326	72.2401	43.6059	41.7838	24.2649	55.3031	45.4737	1.21616	0.822263		mmu-mir-421-3p	49.6676	112.785	79.6114	42.4403	51.6855	50.9537	80.6879	48.3598	1.66849	0.599345		mmu-mir-421-3p	109.728	80.2743	365.638	124.781	68.9192	158.941	185.214	117.547	1.57565
mmu-mir-423-3p	406.049	300.569	363.194	239.114	265.424	134.075	188.086	149.754	327.232	184.335	1.7752	0.563316		mmu-mir-423-3p	1097.65	1032.46	1735.61	726.43	1073.54	784.907	1068.37	861.405	1148.04	947.056	1.21222	0.824933		mmu-mir-423-3p	2141.92	2574.27	2953.31	2763.71	1714.24	1930.84	2556.5	2136.26	1.19672	0.835621		mmu-mir-423-3p	7329.45	8224.4	4068.28	4199.09	4850.66	4005.95	6540.71	4351.9	1.50295
mmu-mir-423-5p	1218.15	621.892	1925.98	983.628	1636.78	624.823	570.172	416.465	1187.41	812.06	1.46222	0.683892		mmu-mir-423-5p	1823.94	490.102	4588.34	2524.23	2549.43	892.639	1852.17	1942.71	2356.65	1809.24	1.30257	0.767716		mmu-mir-423-5p	5671.7	8548.92	9212.58	3103.24	844.197	1601.95	7811.07	1849.8	4.22267	0.236817		mmu-mir-423-5p	5776.99	13026	3289.25	3694.88	4215.35	6156.52	7364.08	4688.92	1.57053
mmu-mir-425-3p	2.62815	10.3764	10.4767	33.3828	0	0.859453	1.7744	6.18818	14.216	2.20551	6.44569	0.155142		mmu-mir-425-3p	40.7408	47.4052	79.0153	7.30815	74.9834	25.6505	49.7083	51.563	43.6174	50.4763	0.864116	1.15725		mmu-mir-425-3p	47.41	46.1391	18.8553	64.5093	43.0713	24.7048	37.4682	44.0951	0.849712	1.17687		mmu-mir-425-3p	118.872	104.803	58.2036	90.9041	76.4376	35.6805	93.9595	67.6741	1.38841
mmu-mir-425-5p	286.468	398.108	319.541	253.088	128.69	97.1182	147.275	180.695	314.301	138.445	2.27023	0.440484		mmu-mir-425-5p	757.623	855.159	1561.23	644.579	1231.74	740.446	772.279	596.008	954.649	835.118	1.14313	0.874791		mmu-mir-425-5p	356.139	420.379	312.859	316.605	430.713	311.126	363.126	352.815	1.02923	0.971604		mmu-mir-425-5p	1390.91	1309.66	1049.16	920.898	1020	833.627	1249.91	924.843	1.35148
mmu-mir-429-3p	204.995	187.121	129.213	241.443	293.575	347.219	277.989	483.297	190.693	350.52	0.544029	1.83814		mmu-mir-429-3p	94.8008	134.75	46.3193	152.009	90.5287	837.063	80.6859	165.305	106.97	293.396	0.364593	2.74279		mmu-mir-429-3p	36.1219	38.0831	115.227	454.111	714.983	846.912	63.144	672.002	0.093964	10.6424		mmu-mir-429-3p	214.377	183.59	1804.31	1429.62	1755.56	1295.31	734.093	1493.5	0.491526
mmu-mir-448-3p	5.25629	22.4822	0	17.8559	8.04315	0	41.4026	30.3221	11.3986	19.942	0.571589	1.74951		mmu-mir-448-3p	54.06	126.165	21.7973	95.0059	64.0102	45.316	78.5247	95.5432	74.257	70.8485	1.04811	0.954098		mmu-mir-448-3p	300.263	230.696	199.029	208.806	38.7641	249.364	243.329	165.645	1.46898	0.680744		mmu-mir-448-3p	1128.78	655.573	11.9392	553.894	483.687	288.688	598.764	442.09	1.35439
mmu-mir-448-5p	2.62815	5.1882	80.3217	0	0	0	1.7744	4.33173	22.0345	1.52653	14.4344	0.0692791		mmu-mir-448-5p	32.9061	12.6911	16.348	61.3884	24.6897	8.55018	23.0531	19.7153	30.8334	19.0021	1.62264	0.616281		mmu-mir-448-5p	18.6253	14.6473	26.5371	24.6154	0	15.4405	19.9366	13.352	1.49316	0.669721		mmu-mir-448-5p	54.8642	46.0834	0	62.673	32.58	9.73106	33.6492	34.9947	0.961552
mmu-mir-449a-5p	38.1081	13.1434	47.1454	31.0538	136.734	40.3943	31.9391	139.234	32.3627	87.0753	0.371663	2.69061		mmu-mir-449a-5p	7.0513	7.46538	27.2467	30.6942	10.9732	68.4014	10.8061	12.1325	18.1144	25.5783	0.708193	1.41204		mmu-mir-449a-5p	1.69321	2.1971	0	26.313	94.7568	77.2025	1.29677	66.0908	0.0196211	50.9656		mmu-mir-449a-5p	49.7842	57.2326	141.778	155.836	301.991	147.047	82.9316	201.625	0.411317
mmu-mir-450a-5p	1.31407	18.6775	0	19.4086	32.1726	55.8645	65.0612	61.8818	9.85004	53.745	0.183274	5.45632		mmu-mir-450a-5p	33.6895	16.0506	43.5947	0	42.9783	46.171	36.7409	48.5299	23.3337	43.605	0.535115	1.86876		mmu-mir-450a-5p	24.8338	0	29.3305	27.1618	17.2285	28.5649	18.0548	24.3184	0.742432	1.34692		mmu-mir-450a-5p	184.913	127.844	7.462	90.3395	50.123	75.686	106.74	72.0495	1.48148
mmu-mir-450b-3p	2.62815	17.294	0	11.6452	0	44.6916	15.3781	21.6586	7.89182	20.4321	0.386247	2.58902		mmu-mir-450b-3p	11.7522	19.7833	13.6233	7.30815	6.40102	14.5353	11.5266	19.7153	13.1167	13.0445	1.00553	0.994496		mmu-mir-450b-3p	90.3047	128.897	0	26.313	8.61425	45.5495	73.0671	26.8256	2.72379	0.367136		mmu-mir-450b-3p	212.345	195.483	95.5136	130.428	82.703	87.5795	167.78	100.237	1.67384
mmu-mir-451a	10.5126	7.26347	59.3682	6.21075	4.02157	3.43781	2.36586	0	20.8388	2.45631	8.48376	0.117872		mmu-mir-451a	2.35043	3.73269	5.44933	0	11.8876	51.3011	4.32246	1.51656	2.88311	17.2569	0.16707	5.98552		mmu-mir-451a	7.90166	29.2947	1.39669	3.39523	17.2285	2.31608	12.8643	7.6466	1.68236	0.594402		mmu-mir-451a	112.776	76.5579	271.617	159.788	18.7961	365.455	153.65	181.346	0.847275
mmu-mir-455-3p	1.31407	1.38352	8.73062	0	28.151	0	2.95733	0.618818	2.85705	7.93179	0.360203	2.77621		mmu-mir-455-3p	13.3191	41.8061	32.696	17.5396	4.57216	35.0557	0	12.1325	26.3402	12.9401	2.03555	0.491268		mmu-mir-455-3p	38.9439	62.9836	0	115.438	193.821	81.0627	33.9758	130.107	0.261138	3.8294		mmu-mir-455-3p	35.5601	104.803	296.988	103.326	83.9561	112.448	145.783	99.9099	1.45915
mmu-mir-466f-3p	9.19852	6.57171	0	7.76344	4.02157	19.7674	6.50612	17.9457	5.88342	12.0602	0.487837	2.04987		mmu-mir-466f-3p	30.5556	26.8754	0	0	14.6309	41.0409	20.1715	6.06623	14.3577	20.4774	0.701152	1.42622		mmu-mir-466f-3p	7.90166	9.52078	0	0	25.8428	2.31608	5.80748	9.38628	0.61872	1.61624		mmu-mir-466f-3p	6.09602	23.0417	17.9088	5.64622	2.50615	0	15.6822	2.71746	5.7709
mmu-mir-466i-3p	1.31407	1.03764	0	0	12.0647	7.73508	1.7744	3.71291	0.587928	6.32178	0.0930005	10.7526		mmu-mir-466i-3p	0	4.8525	5.44933	5.84652	8.22988	10.2602	3.60205	0	4.03709	5.52304	0.730954	1.36807		mmu-mir-466i-3p	0	1.46473	0	1.69761	0	0.772025	0.488245	0.823213	0.593097	1.68607		mmu-mir-466i-3p	0	0	4.4772	6.21084	3.75923	14.056	1.4924	8.00868	0.186348
mmu-mir-466k	11.8267	0.34588	6.9845	6.9871	0	8.59453	0	0	6.53603	2.14863	3.04195	0.328737		mmu-mir-466k	5.48434	1.11981	0	0	0	3.42007	1.44082	0	1.65104	1.21522	1.35863	0.736036		mmu-mir-466k	0	0	0	27.1618	25.8428	4.63215	0	19.2122	0	#DIV/0!		mmu-mir-466k	3.04801	5.94624	1.4924	2.25849	0	33.5181	3.49555	11.9255	0.293115
mmu-mir-466q	149.804	14.8728	26.1919	176.23	180.971	157.28	16.561	50.1243	91.7748	101.234	0.906561	1.10307		mmu-mir-466q	6.26782	23.8892	73.566	19.0012	44.8071	115.427	12.247	31.8477	30.6811	51.0823	0.60062	1.66495		mmu-mir-466q	23.1406	35.1536	29.3305	67.0557	189.514	70.2543	29.2082	108.941	0.26811	3.72981		mmu-mir-466q	30.4801	22.2984	56.7112	65.4961	107.765	182.728	36.4966	118.663	0.307566
mmu-mir-484	283.84	404.679	686.227	186.323	233.251	232.912	354.288	234.532	390.267	263.746	1.47971	0.675808		mmu-mir-484	1089.82	610.295	2198.81	1065.53	968.383	611.338	1013.62	917.518	1241.11	877.714	1.41403	0.7072		mmu-mir-484	1234.35	1188.63	1887.63	1501.54	1167.23	938.011	1436.87	1202.26	1.19514	0.836721		mmu-mir-484	2616.21	3737.21	2928.09	2072.73	2610.16	2350.59	3093.84	2344.49	1.31962
mmu-mir-486b-5p	3148.52	2134.42	22315.5	3101.49	510.74	657.482	432.361	456.069	7674.98	514.163	14.9271	0.0669921		mmu-mir-486b-5p	379.987	1358.33	792.878	1185.38	2749.7	6365.61	1213.89	329.093	929.143	2664.57	0.348703	2.86777		mmu-mir-486b-5p	18233.1	14522.1	3181.66	2578.67	11388	2116.89	11979	5361.2	2.23438	0.447552		mmu-mir-486b-5p	22664	38236.6	99017.8	40044.1	6141.32	135454	53306.1	60546.5	0.880416
mmu-mir-500-3p	5.25629	12.7975	8.73062	1.55269	0	0	1.18293	0	7.08429	0.295733	23.9551	0.0417448		mmu-mir-500-3p	18.02	17.1704	8.174	19.0012	29.2618	10.2602	25.9348	13.649	15.5914	19.7765	0.788381	1.26842		mmu-mir-500-3p	29.9134	83.4899	18.8553	11.0345	0	23.9328	44.0862	11.6558	3.78236	0.264385		mmu-mir-500-3p	143.256	72.0982	56.7112	71.7069	45.1107	61.63	90.6886	59.4826	1.52463
mmu-mir-501-3p	118.267	192.309	186.835	110.241	132.712	49.8483	77.4819	63.1195	151.913	80.7904	1.88033	0.53182		mmu-mir-501-3p	347.864	268.38	577.629	375.639	567.862	232.565	358.764	379.14	392.378	384.583	1.02027	0.980133		mmu-mir-501-3p	1167.19	857.602	1139.7	1115.33	585.769	605.268	1054.83	768.79	1.37207	0.728828		mmu-mir-501-3p	2358.14	2524.92	770.078	1564	1457.33	1350.45	1884.38	1457.26	1.2931
mmu-mir-501-5p	6.57037	5.1882	0	5.43441	24.1294	0	1.7744	0	4.29824	6.47596	0.663723	1.50665		mmu-mir-501-5p	22.7209	13.4377	54.4933	13.1547	42.9783	16.2453	12.9674	15.1656	25.9516	21.8391	1.18831	0.841533		mmu-mir-501-5p	6.20845	0	0	22.069	0	1.54405	2.06948	7.87101	0.262925	3.80337		mmu-mir-501-5p	30.4801	27.5014	0	29.9249	45.1107	18.3809	19.3272	31.1389	0.620677
mmu-mir-503-5p	1.31407	15.9105	6.9845	0	0	4.29727	22.4757	29.7033	6.05226	14.1191	0.428659	2.33286		mmu-mir-503-5p	57.1939	52.6309	43.5947	43.8489	45.7216	25.6505	44.6654	65.212	49.3171	45.3124	1.08838	0.918797		mmu-mir-503-5p	69.9862	155.994	235.343	101.008	64.6069	101.135	153.774	88.9167	1.72942	0.578229		mmu-mir-503-5p	239.777	209.605	255.2	182.373	229.313	126.504	234.861	179.396	1.30917
mmu-mir-505-5p	2.62815	2.07528	5.23837	0	0	2.57836	1.18293	0	2.48545	0.940323	2.64319	0.378331		mmu-mir-505-5p	14.8861	3.73269	5.44933	0	25.6041	4.27509	7.92451	16.6821	6.01702	13.6215	0.441731	2.26382		mmu-mir-505-5p	7.90166	0	55.8677	8.48806	0	0	21.2564	2.82935	7.51282	0.133106		mmu-mir-505-5p	10.16	30.4745	13.4316	10.7278	15.0369	14.056	18.022	13.2736	1.35774
mmu-mir-5098	126.151	8.99287	22.6996	171.572	112.604	139.231	31.9391	32.7974	82.3539	79.143	1.04057	0.961011		mmu-mir-5098	3.13391	4.47923	5.44933	1.46163	6.40102	165.874	17.2898	15.1656	3.63103	51.1825	0.0709427	14.0959		mmu-mir-5098	11.8525	1.46473	10.4752	73.8462	172.285	33.1971	7.93081	93.1094	0.0851773	11.7402		mmu-mir-5098	17.2721	8.17608	56.7112	73.9654	52.6292	144.885	27.3864	90.4931	0.302636
mmu-mir-5099	379.767	192.655	347.479	270.168	337.812	253.539	114.744	116.957	297.517	205.763	1.44592	0.6916		mmu-mir-5099	215.456	237.399	261.568	314.25	153.624	517.286	231.252	315.444	257.168	304.402	0.844833	1.18367		mmu-mir-5099	4503.95	4134.21	9494.71	3790.77	2446.45	2763.85	6044.29	3000.36	2.01452	0.496395		mmu-mir-5099	7805.95	9895.29	3520.57	6599.3	8052.26	6188.95	7073.94	6946.84	1.0183
mmu-mir-5100	64.3896	18.3316	20.9535	90.0559	140.755	79.0697	29.5733	36.5103	48.4327	71.4771	0.677597	1.4758		mmu-mir-5100	25.0713	31.7279	286.09	7.30815	114.304	116.282	29.5368	66.7286	87.5493	81.7129	1.07143	0.933336		mmu-mir-5100	73.3726	82.0251	153.636	44.9867	318.727	82.6067	103.011	148.774	0.692403	1.44425		mmu-mir-5100	144.272	164.265	377.577	134.38	109.018	242.195	228.705	161.864	1.41294
mmu-mir-5106	27.5955	2.76704	8.73062	13.9742	8.04315	40.3943	21.8842	30.3221	13.2669	25.1609	0.52728	1.89653		mmu-mir-5106	17.2365	3.35942	79.0153	67.235	20.1175	13.6803	23.7735	24.2649	41.7116	20.4591	2.03878	0.490489		mmu-mir-5106	0	11.7179	0	0	25.8428	2.31608	3.90596	9.38628	0.416135	2.40307		mmu-mir-5106	2.03201	0	0	12.4217	0	6.48737	0.677335	6.30302	0.107462
mmu-mir-5112	69.6459	22.1363	82.0679	47.357	84.453	45.551	41.994	24.7527	55.3018	49.1877	1.1243	0.889442		mmu-mir-5112	66.5956	44.7923	179.828	81.8513	117.962	105.167	90.0512	53.0796	93.2668	91.5649	1.01859	0.981753		mmu-mir-5112	9.03047	0	24.4421	15.2785	60.2998	15.4405	11.1575	30.3396	0.367755	2.7192		mmu-mir-5112	6.09602	5.20296	20.8936	12.4217	16.29	9.73106	10.7309	12.8142	0.837417
mmu-mir-5113	5.25629	1.7294	5.23837	14.7505	4.02157	0	0	22.2775	6.74365	6.57476	1.02569	0.974955		mmu-mir-5113	0	1.11981	5.44933	24.8477	10.9732	0	2.16123	6.06623	7.85421	4.80016	1.63624	0.611158		mmu-mir-5113	12.4169	0	18.8553	0.848806	0	0	10.4241	0.282935	36.8426	0.0271425		mmu-mir-5113	31.4961	0	53.7264	8.46932	13.7838	35.6805	28.4075	19.3112	1.47103
mmu-mir-511-3p	0	14.5269	3.49225	18.6323	40.2157	12.8918	8.28051	9.28228	9.16286	17.6676	0.518626	1.92817		mmu-mir-511-3p	43.8747	34.3407	0	55.5419	10.0587	18.8104	38.1817	50.0464	33.4394	29.2743	1.14228	0.875445		mmu-mir-511-3p	67.1641	11.7179	0	16.1273	34.457	23.9328	26.294	24.839	1.05858	0.944665		mmu-mir-511-3p	171.705	120.411	8.9544	86.9517	134.079	36.7618	100.357	85.9309	1.16788
mmu-mir-5121	10.5126	10.7223	0	8.53979	0	0	7.68905	0	7.44366	1.92226	3.87235	0.258241		mmu-mir-5121	17.2365	15.6773	0	0	2.74329	14.5353	32.4184	6.06623	8.22845	13.9408	0.590242	1.69422		mmu-mir-5121	0	0.732367	0.698346	0	17.2285	18.5286	0.476904	11.919	0.040012	24.9925		mmu-mir-5121	3.04801	3.7164	31.3404	36.7004	13.7838	0	12.7016	16.8281	0.754786
mmu-mir-5126	6483.64	455.869	3494	4493.48	8135.64	4390.95	1029.74	1398.53	3731.75	3738.72	0.998136	1.00187		mmu-mir-5126	158.262	47.0319	1672.95	518.878	360.286	1733.98	273.035	1278.46	599.28	911.439	0.657509	1.52089		mmu-mir-5126	310.422	4604.39	1384.12	1763.82	2829.78	1559.49	2099.65	2051.03	1.0237	0.976846		mmu-mir-5126	372.873	529.216	334.298	1739.6	1778.11	2914.99	412.129	2144.24	0.192203
mmu-mir-5129-5p	0	2.07528	1.74612	5.43441	8.04315	0	0	0	2.31395	2.01079	1.15077	0.868983		mmu-mir-5129-5p	3.13391	3.35942	0	10.2314	2.74329	0	2.16123	7.58279	4.18118	3.12183	1.33934	0.746638		mmu-mir-5129-5p	4.51524	4.3942	52.3759	0	21.5356	0	20.4285	7.17854	2.84577	0.351399		mmu-mir-5129-5p	3.04801	2.97312	0	11.2924	2.50615	12.9747	2.00704	8.92444	0.224893
mmu-mir-5130	5.25629	0	20.9535	4.65806	4.02157	9.45399	0.591465	1.85646	7.71696	3.98087	1.93851	0.51586		mmu-mir-5130	0	1.49308	24.522	0	0	2.56505	0	1.51656	6.50377	1.0204	6.37373	0.156894		mmu-mir-5130	1.69321	0	0	0.848806	8.61425	6.1762	0.564405	5.21309	0.108267	9.23644		mmu-mir-5130	12.192	0	0	0	2.50615	17.2997	4.06401	6.60194	0.615579
mmu-mir-532-3p	1.31407	28.708	10.4767	18.6323	4.02157	17.1891	16.561	9.28228	14.7828	11.7635	1.25667	0.795756		mmu-mir-532-3p	130.057	91.4509	174.379	55.5419	51.2082	35.9108	163.533	25.7815	112.857	69.1084	1.63305	0.612352		mmu-mir-532-3p	64.3421	36.6184	61.4544	101.008	43.0713	47.0935	54.1383	63.7243	0.849571	1.17706		mmu-mir-532-3p	149.352	222.984	56.7112	103.326	119.042	69.1986	143.016	97.1889	1.47153
mmu-mir-532-5p	45.9926	141.119	64.6066	33.3828	32.1726	45.551	73.9331	204.829	71.2752	89.1214	0.799754	1.25038		mmu-mir-532-5p	365.884	600.59	152.581	248.477	194.774	92.342	153.447	529.279	341.883	242.461	1.41006	0.709191		mmu-mir-532-5p	796.375	186.021	701.838	442.228	340.263	291.826	561.411	358.106	1.56773	0.637867		mmu-mir-532-5p	1322.84	1287.36	698.443	843.545	1088.92	523.315	1102.88	818.594	1.34729
mmu-mir-542-3p	7.88444	6.91759	0	0	4.02157	14.6107	10.0549	16.7081	3.70051	11.3488	0.32607	3.06683		mmu-mir-542-3p	7.0513	6.34557	13.6233	5.84652	27.4329	18.8104	8.64492	30.3312	8.21668	21.3049	0.385672	2.59288		mmu-mir-542-3p	14.1101	0	0	39.8939	90.4496	25.4768	4.70337	51.9401	0.0905537	11.0432		mmu-mir-542-3p	106.68	97.3697	32.8328	92.5979	77.6907	24.8683	78.961	65.0523	1.21381
mmu-mir-574-3p	27.5955	39.7762	6.9845	16.3032	12.0647	0	33.7135	19.1834	22.6649	16.2404	1.39558	0.716545		mmu-mir-574-3p	117.522	133.257	51.7687	97.9292	43.8927	35.0557	74.9226	60.6623	100.119	53.6334	1.86673	0.535695		mmu-mir-574-3p	208.83	216.048	130.591	196.074	55.9926	165.985	185.156	139.351	1.32871	0.752612		mmu-mir-574-3p	342.393	619.153	296.988	398.058	340.837	297.338	419.511	345.411	1.21453
mmu-mir-574-5p	60.4474	51.1902	78.5756	79.9634	84.453	65.3184	41.4026	52.5996	67.5442	60.9434	1.10831	0.902275		mmu-mir-574-5p	68.946	65.6953	81.74	78.928	180.143	107.732	90.7717	97.0598	73.8273	118.927	0.62078	1.61088		mmu-mir-574-5p	221.811	233.625	208.805	137.507	297.192	75.6585	221.414	170.119	1.30152	0.76833		mmu-mir-574-5p	88.3923	249.742	349.222	193.101	241.844	163.266	229.119	199.403	1.14902
mmu-mir-582-3p	0	0.34588	8.73062	0	0	18.908	2.36586	14.2328	2.26913	8.87666	0.255628	3.91193		mmu-mir-582-3p	0	3.35942	5.44933	0	2.74329	15.3903	6.48369	10.6159	2.20219	8.80831	0.250013	3.9998		mmu-mir-582-3p	2.82202	0	0.698346	0	51.6855	5.40418	1.17346	19.0299	0.0616638	16.217		mmu-mir-582-3p	32.5121	16.3522	191.027	31.0542	15.0369	2.16246	79.9638	16.0845	4.97148
mmu-mir-6236	2424.47	524.354	4354.84	2835.99	4391.56	2184.73	1159.27	1876.88	2534.91	2403.11	1.05485	0.948006		mmu-mir-6236	1079.63	724.142	8214.87	6922.28	2143.43	1627.1	1917.73	3008.85	4235.23	2174.28	1.94788	0.513379		mmu-mir-6236	202.057	785.83	939.275	471.088	22091.2	392.189	642.387	7651.51	0.0839557	11.911		mmu-mir-6236	786.386	484.619	1516.28	791.6	558.872	570.889	929.095	640.453	1.45068
mmu-mir-6238	10.5126	0.691759	0	13.1978	8.04315	4.29727	0	1.85646	6.10055	3.54922	1.71884	0.581786		mmu-mir-6238	1.56696	3.73269	0	1.46163	0	5.98513	0	0	1.69032	1.49628	1.12968	0.885207		mmu-mir-6238	2.82202	35.1536	35.6156	9.33687	60.2998	3.0881	24.5304	24.2416	1.01192	0.988224		mmu-mir-6238	29.4641	35.6775	246.246	37.8296	22.5554	60.5488	103.796	40.3113	2.57486
mmu-mir-6239	6.57037	4.15056	6.9845	7.76344	24.1294	5.15672	2.36586	7.42582	6.36722	9.76946	0.651747	1.53434		mmu-mir-6239	11.7522	3.35942	51.7687	5.84652	13.7165	11.9703	7.92451	4.54968	18.1817	9.54023	1.90579	0.524716		mmu-mir-6239	0	0.732367	0.698346	2.54642	0	3.86013	0.476904	2.13552	0.223321	4.47787		mmu-mir-6239	2.03201	1.48656	2.9848	6.77546	6.26538	2.16246	2.16779	5.06777	0.42776
mmu-mir-6240	5850.26	1203.32	5978.73	8323.19	12181.3	5486.75	2000.34	2120.07	5338.87	5447.13	0.980126	1.02028		mmu-mir-6240	1324.86	1280.31	7727.16	7647.25	2194.64	7053.04	2204.45	4220.58	4494.89	3918.18	1.14719	0.871696		mmu-mir-6240	241.001	979.908	967.209	4509.71	27656.1	5335.47	729.372	12500.4	0.0583479	17.1386		mmu-mir-6240	1413.26	628.072	5830.81	6847.73	6224.03	9356.95	2624.05	7476.24	0.350985
mmu-mir-6395	18.397	1.03764	0	0.776344	0	3.43781	0	0	5.05275	0.859453	5.87903	0.170096		mmu-mir-6395	0.783478	2.23961	2.72467	1.46163	0.914431	2.56505	0.72041	0	1.80235	1.04997	1.71656	0.582559		mmu-mir-6395	0.564405	0	0	5.94165	0	3.0881	0.188135	3.00992	0.062505	15.9987		mmu-mir-6395	2.03201	11.8925	10.4468	3.38773	6.26538	11.8935	8.12376	7.18221	1.1311
mmu-mir-6412	3.94222	4.84232	17.4612	0	0	3.43781	1.18293	0	6.56145	1.15519	5.67999	0.176057		mmu-mir-6412	11.7522	7.83865	0	0	6.40102	5.13011	7.92451	6.06623	4.8977	6.38047	0.767609	1.30275		mmu-mir-6412	32.1711	37.3507	0	0.848806	25.8428	11.5804	23.1739	12.7573	1.81652	0.550503		mmu-mir-6412	25.4001	31.9611	26.8632	44.6051	23.8084	59.4676	28.0748	42.627	0.658614
mmu-mir-652-3p	817.354	1901.99	937.669	749.948	659.538	540.596	900.801	623.15	1101.74	681.021	1.61778	0.618132		mmu-mir-652-3p	5930.14	4313.12	6705.41	2715.71	5495.73	3263.6	4856.28	3548.75	4916.09	4291.09	1.14565	0.872866		mmu-mir-652-3p	3263.95	5125.11	3944.96	3763.61	2067.42	2776.2	4111.34	2869.08	1.43298	0.697845		mmu-mir-652-3p	11084.6	11297.1	12139.2	6950.49	7038.53	6033.26	11507	6674.09	1.72412
mmu-mir-6538	9086.82	648.524	6207.47	7365.95	11968.2	6408.08	1330.21	2987.66	5827.19	5673.54	1.02708	0.973631		mmu-mir-6538	38.3904	23.5159	209.799	4.38489	54.8659	2164.05	22.3327	3108.95	69.0227	1337.55	0.0516038	19.3784		mmu-mir-6538	66.5997	224.104	53.7726	4547.06	3333.71	3520.44	114.826	3800.4	0.0302141	33.0972		mmu-mir-6538	103.632	92.1668	285.048	5392.14	5593.73	7212.88	160.283	6066.25	0.026422
mmu-mir-664-3p	24.9674	23.5198	0	30.2774	0	25.7836	18.3354	4.33173	19.6912	12.1127	1.62566	0.615133		mmu-mir-664-3p	80.6982	100.036	212.524	14.6163	84.1277	73.5316	103.019	59.1458	101.969	79.9559	1.27531	0.784122		mmu-mir-664-3p	74.5014	5.85894	203.219	84.0318	116.292	79.5186	94.5263	93.2809	1.01335	0.986825		mmu-mir-664-3p	200.153	185.82	83.5744	167.693	155.381	122.179	156.516	148.418	1.05456
mmu-mir-664-5p	0	9.33875	43.6531	3.88172	0	2.57836	0	5.56937	14.2184	2.03693	6.9803	0.14326		mmu-mir-664-5p	19.5869	22.7694	16.348	0	22.8608	6.84014	35.3001	21.2318	14.6761	21.5582	0.680766	1.46893		mmu-mir-664-5p	84.0963	42.4773	10.4752	70.4509	51.6855	13.1244	45.6829	45.087	1.01322	0.986954		mmu-mir-664-5p	74.1682	162.035	46.2644	76.7885	67.6661	52.9802	94.1559	65.8116	1.43069
mmu-mir-669h-3p	18.397	2.42116	24.4457	12.4215	12.0647	12.8918	2.36586	23.5151	14.4214	12.7094	1.1347	0.881288		mmu-mir-669h-3p	12.5356	19.0367	19.0727	35.0791	16.4598	27.3606	4.32246	18.1987	21.431	16.5854	1.29216	0.773895		mmu-mir-669h-3p	4.51524	0.732367	8.38015	0	0	0.772025	4.54259	0.257342	17.652	0.056651		mmu-mir-669h-3p	10.16	2.97312	2.9848	12.4217	2.50615	7.5686	5.37265	7.49881	0.716467
mmu-mir-671-3p	22.3393	6.91759	0	0	0	0	9.46344	1.85646	7.31421	2.82997	2.58455	0.386915		mmu-mir-671-3p	37.6069	7.09211	29.9713	21.9244	19.2031	11.1152	6.48369	12.1325	24.1487	12.2336	1.97396	0.506595		mmu-mir-671-3p	77.3234	49.801	148.748	82.3342	0	55.5858	91.9574	45.9734	2.00023	0.499942		mmu-mir-671-3p	112.776	134.534	120.884	120.829	115.283	72.4423	122.732	102.851	1.19329
mmu-mir-671-5p	11.8267	3.80468	45.3992	9.31613	52.2805	32.6592	10.0549	10.5199	17.5867	26.3786	0.666702	1.49992		mmu-mir-671-5p	25.0713	11.9446	40.87	24.8477	42.0638	29.0706	16.5694	25.7815	25.6834	28.3713	0.905258	1.10466		mmu-mir-671-5p	30.4778	30.7594	67.0412	46.6844	38.7641	21.6167	42.7595	35.6884	1.19813	0.834631		mmu-mir-671-5p	34.5441	25.2715	86.5592	22.0202	61.4007	29.1932	48.7916	37.538	1.29979
mmu-mir-672-5p	73.5881	56.0325	130.959	38.0409	132.712	105.713	36.6708	115.1	74.6552	97.5489	0.76531	1.30666		mmu-mir-672-5p	20.3704	27.6219	32.696	125.7	42.9783	135.948	2.88164	36.3974	51.5971	54.5513	0.945846	1.05725		mmu-mir-672-5p	2.25762	0	64.9462	101.857	176.592	81.0627	22.4013	119.837	0.186931	5.34957		mmu-mir-672-5p	14.224	18.582	713.367	103.89	146.61	224.896	248.724	158.465	1.56958
mmu-mir-674-3p	5.25629	20.7528	3.49225	24.0667	4.02157	9.45399	30.7562	38.9856	13.392	20.8043	0.643712	1.55349		mmu-mir-674-3p	59.5443	94.4371	35.4207	137.393	47.5504	37.6208	21.6123	42.4636	81.6988	37.3118	2.18962	0.456699		mmu-mir-674-3p	171.579	213.851	268.165	258.037	43.0713	192.234	217.865	164.448	1.32483	0.754814		mmu-mir-674-3p	506.986	634.018	510.401	360.229	466.144	341.668	550.468	389.347	1.41382
mmu-mir-674-5p	18.397	30.4374	50.6376	9.31613	4.02157	19.7674	41.994	59.4066	27.197	31.2974	0.868988	1.15076		mmu-mir-674-5p	68.1626	30.6081	98.088	83.3129	47.5504	32.4907	113.825	56.1127	70.0429	62.4946	1.12078	0.892234		mmu-mir-674-5p	50.7964	47.6039	145.256	16.9761	142.135	15.4405	81.2187	58.1839	1.3959	0.716385		mmu-mir-674-5p	75.1842	111.492	244.754	90.3395	72.6784	75.686	143.81	79.568	1.80739
mmu-mir-676-3p	34.1659	21.0987	38.4147	19.4086	16.0863	32.6592	15.3781	12.9952	28.272	19.2797	1.46641	0.681937		mmu-mir-676-3p	10.1852	56.3636	68.1167	36.5407	22.8608	92.342	9.36533	25.7815	42.8016	37.5874	1.13872	0.878178		mmu-mir-676-3p	37.2507	0	39.1074	29.7082	4.30713	47.0935	25.4527	27.0363	0.941427	1.06222		mmu-mir-676-3p	60.9602	11.1492	608.899	94.2918	93.9807	117.854	227.003	102.042	2.2246
mmu-mir-690	141.92	26.6327	110.006	154.492	88.4746	109.151	57.9636	33.4162	108.263	72.2512	1.49842	0.667369		mmu-mir-690	10.9687	2.61288	24.522	10.2314	10.9732	259.07	7.2041	30.3312	12.0837	76.8947	0.157147	6.36349		mmu-mir-690	15.8033	16.8444	26.5371	194.377	335.956	233.924	19.7283	254.752	0.0774412	12.913		mmu-mir-690	64.0082	70.6116	385.039	313.365	253.121	581.701	173.22	382.729	0.452591
mmu-mir-7003-3p	0	7.60935	0	2.32903	28.151	0	0	1.85646	2.4846	7.50187	0.331197	3.01935		mmu-mir-7003-3p	6.26782	4.10596	5.44933	0	6.40102	0	0	1.51656	3.95578	1.97939	1.99848	0.500381		mmu-mir-7003-3p	28.2202	12.4502	0.698346	0	8.61425	0	13.7896	2.87142	4.80237	0.208231		mmu-mir-7003-3p	17.2721	2.22984	2.9848	10.1632	6.26538	3.24369	7.49556	6.55742	1.14307
mmu-mir-700-3p	6.57037	19.7151	0	6.21075	0	2.57836	20.1098	0	8.12407	5.67204	1.4323	0.698178		mmu-mir-700-3p	39.9574	61.5894	73.566	17.5396	14.6309	40.1858	42.5042	39.4305	48.1631	34.1879	1.40878	0.709836		mmu-mir-700-3p	221.247	238.019	232.549	202.865	99.0639	112.716	230.605	138.215	1.66845	0.599357		mmu-mir-700-3p	435.865	486.105	110.438	245.046	259.387	222.733	344.136	242.389	1.41977
mmu-mir-700-5p	6.57037	0	10.4767	0.776344	4.02157	14.6107	0	0	4.45587	4.65807	0.956591	1.04538		mmu-mir-700-5p	0	1.49308	0	0	0	5.98513	5.04287	10.6159	0.373269	5.41098	0.0689837	14.4962		mmu-mir-700-5p	2.82202	0	0	21.2202	43.0713	6.1762	0.940674	23.4892	0.0400471	24.9706		mmu-mir-700-5p	11.176	22.2984	0	6.21084	0	14.056	11.1581	6.7556	1.65169
mmu-mir-709	357.428	47.0396	73.3372	452.609	627.365	328.311	68.0185	50.1243	232.603	268.455	0.866452	1.15413		mmu-mir-709	10.9687	4.10596	27.2467	17.5396	29.2618	308.662	20.1715	81.8942	14.9652	109.997	0.136051	7.35019		mmu-mir-709	45.7168	145.741	41.9008	104.403	327.342	96.5032	77.7862	176.083	0.44176	2.26367		mmu-mir-709	23.3681	41.6237	29.848	81.8701	114.03	316.8	31.6133	170.9	0.184981
mmu-mir-712-5p	228.649	20.061	90.7985	193.31	221.187	123.761	42.5855	38.3667	133.205	106.475	1.25104	0.799335		mmu-mir-712-5p	0.783478	4.47923	19.0727	17.5396	7.31545	122.268	4.32246	59.1458	10.4687	48.2628	0.216911	4.61019		mmu-mir-712-5p	0	0	0	84.8806	8.61425	45.5495	0	46.3481	0	#DIV/0!		mmu-mir-712-5p	6.09602	4.45968	14.924	71.7069	65.1599	109.204	8.49323	82.0237	0.103546
mmu-mir-714	453.355	34.588	164.136	581.482	583.128	292.214	72.1587	63.1195	308.39	252.655	1.2206	0.819271		mmu-mir-714	35.2565	19.7833	125.335	55.5419	10.0587	409.554	34.5797	195.636	58.9791	162.457	0.363044	2.75449		mmu-mir-714	0	10.9855	9.0785	120.531	435.02	167.53	6.688	241.027	0.027748	36.0386		mmu-mir-714	25.4001	0	73.1276	120.829	111.524	456.279	32.8426	229.544	0.143078
mmu-mir-744-5p	0	8.99287	5.23837	0	0	7.73508	0	10.5199	3.55781	4.56375	0.779581	1.28274		mmu-mir-744-5p	18.02	38.82	10.8987	39.464	21.9464	33.3457	10.0857	19.7153	26.8007	21.2733	1.25983	0.793759		mmu-mir-744-5p	139.972	236.555	224.169	207.109	129.214	100.363	200.232	145.562	1.37558	0.726966		mmu-mir-744-5p	274.321	364.207	895.44	271.583	334.571	361.13	511.323	322.428	1.58585
mmu-mir-760-3p	65.7037	15.2187	22.6996	25.6194	80.4315	6.87563	22.4757	0	32.3103	27.4457	1.17725	0.84944		mmu-mir-760-3p	5.48434	7.46538	5.44933	0	13.7165	47.881	0	12.1325	4.59976	18.4325	0.249547	4.00727		mmu-mir-760-3p	18.6253	0	0	42.4403	68.914	34.7411	6.20845	48.6985	0.127488	7.8439		mmu-mir-760-3p	26.4161	34.9342	28.3556	41.782	85.2091	107.042	29.902	78.0109	0.383305
mmu-mir-764-5p	13.1407	21.4445	5.23837	0	68.3668	0	11.8293	0	9.95591	20.049	0.496579	2.01378		mmu-mir-764-5p	47.7921	78.0132	108.987	54.0803	42.0638	16.2453	39.6225	25.7815	72.2181	30.9283	2.33502	0.428263		mmu-mir-764-5p	17.4965	71.772	48.8842	72.9974	34.457	60.218	46.0509	55.8908	0.823945	1.21367		mmu-mir-764-5p	136.144	159.062	26.8632	89.2102	197.986	95.1481	107.357	127.448	0.842355
mmu-mir-7a-5p	49.9348	93.7334	59.3682	52.0151	100.539	66.1779	101.141	92.8228	63.7629	90.1701	0.70714	1.41415		mmu-mir-7a-5p	162.963	72.0409	220.698	185.627	205.747	182.974	211.801	210.802	160.332	202.831	0.790473	1.26506		mmu-mir-7a-5p	199.799	270.244	409.231	263.979	107.678	245.504	293.091	205.72	1.42471	0.701899		mmu-mir-7a-5p	1271.02	874.841	917.826	783.695	646.587	635.762	1021.23	688.681	1.48288
mmu-mir-8103	1.31407	0.34588	5.23837	2.32903	0	6.87563	2.95733	4.95055	2.30684	3.69587	0.624166	1.60214		mmu-mir-8103	0.783478	1.86634	0	0	18.2886	3.42007	2.88164	0	0.662456	6.14759	0.107759	9.28		mmu-mir-8103	7.33726	0	26.5371	7.63926	21.5356	6.94823	11.2915	12.041	0.937749	1.06638		mmu-mir-8103	17.2721	24.5283	1.4924	5.08159	3.75923	30.2744	14.4309	13.0384	1.1068
mmu-mir-8111	156.375	10.0305	43.6531	104.03	84.453	96.2588	13.6037	34.035	78.5221	57.0876	1.37547	0.727026		mmu-mir-8111	4.70087	13.0644	51.7687	1.46163	9.14431	82.9368	2.16123	42.4636	17.7489	34.1765	0.519331	1.92556		mmu-mir-8111	6.20845	0.732367	0	52.626	77.5283	45.5495	2.31361	58.5679	0.039503	25.3146		mmu-mir-8111	33.5281	33.4476	10.4468	55.3329	60.1476	95.1481	25.8075	70.2096	0.367578
mmu-mir-8112	94.6133	17.294	116.99	57.4495	80.4315	28.362	20.7013	23.5151	71.5868	38.2525	1.87143	0.534351		mmu-mir-8112	21.1539	13.0644	81.74	26.3093	37.4917	31.6357	17.2898	81.8942	35.5669	42.0778	0.845265	1.18306		mmu-mir-8112	46.2812	54.1952	71.9296	36.4987	146.442	36.2852	57.4687	73.0754	0.78643	1.27157		mmu-mir-8112	50.8002	80.2743	61.1884	60.4145	70.1722	97.3106	64.0876	75.9658	0.843638
mmu-mir-8114	26.2815	6.22583	12.2229	3.10538	12.0647	0	19.5183	17.3269	11.9589	12.2275	0.978032	1.02246		mmu-mir-8114	45.4417	11.1981	29.9713	103.776	15.5453	10.2602	8.64492	13.649	47.5967	12.0249	3.95819	0.252641		mmu-mir-8114	177.787	318.58	510.491	143.448	34.457	30.109	335.619	69.3381	4.84033	0.206597		mmu-mir-8114	101.6	304.002	107.453	123.652	45.1107	183.809	171.018	117.524	1.45518
mmu-mir-8115	19.7111	3.4588	3.49225	11.6452	56.302	9.45399	0	0	9.57683	16.439	0.582567	1.71654		mmu-mir-8115	0.783478	5.59903	24.522	32.1558	19.2031	29.9256	0	0	15.7651	12.2822	1.28358	0.779074		mmu-mir-8115	0	0	0	5.09284	17.2285	3.86013	0	8.72716	0	#DIV/0!		mmu-mir-8115	3.04801	0	28.3556	6.77546	2.50615	14.056	10.4679	7.77919	1.34562
mmu-mir-8117	34.1659	11.0681	89.0524	60.5548	108.582	81.6481	18.9269	48.2678	48.7103	64.3563	0.756885	1.32121		mmu-mir-8117	18.02	9.33172	100.813	150.548	51.2082	40.1858	57.6328	69.7617	69.6781	54.6971	1.27389	0.784998		mmu-mir-8117	38.3795	64.4483	71.2313	28.8594	11935	13.8965	58.0197	3992.6	0.0145318	68.8145		mmu-mir-8117	24.3841	49.7998	58.2036	25.408	47.6169	61.63	44.1292	44.885	0.983161
mmu-mir-872-3p	32.8518	11.0681	19.2074	27.9484	36.1942	11.1729	30.1647	7.42582	22.7689	21.2394	1.07201	0.932823		mmu-mir-872-3p	11.7522	10.4515	5.44933	0	17.3742	90.6319	11.5266	34.8809	6.91326	38.6034	0.179084	5.58396		mmu-mir-872-3p	0	0	0	6.79045	8.61425	27.0209	0	14.1419	0	#DIV/0!		mmu-mir-872-3p	2.03201	15.6089	0	42.3466	42.6046	14.056	5.8803	33.0024	0.178178
mmu-mir-872-5p	14.4548	22.4822	3.49225	16.3032	44.2373	32.6592	62.1038	114.481	14.1831	63.3704	0.223813	4.46802		mmu-mir-872-5p	2.35043	8.21192	0	0	4.57216	81.2267	2.88164	10.6159	2.64059	24.8241	0.106372	9.40098		mmu-mir-872-5p	30.4778	6.59131	0	78.939	68.914	190.69	12.3564	112.848	0.109496	9.13275		mmu-mir-872-5p	49.7842	78.0444	165.656	306.59	344.596	210.84	97.8283	287.342	0.34046
mmu-mir-874-3p	42.0504	13.8352	38.4147	8.53979	60.3236	12.8918	9.46344	14.8516	25.71	24.3826	1.05444	0.94837		mmu-mir-874-3p	1.56696	10.4515	13.6233	23.3861	12.802	21.3755	18.7307	27.2981	12.257	20.0516	0.611273	1.63593		mmu-mir-874-3p	15.2389	34.4213	54.471	32.2546	30.1499	22.3887	34.7104	28.2644	1.22806	0.814293		mmu-mir-874-3p	23.3681	23.785	10.4468	35.0065	57.6415	63.7925	19.1999	52.1468	0.36819
mmu-mir-877-3p	5.25629	5.87995	20.9535	2.32903	52.2805	0	1.7744	0	8.6047	13.5137	0.636738	1.5705		mmu-mir-877-3p	12.5356	3.35942	43.5947	5.84652	9.14431	10.2602	10.0857	24.2649	16.3341	13.4388	1.21544	0.822747		mmu-mir-877-3p	19.1898	94.4754	80.3098	28.8594	12.9214	5.40418	64.6583	15.7283	4.11095	0.243253		mmu-mir-877-3p	31.4961	55.0027	19.4012	20.891	21.3023	40.0055	35.3	27.3996	1.28834
mmu-mir-877-5p	7.88444	2.76704	20.9535	12.4215	4.02157	12.8918	12.4208	0	11.0066	7.33354	1.50086	0.666284		mmu-mir-877-5p	7.83478	5.9723	0	5.84652	10.0587	5.13011	1.44082	19.7153	4.9134	9.08623	0.540752	1.84928		mmu-mir-877-5p	47.9744	87.8841	135.479	20.3714	68.914	27.7929	90.4459	39.0261	2.31757	0.431486		mmu-mir-877-5p	29.4641	48.3132	17.9088	21.4556	35.0861	22.7058	31.8954	26.4158	1.20743
mmu-mir-92a-3p	1294.36	1862.22	1847.4	843.886	977.242	1039.94	1214.87	1290.24	1461.97	1130.57	1.29312	0.773323		mmu-mir-92a-3p	2545.52	2688.28	3255.98	3298.9	2206.52	1945.17	2504.14	2723.74	2947.17	2344.89	1.25685	0.795643		mmu-mir-92a-3p	5440.3	3784.14	4186.58	4659.95	5599.26	3747.41	4470.34	4668.87	0.957477	1.04441		mmu-mir-92a-3p	12225.6	13686	43737.8	11518.3	9055.98	20686.1	23216.5	13753.4	1.68805
mmu-mir-92b-3p	2300.94	1337.52	1686.76	2118.64	4556.44	2207.08	2506.63	2678.25	1860.96	2987.1	0.623001	1.60513		mmu-mir-92b-3p	443.448	272.86	727.486	2291.84	207.576	2618.07	387.581	1907.83	933.907	1280.26	0.729465	1.37087		mmu-mir-92b-3p	434.027	506.798	1003.52	6378.78	9355.08	5814.9	648.116	7182.92	0.0902302	11.0828		mmu-mir-92b-3p	535.434	935.79	4886.12	7632.56	10786.5	7553.46	2119.11	8657.5	0.244772
mmu-mir-92b-5p	31.5378	11.414	0	24.843	80.4315	15.4702	11.2378	6.807	16.9487	28.4866	0.594971	1.68076		mmu-mir-92b-5p	6.26782	2.61288	16.348	49.6954	5.48659	25.6505	2.16123	21.2318	18.731	13.6325	1.37399	0.727806		mmu-mir-92b-5p	2.82202	40.2802	34.9173	35.6499	47.3784	23.1608	26.0065	35.3963	0.734723	1.36106		mmu-mir-92b-5p	7.11202	0	29.848	1.69386	67.6661	45.4116	12.32	38.2572	0.322031
mmu-mir-93-3p	21.0252	29.3998	1.74612	46.5806	8.04315	6.87563	1.18293	9.28228	24.6879	6.346	3.89032	0.257048		mmu-mir-93-3p	113.604	58.6032	111.711	46.7721	65.8391	55.5762	61.2348	43.9802	82.6727	56.6576	1.45917	0.685323		mmu-mir-93-3p	29.9134	21.2387	41.9008	20.3714	30.1499	23.1608	31.0176	24.5607	1.2629	0.791829		mmu-mir-93-3p	55.8802	32.7043	59.696	54.2037	37.5923	70.2799	49.4268	54.0253	0.914884
mmu-mir-93-5p	68.3318	235.89	192.074	82.2925	92.4962	105.713	204.647	253.097	144.647	163.988	0.882058	1.13371		mmu-mir-93-5p	544.517	927.573	231.597	347.868	284.388	235.13	436.568	747.663	512.889	425.938	1.20414	0.830468		mmu-mir-93-5p	1842.78	1450.09	1437.2	1057.61	1085.4	1059.22	1576.69	1067.41	1.47712	0.676994		mmu-mir-93-5p	5051.57	4866.26	5254.74	3939.93	3549.96	5167.19	5057.52	4219.03	1.19874
mmu-mir-9-5p	0	3.11292	0	4.65806	0	5.15672	4.73172	6.18818	1.94275	4.01916	0.483371	2.0688		mmu-mir-9-5p	0	3.73269	0	29.2326	2.74329	0	5.04287	0	8.24132	1.94654	4.23383	0.236193		mmu-mir-9-5p	0	19.0416	21.6487	0	8.61425	12.3524	13.5634	6.98889	1.94071	0.515274		mmu-mir-9-5p	13.208	22.2984	26.8632	24.8434	5.0123	3.24369	20.7899	11.0331	1.88432
mmu-mir-98-3p	0	5.1882	0	0	0	7.73508	6.50612	8.04464	1.29705	5.57146	0.232802	4.29549		mmu-mir-98-3p	7.83478	6.71884	2.72467	0	15.5453	7.69516	3.60205	4.54968	4.31957	7.84806	0.5504	1.81686		mmu-mir-98-3p	2.25762	0	10.4752	2.54642	0	10.8084	4.24427	4.45159	0.953427	1.04885		mmu-mir-98-3p	13.208	14.8656	4.4772	12.4217	3.75923	9.73106	10.8503	8.63732	1.25621
mmu-mir-98-5p	114.324	253.184	94.2907	94.714	44.2373	332.608	291.001	327.974	139.128	248.955	0.558849	1.78939		mmu-mir-98-5p	455.984	368.416	234.321	198.782	395.949	667.769	546.791	280.563	314.376	472.768	0.664968	1.50383		mmu-mir-98-5p	1311.68	839.293	634.796	812.308	598.69	978.156	928.589	796.385	1.166	0.857629		mmu-mir-98-5p	3486.92	2426.07	5084.61	2445.94	2310.67	2551.7	3665.87	2436.1	1.50481
mmu-mir-99a-5p	930.364	620.508	667.02	883.48	378.028	945.399	682.551	949.886	775.343	738.966	1.04923	0.953083		mmu-mir-99a-5p	813.25	3318.36	713.863	1226.31	997.645	4077.58	636.122	1252.68	1517.95	1741.01	0.871878	1.14695		mmu-mir-99a-5p	236.485	125.235	81.0081	282.653	443.634	1058.45	147.576	594.911	0.248064	4.03121		mmu-mir-99a-5p	322.073	377.586	3077.33	1222.97	1027.52	2162.46	1259	1470.98	0.855887
mmu-mir-99b-3p	44.6785	31.1292	89.0524	14.7505	8.04315	20.6269	19.5183	8.66346	44.9026	14.213	3.15928	0.316528		mmu-mir-99b-3p	93.2338	115.34	87.1893	112.545	65.8391	85.5018	108.061	86.4438	102.077	86.4616	1.18061	0.847021		mmu-mir-99b-3p	338.078	83.4899	321.239	260.584	305.806	153.633	247.602	240.008	1.03164	0.969326		mmu-mir-99b-3p	310.897	477.186	201.474	330.304	422.286	330.856	329.852	361.149	0.913342
mmu-mir-99b-5p	5044.73	6985.39	5524.74	3790.11	2545.66	4155.46	4176.93	2511.17	5336.24	3347.3	1.59419	0.627277		mmu-mir-99b-5p	23716.7	18223	41905.4	16572	21641.8	13193.8	27042	20658.6	25104.2	20634.1	1.21664	0.821935		mmu-mir-99b-5p	12551.8	11843.1	13369.1	19030.2	10819.5	10080.3	12588	13310	0.945754	1.05736		mmu-mir-99b-5p	25687.6	30646.9	7948.52	25546.9	25614.1	20029.8	21427.7	23730.3	0.902969
[truncated: 1 more columns]

## Sheet: co-ex (M&F) & KO (M&F)
normalization to KO values																																												Normalized to KO					Normalized to KO
miRNAs	co-ex-FA-F-1	co-ex-FA-F-2	co-ex-FA-F-3	co-ex-FA-F-4	co-ex- O3-F-1	co-ex- O3-F-2	co-ex- O3-F-3	co-ex- O3-F-4	average-FA-F	average-O3-F		miRNAs	coex-FA-M-1	coex-FA-M-2	coex-FA-M-3	coex-FA-M-4	coex-O3-M-1	coex-O3-M-2	coex-O3-M-3	coex-O3-M-4	average-FA-M	average-O3-M		miRNAs	KO-F-FA-1	KO-F-FA-2	KO-F-FA-3	KO-F-O3-1	KO-F-O3-2	KO-F-O3-3	average-FA-F	average-O3-F		miRNAs	KO-M-FA-1	KO-M-FA-2	KO-M-FA-3	KO-M-O3-1	KO-M-O3-2	KO-M-O3-3	average-FA-M	average-O3-M				Female	Female
																																												Coex-F-FA/KO-F-FA	Coex-F-O3/KO-F-O3	Fold change-FA	Fold change-O3		Coex-M-FA/KO-M-FA
mmu-let-7a-5p	5337.77	13095.7	5982.22	4450.78	3667.68	7613.9	10231.2	9927.7	7216.62	7860.11		mmu-let-7a-5p	34504.4	21097.9	13645.1	15010.9	33013.7	27158.8	31602.2	20038.3	21064.6	27953.3		mmu-let-7a-5p	83487.8	87345.8	71493.9	47148.7	31179.3	34978.2	80775.8	37768.7		mmu-let-7a-5p	121120	137707	144948	98974.8	98974.2	114934	134591	104294		0.0893413	0.208112	0.429295	2.3294		0.156508
mmu-let-7b-3p	1.31407	8.99287	6.9845	3.88172	0	12.0323	10.6464	0	5.29329	5.66968		mmu-let-7b-3p	10.9687	14.1842	13.6233	0	11.8876	30.7807	8.64492	12.1325	9.69406	15.8614		mmu-let-7b-3p	12.9813	0	28.6322	9.33687	0	33.1971	13.8712	14.178		mmu-let-7b-3p	7.11202	23.0417	92.5288	29.9249	25.0615	69.1986	40.8942	41.395		0.381604	0.399893	0.954265	1.04793		0.237052
mmu-let-7b-5p	5182.71	2280.04	2860.15	3489.67	4435.8	5516.83	3224.67	6068.13	3453.14	4811.36		mmu-let-7b-5p	1830.99	1935.4	1583.03	3768.08	2639.96	9445.38	1444.42	2720.71	2279.37	4062.62		mmu-let-7b-5p	3134.14	2317.94	3654.44	3343.45	6305.63	4232.24	3035.51	4627.11		mmu-let-7b-5p	1188.72	2808.11	57390.2	7475.59	8101.13	13693.8	20462.4	9756.83		1.13758	1.03982	1.09402	0.914061		0.111394
mmu-let-7c-2-3p	27.5955	31.8209	8.73062	10.0925	0	11.1729	26.0245	26.6092	19.5599	15.9516		mmu-let-7c-2-3p	46.2252	30.2348	10.8987	16.0779	44.8071	53.0111	51.1491	33.3643	25.8591	45.5829		mmu-let-7c-2-3p	30.4778	0	69.1363	41.5915	94.7568	39.3733	33.2047	58.5739		mmu-let-7c-2-3p	86.3603	74.328	125.362	119.7	135.332	90.8232	95.35	115.285		0.58907	0.272334	2.16304	0.462311		0.271202
mmu-let-7c-5p	4047.35	3985.57	1932.96	3437.65	2465.22	6359.09	4403.46	7397.36	3350.88	5156.28		mmu-let-7c-5p	3535.05	6192.16	1577.58	5342.26	4040.87	16330.8	2720.27	4313.09	4161.76	6851.27		mmu-let-7c-5p	6149.75	3535.14	5324.19	6203.93	10048.5	8940.05	5003.03	8397.5		mmu-let-7c-5p	4225.56	6230.18	138302	16443.5	16876.4	31223.7	49586	21514.5		0.669771	0.614026	1.09079	0.91677		0.0839302
mmu-let-7d-3p	817.354	977.11	827.663	580.705	679.646	430.586	1143.3	1035.9	800.708	822.359		mmu-let-7d-3p	1822.37	876.062	2013.53	2997.8	1940.42	1434.72	2614.37	2573.6	1927.44	2140.78		mmu-let-7d-3p	5979.3	5748.35	7957.65	5036.82	2984.84	3397.68	6561.77	3806.45		mmu-let-7d-3p	4635.01	12145.9	5739.77	6006.44	5741.59	8809.85	7506.91	6852.63		0.122026	0.216044	0.564822	1.77047		0.256756
mmu-let-7d-5p	1749.03	3784.62	1602.94	1428.47	868.66	2025.73	2831.34	2625.03	2141.27	2087.69		mmu-let-7d-5p	10401.4	7821.48	5411.19	5475.26	6172.41	6911.97	8785.4	6551.53	7277.35	7105.33		mmu-let-7d-5p	14306.5	21552.8	16178.6	8633.21	6921.55	6979.88	17346	7511.55		mmu-let-7d-5p	19851.7	23056.6	34747.6	19258.7	19415.2	24241.1	25885.3	20971.7		0.123444	0.277931	0.444155	2.25146		0.281139
mmu-let-7e-5p	975.043	2392.45	1031.96	784.884	752.034	944.539	1550.82	1580.46	1296.08	1206.96		mmu-let-7e-5p	10457.9	3733.81	4811.76	2965.65	7022.83	4712.86	5609.83	3774.71	5492.27	5280.06		mmu-let-7e-5p	13140.5	18449.1	11316	7411.78	3725.66	3982.11	14301.8	5039.85		mmu-let-7e-5p	8193.05	13600.5	6524.77	12507.5	12340.3	9550.49	9439.46	11466.1		0.0906236	0.239484	0.378411	2.64263		0.581842
mmu-let-7f-1-3p	0	8.64699	0	8.53979	0	0	1.18293	4.95055	4.29669	1.53337		mmu-let-7f-1-3p	5.48434	14.5575	27.2467	5.84652	4.57216	4.27509	13.6878	0	13.2838	5.63376		mmu-let-7f-1-3p	0.564405	0	0	21.2202	0	7.72025	0.188135	9.64681		mmu-let-7f-1-3p	17.2721	49.0565	11.9392	29.3603	26.3146	27.0307	26.0893	27.5685		22.8384	0.158951	143.682	0.00695982		0.509166
mmu-let-7f-5p	4186.64	10700.8	4286.74	3834.36	3313.78	9058.64	10170.2	9906.66	5752.14	8112.33		mmu-let-7f-5p	24533	20481.3	9239.35	9899.62	26138.1	24923.8	25971.5	16072.5	16038.3	23276.5		mmu-let-7f-5p	57814.8	50873.2	40809.9	37525.7	29017.1	33289	49832.6	33277.3		mmu-let-7f-5p	139449	112605	133721	102592	96231.2	91923.9	128592	96915.6		0.115429	0.24378	0.473498	2.11194		0.124723
mmu-let-7g-5p	2950.1	3515.18	2413.14	2412.1	2533.59	4063.5	4163.32	3867	2822.63	3656.85		mmu-let-7g-5p	6175.37	6878.6	2247.85	4089.64	4579.47	8461.26	5787.77	4394.99	4847.87	5805.87		mmu-let-7g-5p	15035.7	18025.8	12632.4	13062.3	9647.96	13440.2	15231.3	12050.1		mmu-let-7g-5p	51366.1	41156.9	54677.1	42213.9	36478.3	35440.5	49066.7	38044.2		0.185318	0.30347	0.610664	1.63756		0.0988016
mmu-let-7i-5p	968.472	1627.71	1014.5	1001.48	957.135	1180.89	1331.39	1263.01	1153.04	1183.1		mmu-let-7i-5p	2844.02	2344.88	1441.35	1620.95	2941.73	3613.31	3359.99	3024.02	2062.8	3234.76		mmu-let-7i-5p	5049.73	5411.46	4616.07	4340.8	2420.6	4231.47	5025.75	3664.29		mmu-let-7i-5p	18856	14715.5	28037.7	15253.3	10939.4	15225.9	20536.4	13806.2		0.229427	0.322874	0.710576	1.40731		0.100446
mmu-let-7j	1.31407	0.34588	0	0.776344	0	1.71891	0	0	0.609074	0.429727		mmu-let-7j	0.783478	1.11981	0	0	0.914431	0	1.44082	3.03312	0.475821	1.34709		mmu-let-7j	3.95083	3.66184	1.39669	5.09284	0	0	3.00312	1.69761		mmu-let-7j	16.2561	11.1492	16.4164	16.9386	11.2777	7.5686	14.6072	11.9283		0.202814	0.253136	0.801206	1.24812		0.0325744
mmu-mir-100-5p	77.5303	58.7995	82.0679	63.6602	0	93.6804	56.7807	161.512	70.5145	77.9932		mmu-mir-100-5p	87.7495	693.907	29.9713	48.2338	82.2988	406.134	59.794	130.424	214.965	169.663		mmu-mir-100-5p	82.4031	2.1971	101.26	41.5915	73.2211	240.1	61.9534	118.304		mmu-mir-100-5p	117.856	175.414	1153.63	338.773	105.258	374.105	482.299	272.712		1.13819	0.65926	1.72646	0.57922		0.44571
mmu-mir-101a-3p	84.1007	95.4628	127.467	103.254	229.23	217.442	317.025	337.875	102.571	275.393		mmu-mir-101a-3p	150.428	93.3172	51.7687	207.551	147.223	112.007	276.637	359.424	125.766	223.823		mmu-mir-101a-3p	369.121	447.476	164.81	344.615	361.799	416.122	327.136	374.179		mmu-mir-101a-3p	1233.43	1221.95	732.768	1267.01	1305.7	820.653	1062.72	1131.12		0.313543	0.735993	0.426014	2.34734		0.118344
mmu-mir-101b-3p	52.5629	114.832	83.814	199.52	64.3452	155.561	118.293	181.314	112.682	129.878		mmu-mir-101b-3p	150.428	87.3449	27.2467	97.9292	181.972	124.833	249.262	292.696	90.7371	212.191		mmu-mir-101b-3p	203.75	327.368	242.326	215.597	99.0639	235.468	257.815	183.376		mmu-mir-101b-3p	1106.43	773.012	593.975	854.837	895.949	756.86	824.471	835.882		0.437067	0.708261	0.617099	1.62049		0.110055
mmu-mir-103-3p	1093.31	2071.13	1442.3	1191.69	884.746	1403.49	1381.66	1081.69	1449.61	1187.9		mmu-mir-103-3p	7433.64	6756.54	6879.78	4827.76	5761.83	4002.34	7179.61	4943.98	6474.43	5471.94		mmu-mir-103-3p	4450.89	4690.81	4676.82	4250.82	2760.87	3101.23	4606.18	3370.97		mmu-mir-103-3p	14420.1	13591.6	10117	10112.9	10193.8	8583.87	12709.6	9630.19		0.314709	0.35239	0.89307	1.11973		0.509413
mmu-mir-106b-3p	57.8192	94.4252	289.857	102.477	84.453	2.57836	21.2927	24.1339	136.145	33.1145		mmu-mir-106b-3p	145.727	228.441	117.161	222.168	269.757	229.145	243.499	219.901	178.374	240.575		mmu-mir-106b-3p	393.39	281.961	349.173	289.443	361.799	232.38	341.508	294.54		mmu-mir-106b-3p	1193.8	975.184	2007.28	969.455	538.823	1485.61	1392.09	997.962		0.398657	0.112428	3.5459	0.282016		0.128134
mmu-mir-106b-5p	11.8267	40.8138	6.9845	17.8559	16.0863	13.7513	58.555	71.7829	19.3702	40.0439		mmu-mir-106b-5p	52.493	78.7598	27.2467	77.4664	12.802	34.2007	66.9981	97.0598	58.9914	52.7652		mmu-mir-106b-5p	104.415	301.735	106.847	123.926	103.371	93.4151	170.999	106.904		mmu-mir-106b-5p	483.617	318.124	349.222	389.589	337.077	417.354	383.654	381.34		0.113277	0.374578	0.302412	3.30675		0.153762
mmu-mir-107-3p	53.877	84.3946	20.9535	61.3312	124.669	89.3831	20.1098	76.1147	55.1391	77.5691		mmu-mir-107-3p	268.733	268.38	277.916	213.398	167.341	118.848	347.958	242.649	257.107	219.199		mmu-mir-107-3p	128.12	109.855	175.285	88.2759	34.457	158.265	137.753	93.666		mmu-mir-107-3p	353.569	304.745	307.434	306.025	355.873	382.755	321.916	348.218		0.400274	0.828146	0.483338	2.06895		0.798676
mmu-mir-10a-5p	521.687	323.397	293.349	383.514	434.33	649.747	271.482	468.446	380.487	456.001		mmu-mir-10a-5p	227.209	1334.06	158.031	1509.86	384.976	1309.89	227.65	433.736	807.291	589.062		mmu-mir-10a-5p	322.275	133.291	449.735	436.287	913.111	678.61	301.767	676.002		mmu-mir-10a-5p	525.274	482.389	12151.1	1184.01	1095.19	1492.1	4386.26	1257.1		1.26086	0.674556	1.86918	0.534995		0.18405
mmu-mir-10b-5p	21.0252	4.15056	0	3.88172	4.02157	10.3134	5.32319	0	7.26436	4.91455		mmu-mir-10b-5p	2.35043	28.3684	0	45.3105	13.7165	7.69516	10.8061	0	19.0073	8.05445		mmu-mir-10b-5p	0	0	0.698346	2.54642	0	92.643	0.232782	31.7298		mmu-mir-10b-5p	5.08002	6.68952	282.064	10.1632	22.5554	27.0307	97.9444	19.9164		31.2067	0.154887	201.48	0.00496327		0.194063
mmu-mir-1187	21.0252	6.22583	20.9535	14.7505	32.1726	86.8048	8.87198	12.3764	15.7388	35.0564		mmu-mir-1187	14.8861	53.3775	84.4647	116.93	50.2937	91.4869	26.6552	19.7153	67.4146	47.0378		mmu-mir-1187	0.564405	19.7739	27.9338	0	120.6	3.86013	16.0907	41.4865		mmu-mir-1187	8.12803	8.17608	13.4316	17.5033	21.3023	36.7618	9.9119	25.1891		0.978127	0.845007	1.15754	0.863904		6.80138
mmu-mir-1191a	13.1407	5.87995	0	17.8559	0	6.87563	12.4208	11.7576	9.21915	7.76349		mmu-mir-1191a	17.2365	17.5436	10.8987	35.0791	27.4329	20.5204	11.5266	7.58279	20.1895	16.7657		mmu-mir-1191a	18.6253	0.732367	0	26.313	34.457	10.0363	6.45257	23.6021		mmu-mir-1191a	32.5121	11.1492	13.4316	23.7141	30.0738	12.9747	19.031	22.2542		1.42876	0.328932	4.34362	0.230223		1.06088
mmu-mir-1195	224.707	44.2726	113.498	309.761	301.618	177.047	63.2868	9.9011	173.06	137.963		mmu-mir-1195	11.7522	10.0783	24.522	26.3093	23.7752	258.215	10.8061	51.563	18.1654	86.09		mmu-mir-1195	269.221	364.719	382.694	193.528	167.978	118.892	338.878	160.133		mmu-mir-1195	266.193	295.826	198.489	262.549	286.954	410.867	253.503	320.123		0.510684	0.861557	0.592746	1.68706		0.0716578
mmu-mir-1198-5p	26.2815	77.8229	90.7985	16.3032	56.302	18.908	30.7562	61.263	52.8015	41.8073		mmu-mir-1198-5p	170.798	210.524	141.683	38.0024	151.796	64.9814	148.404	150.139	140.252	128.83		mmu-mir-1198-5p	501.756	273.905	368.727	258.037	323.034	245.504	381.463	275.525		mmu-mir-1198-5p	1041.4	1125.33	1664.03	819.831	791.944	984.999	1276.92	865.591		0.138419	0.151737	0.912229	1.09622		0.109836
mmu-mir-1249-3p	23.6533	14.8728	38.4147	60.5548	60.3236	4.29727	24.8415	24.1339	34.3739	28.3991		mmu-mir-1249-3p	109.687	41.8061	337.859	118.392	49.3793	23.0855	69.1594	37.914	151.936	44.8845		mmu-mir-1249-3p	506.835	1159.34	939.974	225.783	146.442	83.3787	868.715	151.868		mmu-mir-1249-3p	293.625	738.077	105.96	159.223	130.32	251.926	379.221	180.49		0.0395687	0.186999	0.211599	4.72592		0.400653
mmu-mir-125a-3p	56.5052	36.6632	55.876	20.1849	28.151	27.5025	33.122	25.3716	42.3073	28.5368		mmu-mir-125a-3p	173.149	69.428	272.467	114.007	149.967	102.602	129.674	101.609	157.263	120.963		mmu-mir-125a-3p	143.359	540.487	120.814	110.345	86.1425	67.1662	268.22	87.8845		mmu-mir-125a-3p	131.064	246.769	123.869	178.985	226.807	163.266	167.234	189.686		0.157734	0.324708	0.485772	2.05858		0.940373
mmu-mir-125a-5p	7687.33	9298.98	9748.62	6726.25	4335.26	2699.54	5884.49	3962.29	8365.29	4220.4		mmu-mir-125a-5p	34168.2	9224.22	54588.7	21130.8	32150.5	16513.8	33105	20297.6	29778	25516.7		mmu-mir-125a-5p	32690.3	47406.1	40482.4	30965.3	10836.7	13634.7	40193	18478.9		mmu-mir-125a-5p	33610.4	53730.3	15134.4	38153.2	35061.1	33846.8	34158.4	35687		0.208128	0.22839	0.911286	1.09735		0.871763
mmu-mir-125b-5p	649.152	455.178	247.95	454.938	273.467	545.753	550.654	925.134	451.804	573.752		mmu-mir-125b-5p	604.845	1875.68	471.367	1246.77	683.08	1633.94	422.881	764.346	1049.66	876.062		mmu-mir-125b-5p	497.805	31.4918	400.152	637.454	628.84	1177.34	309.816	814.544		mmu-mir-125b-5p	529.338	785.647	5121.92	1496.81	1501.18	3341	2145.63	2113		1.4583	0.704384	2.07032	0.483018		0.48921
mmu-mir-1264-3p	47.3066	64.3336	71.5911	18.6323	16.0863	24.9241	45.5428	15.4705	50.4659	25.5059		mmu-mir-1264-3p	217.023	193.353	103.537	68.6966	226.779	94.907	186.586	107.676	145.653	153.987		mmu-mir-1264-3p	91.9979	16.1121	46.7892	86.5783	21.5356	65.6222	51.6331	57.912		mmu-mir-1264-3p	324.105	150.886	7.462	178.42	221.794	170.834	160.818	190.35		0.977395	0.440426	2.21921	0.450611		0.905701
mmu-mir-1264-5p	13.1407	29.0539	10.4767	0.776344	0	0	28.9818	28.4656	13.3619	14.3619		mmu-mir-1264-5p	61.8947	50.3913	5.44933	70.1582	57.6092	32.4907	47.5471	50.0464	46.9734	46.9233		mmu-mir-1264-5p	65.4709	38.8155	75.4214	88.2759	21.5356	40.9173	59.9026	50.2429		mmu-mir-1264-5p	295.657	153.116	0	224.155	197.986	114.61	149.591	178.917		0.223061	0.285848	0.780348	1.28148		0.314012
mmu-mir-126a-3p	21.0252	8.99287	0	0	0	0	8.87198	19.8022	7.50451	7.16854		mmu-mir-126a-3p	0.783478	16.0506	0	0	0	29.9256	0	4.54968	4.20851	8.61883		mmu-mir-126a-3p	5.07964	8.05604	2.79338	17.8249	73.2211	306.494	5.30969	132.513		mmu-mir-126a-3p	15.24	11.1492	9375.26	142.285	81.4499	117.854	3133.88	113.863		1.41336	0.0540967	26.1266	0.0382752		0.00134291
mmu-mir-127-3p	6.57037	0.691759	54.1299	0	0	0	4.14026	0	15.348	1.03506		mmu-mir-127-3p	1.56696	2.61288	0	24.8477	0	8.55018	0	6.06623	7.25688	3.6541		mmu-mir-127-3p	0	1.46473	2.09504	6.79045	12.9214	23.9328	1.18659	14.5482		mmu-mir-127-3p	1.016	5.94624	174.611	5.08159	6.26538	0	60.5244	3.78232		12.9345	0.0711472	181.8	0.00550056		0.1199
mmu-mir-128-3p	126.151	83.0111	34.9225	84.6215	88.4746	102.275	92.86	63.7383	82.1765	86.837		mmu-mir-128-3p	141.809	159.386	329.685	128.623	209.405	259.925	257.186	144.073	189.876	217.647		mmu-mir-128-3p	497.805	208.725	349.871	359.045	426.405	469.391	352.134	418.281		mmu-mir-128-3p	944.883	1033.16	5886.03	902.83	963.615	842.277	2621.36	902.907		0.233368	0.207605	1.1241	0.889603		0.0724342
mmu-mir-1291	2.62815	7.95523	0	10.8688	0	10.3134	1.18293	0	5.36305	2.87409		mmu-mir-1291	12.5356	7.83865	0	1.46163	11.8876	26.5056	19.4511	9.09935	5.45898	16.7359		mmu-mir-1291	10.7237	2.92947	6.98346	10.1857	30.1499	33.1971	6.87887	24.5109		mmu-mir-1291	9.14403	19.3253	67.158	42.9112	38.8453	4.32491	31.8758	28.6938		0.779641	0.117258	6.64895	0.1504		0.171258
mmu-mir-1298-3p	3.94222	17.6399	50.6376	82.2925	48.2589	0	48.5001	19.8022	38.628	29.1403		mmu-mir-1298-3p	66.5956	61.2161	43.5947	62.8501	81.3844	41.0409	69.1594	136.49	58.5641	82.0187		mmu-mir-1298-3p	131.506	1.46473	140.368	174.854	99.0639	83.3787	91.1128	119.099		mmu-mir-1298-3p	374.905	288.393	0	284.569	281.942	184.89	221.099	250.467		0.423958	0.244673	1.73275	0.577116		0.264877
mmu-mir-1298-5p	733.253	1775.4	1169.9	819.819	804.315	670.374	1473.93	1116.97	1124.59	1016.4		mmu-mir-1298-5p	6391.61	5361.64	3863.58	3332.52	4787.05	2866.88	7629.14	5007.68	4737.33	5072.69		mmu-mir-1298-5p	4423.24	3809.04	4024.57	3788.22	2502.44	2909.76	4085.62	3066.81		mmu-mir-1298-5p	11919.7	9389.86	194.012	8600.88	8155.02	5292.61	7167.87	7349.5		0.275257	0.331418	0.830542	1.20403		0.660912
mmu-mir-1306-3p	2.62815	6.22583	50.6376	0	0	13.7513	2.36586	0	14.8729	4.02928		mmu-mir-1306-3p	13.3191	4.8525	8.174	0	2.74329	9.4052	3.60205	30.3312	6.5864	11.5204		mmu-mir-1306-3p	15.2389	0	60.0578	5.94165	25.8428	16.9846	25.0989	16.2563		mmu-mir-1306-3p	19.3041	28.9879	28.3556	19.7618	23.8084	48.6553	25.5492	30.7418		0.592572	0.247859	2.39076	0.418277		0.257793
mmu-mir-1306-5p	27.5955	1.7294	6.9845	3.10538	16.0863	14.6107	19.5183	21.6586	9.8537	17.9685		mmu-mir-1306-5p	29.7722	11.1981	38.1453	74.5431	11.8876	11.1152	43.2246	6.06623	38.4147	18.0734		mmu-mir-1306-5p	163.113	313.453	400.851	89.9735	0	32.4251	292.472	40.7995		mmu-mir-1306-5p	45.7201	208.119	52.234	49.1221	56.3884	113.529	102.024	73.0132		0.0336911	0.44041	0.0764994	13.072		0.376525
mmu-mir-130b-3p	7.88444	6.57171	1.74612	6.9871	0	0	2.95733	0	5.79734	0.739331		mmu-mir-130b-3p	2.35043	17.5436	0	43.8489	21.0319	6.84014	4.32246	0	15.9357	8.04863		mmu-mir-130b-3p	22.5762	16.1121	0	29.7082	0	16.9846	12.8961	15.5643		mmu-mir-130b-3p	53.8482	17.0954	92.5288	60.9791	26.3146	3.24369	54.4908	30.1791		0.449543	0.0475019	9.46369	0.105667		0.292448
mmu-mir-130b-5p	13.1407	6.57171	15.7151	1.55269	4.02157	0	10.0549	7.42582	9.24507	5.37558		mmu-mir-130b-5p	9.40173	8.58519	76.2907	78.928	26.5185	13.6803	18.7307	18.1987	43.3014	19.282		mmu-mir-130b-5p	144.488	103.996	43.2974	69.6021	86.1425	94.1871	97.2604	83.3106		mmu-mir-130b-5p	215.393	220.011	177.596	115.747	121.548	135.154	204.333	124.15		0.0950548	0.0645245	1.47316	0.678814		0.211916
mmu-mir-132-3p	13.1407	21.7904	0	6.9871	28.151	34.3781	11.8293	19.8022	10.4796	23.5402		mmu-mir-132-3p	46.2252	56.7369	0	33.6175	38.4061	70.9665	35.3001	57.6292	34.1449	50.5755		mmu-mir-132-3p	19.7542	16.1121	15.3636	25.4642	43.0713	41.6894	17.0766	36.7416		mmu-mir-132-3p	14.224	30.4745	186.55	42.9112	50.123	58.3863	77.0829	50.4735		0.613679	0.640695	0.957834	1.04402		0.442963
mmu-mir-133a-3p	441.529	4.49644	19.2074	15.5269	0	5.15672	11.2378	10.5199	120.19	6.72862		mmu-mir-133a-3p	4.70087	94.0638	0	0	7.31545	6.84014	5.76328	0	24.6912	4.97972		mmu-mir-133a-3p	0.564405	1.46473	0	3.39523	68.914	3867.08	0.67638	1313.13		mmu-mir-133a-3p	2.03201	0	368.623	1.69386	48.87	9.73106	123.552	20.0983		177.696	0.00512411	34678.4	2.88364e-05		0.199845
mmu-mir-138-5p	0	3.80468	20.9535	0	0	0	2.95733	9.28228	6.18954	3.0599		mmu-mir-138-5p	43.8747	12.6911	32.696	0	32.0051	7.69516	30.9776	34.8809	22.3155	26.3897		mmu-mir-138-5p	30.4778	21.971	0	13.5809	4.30713	5.40418	17.483	7.76407		mmu-mir-138-5p	34.5441	30.4745	0	14.1155	65.1599	35.6805	21.6729	38.3187		0.354033	0.39411	0.898309	1.1132		1.02965
mmu-mir-139-5p	43.3644	44.6185	10.4767	8.53979	44.2373	36.097	22.4757	0	26.7499	25.7025		mmu-mir-139-5p	3.91739	12.6911	8.174	19.0012	15.5453	30.7807	14.4082	1.51656	10.9459	15.5627		mmu-mir-139-5p	34.9931	0.732367	0.698346	51.7772	60.2998	50.9537	12.1413	54.3435		mmu-mir-139-5p	49.7842	50.5431	905.887	71.7069	58.8946	101.635	335.405	77.4123		2.20322	0.472963	4.65833	0.214669		0.032635
mmu-mir-140-3p	253.616	761.281	399.863	425.437	301.618	250.101	244.275	211.636	460.049	251.907		mmu-mir-140-3p	1879.56	2092.17	1773.76	1125.45	1444.8	1052.53	1649.02	1286.04	1717.74	1358.1		mmu-mir-140-3p	1514.3	1457.41	1866.68	1817.29	1154.31	1493.87	1612.8	1488.49		mmu-mir-140-3p	6050.3	5292.16	8667.86	4487.05	4095.05	4517.37	6670.11	4366.49		0.285249	0.169237	1.6855	0.593294		0.257528
mmu-mir-140-5p	2.62815	16.9481	0	3.88172	0	3.43781	10.6464	24.1339	5.86449	9.55453		mmu-mir-140-5p	38.3904	17.5436	5.44933	0	24.6897	1.71004	10.8061	36.3974	15.3458	18.4008		mmu-mir-140-5p	38.9439	83.4899	64.2478	46.6844	68.914	60.99	62.2272	58.8628		mmu-mir-140-5p	191.009	173.184	150.732	150.754	141.598	143.803	171.642	145.385		0.0942432	0.162319	0.580606	1.72234		0.0894062
mmu-mir-141-3p	2.62815	5.87995	0	6.21075	0	2.57836	16.561	10.5199	3.67971	7.41482		mmu-mir-141-3p	0.783478	4.47923	0	0	0	22.2305	0	12.1325	1.31568	8.59073		mmu-mir-141-3p	4.51524	0.732367	0	59.4165	77.5283	89.5549	1.7492	75.4999		mmu-mir-141-3p	11.176	24.5283	223.86	146.802	164.153	201.109	86.5214	170.688		2.10365	0.0982097	21.42	0.0466853		0.0152064
mmu-mir-142a-3p	1.31407	27.3245	0	0.776344	0	4.29727	63.8782	18.5646	7.35373	21.685		mmu-mir-142a-3p	56.4104	18.6634	19.0727	62.8501	40.235	29.0706	75.643	51.563	39.2491	49.1279		mmu-mir-142a-3p	140.537	108.39	100.562	89.1247	124.907	72.5704	116.496	95.5339		mmu-mir-142a-3p	322.073	289.136	179.088	303.202	254.374	247.601	263.432	268.393		0.0631241	0.226988	0.278095	3.59589		0.148991
mmu-mir-142a-5p	132.721	691.413	160.643	112.57	60.3236	122.902	265.568	228.344	274.337	169.284		mmu-mir-142a-5p	842.238	1511.37	790.153	771.74	1172.3	649.814	1092.86	644.537	978.875	889.879		mmu-mir-142a-5p	1126.55	2272.54	931.594	1124.67	714.983	1043.78	1443.56	961.143		mmu-mir-142a-5p	6290.08	4619.49	6530.74	3865.4	3325.66	3277.2	5813.44	3489.42		0.190042	0.176128	1.079	0.926785		0.168381
mmu-mir-143-3p	132.721	135.931	230.488	197.191	80.4315	346.36	152.007	1071.79	174.083	412.648		mmu-mir-143-3p	72.8634	1324.36	32.696	138.855	50.2937	695.985	48.9879	515.63	392.193	327.724		mmu-mir-143-3p	354.446	78.3633	340.094	408.276	895.882	2092.96	257.635	1132.37		mmu-mir-143-3p	886.971	776.728	34853.5	4920.68	2600.13	4123.81	12172.4	3881.54		0.675697	0.36441	1.85422	0.539309		0.0322199
mmu-mir-144-5p	2.62815	16.6022	13.969	7.76344	0	0	0.591465	15.4705	10.2407	4.01548		mmu-mir-144-5p	0	4.8525	10.8987	0	21.0319	9.4052	1.44082	0	3.93779	7.96949		mmu-mir-144-5p	98.7708	213.119	0	11.8833	103.371	13.1244	103.963	42.7929		mmu-mir-144-5p	593.346	300.285	2035.63	818.701	56.3884	1515.88	976.422	796.991		0.0985031	0.0938352	1.04975	0.952612		0.00403288
mmu-mir-145a-3p	7.88444	3.80468	12.2229	0	4.02157	5.15672	0	10.5199	5.978	4.92455		mmu-mir-145a-3p	0	29.115	27.2467	0	0	18.8104	0.72041	0	14.0904	4.8827		mmu-mir-145a-3p	10.1593	0	48.8842	11.8833	0	18.5286	19.6812	10.1373		mmu-mir-145a-3p	17.2721	15.6089	717.844	67.19	15.0369	88.6608	250.242	56.9625		0.303742	0.485785	0.62526	1.59934		0.0563072
mmu-mir-145a-5p	70.96	26.2869	41.907	20.1849	4.02157	12.0323	1.7744	27.8468	39.8347	11.4188		mmu-mir-145a-5p	39.9574	593.498	125.335	65.7733	13.7165	210.334	12.9674	66.7286	206.141	75.9367		mmu-mir-145a-5p	23.1406	0	1.39669	18.6737	4.30713	47.8656	8.17909	23.6155		mmu-mir-145a-5p	11.176	0	743.215	62.1084	56.3884	57.3051	251.464	58.6006		4.87031	0.48353	10.0724	0.0992812		0.819763
mmu-mir-146a-5p	95.9274	779.959	122.229	86.1742	132.712	51.5672	338.318	82.9217	271.072	151.38		mmu-mir-146a-5p	369.018	154.907	305.163	369.792	577.006	366.803	328.507	166.821	299.72	359.784		mmu-mir-146a-5p	224.069	440.885	592.896	280.106	249.813	319.618	419.283	283.179		mmu-mir-146a-5p	484.633	495.025	5256.23	660.043	611.501	410.867	2078.63	560.803		0.646514	0.534572	1.2094	0.826853		0.144191
mmu-mir-146b-3p	0	13.4893	19.2074	3.88172	0	0	8.87198	0	9.1446	2.21799		mmu-mir-146b-3p	68.1626	36.2071	5.44933	16.0779	74.9834	45.316	54.7512	40.9471	31.4742	53.9994		mmu-mir-146b-3p	37.8151	0	14.6653	33.1035	12.9214	39.3733	17.4935	28.466		mmu-mir-146b-3p	123.952	152.372	14.924	126.475	73.9315	47.5741	97.083	82.6603		0.522744	0.0779172	6.70897	0.149054		0.324199
mmu-mir-146b-5p	3115.67	8934.76	4653.42	3693.07	1596.56	967.744	4197.63	2425.15	5099.23	2296.77		mmu-mir-146b-5p	24880.1	21413.7	16694	11288.2	30260.4	16532.6	25919.6	14646.9	18569	21839.9		mmu-mir-146b-5p	37750.8	45930.4	36736.5	33257.9	17013.1	23488.9	40139.2	24586.7		mmu-mir-146b-5p	128472	106670	4013.06	75620.3	77010.3	46392.3	79718.3	66341		0.127039	0.0934154	1.35993	0.735331		0.232933
mmu-mir-148a-3p	124.837	65.3713	66.3527	114.899	104.561	175.328	63.8782	152.848	92.865	124.154		mmu-mir-148a-3p	39.1739	57.1102	40.87	95.0059	11.8876	133.383	28.8164	90.9935	58.04	66.2701		mmu-mir-148a-3p	20.3186	1.46473	33.5206	60.2653	103.371	155.177	18.4346	106.271		mmu-mir-148a-3p	92.4563	58.7192	1301.37	191.971	308.257	202.19	484.183	234.139		5.03753	1.16828	4.31193	0.231914		0.119872
mmu-mir-148b-3p	39.4222	56.0325	66.3527	47.357	28.151	24.9241	65.0612	71.7829	52.2911	47.4798		mmu-mir-148b-3p	90.8834	78.3865	84.4647	160.779	74.9834	100.037	109.502	154.689	103.628	109.803		mmu-mir-148b-3p	134.893	172.106	213.694	167.215	297.192	165.985	173.564	210.131		mmu-mir-148b-3p	1025.15	634.018	776.048	557.282	501.23	495.203	811.738	517.905		0.301278	0.225954	1.33336	0.749984		0.127662
mmu-mir-149-3p	1.31407	0	41.907	8.53979	4.02157	0	0.591465	12.9952	12.9402	4.40206		mmu-mir-149-3p	10.9687	7.46538	0	106.699	13.7165	10.2602	30.9776	37.914	31.2833	23.2171		mmu-mir-149-3p	3.38643	88.6164	131.289	0	0	0	74.4306	0		mmu-mir-149-3p	1.016	20.8119	32.8328	8.46932	0	0	18.2202	2.82311		0.173856	#DIV/0!	#DIV/0!	#DIV/0!		1.71695
mmu-mir-149-5p	18.397	13.8352	0	14.7505	0	6.01617	2.36586	3.71291	11.7457	3.02374		mmu-mir-149-5p	24.2878	9.33172	0	11.693	6.40102	5.98513	0	0	11.3281	3.09654		mmu-mir-149-5p	113.445	66.6454	69.8346	144.297	4.30713	125.068	83.3084	91.2241		mmu-mir-149-5p	17.2721	18.582	314.896	20.3264	13.7838	6.48737	116.917	13.5325		0.14099	0.0331462	4.25359	0.235096		0.0968906
mmu-mir-150-5p	56.5052	912.431	41.907	19.4086	12.0647	11.1729	194.592	48.2678	257.563	66.5244		mmu-mir-150-5p	126.14	94.8103	207.075	378.562	382.232	182.974	186.586	127.391	201.647	219.796		mmu-mir-150-5p	72.8082	23.4358	91.4833	359.045	379.027	384.469	62.5758	374.18		mmu-mir-150-5p	162.561	136.764	8426.09	133.815	95.2338	141.641	2908.47	123.563		4.11602	0.177787	23.1514	0.0431939		0.0693308
mmu-mir-151-3p	52.5629	74.3641	31.4302	104.806	140.755	53.2861	75.7075	103.962	65.7909	93.4276		mmu-mir-151-3p	123.006	153.787	68.1167	175.396	119.791	360.818	94.3737	122.841	130.076	174.456		mmu-mir-151-3p	158.598	103.996	224.169	248.7	387.641	491.78	162.254	376.041		mmu-mir-151-3p	192.025	186.563	2783.33	655.526	606.489	685.499	1053.97	649.171		0.40548	0.248451	1.63204	0.612732		0.123415
mmu-mir-151-5p	344.287	274.283	202.55	290.353	285.532	304.246	370.257	292.701	277.868	313.184		mmu-mir-151-5p	445.799	551.318	188.002	533.495	424.296	1293.64	304.013	474.683	429.653	624.159		mmu-mir-151-5p	81.8387	0.732367	117.322	91.6711	47.3784	89.5549	66.631	76.2015		mmu-mir-151-5p	301.753	269.068	3666.83	659.478	749.339	1015.27	1412.55	808.03		4.17025	4.10995	1.01467	0.98554		0.304169
mmu-mir-152-3p	63.0755	48.769	10.4767	76.8581	40.2157	76.4913	37.8538	71.7829	49.7948	56.5859		mmu-mir-152-3p	76.7808	111.234	95.3633	36.5407	106.074	129.108	128.953	78.8611	79.9798	110.749		mmu-mir-152-3p	273.172	223.372	333.111	183.342	633.147	182.97	276.552	333.153		mmu-mir-152-3p	352.553	217.781	892.455	286.828	315.775	269.226	487.597	290.61		0.180056	0.16985	1.06009	0.943314		0.164029
mmu-mir-155-5p	65.7037	241.77	5.23837	43.4753	72.3883	116.026	174.482	81.684	89.0468	111.145		mmu-mir-155-5p	219.374	92.944	98.088	244.092	305.42	192.379	234.854	128.907	163.624	215.39		mmu-mir-155-5p	273.172	223.372	333.111	183.342	633.147	182.97	276.552	333.153		mmu-mir-155-5p	217.425	205.889	1661.04	242.787	258.134	330.856	694.785	277.259		0.32199	0.333616	0.965151	1.03611		0.235504
mmu-mir-15a-5p	44.6785	37.0091	27.938	51.2387	24.1294	58.4428	51.4575	57.5501	40.2161	47.895		mmu-mir-15a-5p	96.3678	79.133	49.044	103.776	132.593	92.342	194.511	119.808	82.0801	134.813		mmu-mir-15a-5p	174.401	209.457	127.099	87.4271	51.6855	79.5186	170.319	72.8771		mmu-mir-15a-5p	624.842	347.855	302.957	497.432	454.866	463.847	425.218	472.048		0.236122	0.657202	0.359284	2.78331		0.193031
mmu-mir-15b-3p	2.62815	15.2187	17.4612	16.3032	0	2.57836	11.2378	8.66346	12.9028	5.61991		mmu-mir-15b-3p	18.02	17.9169	5.44933	17.5396	16.4598	13.6803	35.3001	6.06623	14.7314	17.8766		mmu-mir-15b-3p	66.5997	13.1826	23.0454	44.1379	21.5356	27.0209	34.2759	30.8981		mmu-mir-15b-3p	110.744	60.949	143.27	92.0333	70.1722	42.1679	104.988	68.1245		0.37644	0.181885	2.06966	0.483171		0.140316
mmu-mir-15b-5p	173.458	288.464	150.167	83.0688	72.3883	152.123	180.988	207.923	173.789	153.356		mmu-mir-15b-5p	926.854	1531.15	62.6673	330.328	342.912	317.212	555.436	451.934	712.75	416.874		mmu-mir-15b-5p	1072.93	1159.34	640.383	982.918	913.111	690.191	957.551	862.073		mmu-mir-15b-5p	3695.2	3566.26	5630.83	3104.85	2298.14	4534.67	4297.43	3312.56		0.181493	0.177892	1.02025	0.980156		0.165855
mmu-mir-16-2-3p	2.62815	2.42116	27.938	5.43441	0	4.29727	0	0	9.60543	1.07432		mmu-mir-16-2-3p	14.1026	4.8525	32.696	0	3.65773	9.4052	13.6878	6.06623	12.9128	8.20424		mmu-mir-16-2-3p	2.25762	0	0	0	43.0713	3.86013	0.752539	15.6438		mmu-mir-16-2-3p	26.4161	6.68952	7.462	5.08159	27.5677	21.6246	13.5225	18.0913		12.764	0.0686737	185.865	0.00538025		0.954908
mmu-mir-16-5p	972.414	2841.06	921.954	1176.16	808.336	2221.69	1984.96	1775.39	1477.9	1697.59		mmu-mir-16-5p	8886.99	8353.76	2171.56	3712.54	6192.53	4682.08	7181.77	5348.9	5781.21	5851.32		mmu-mir-16-5p	5437.47	5820.12	3943.56	5217.61	3510.31	5042.1	5067.05	4590.01		mmu-mir-16-5p	26089.9	18113.7	18090.9	18922.2	13887.8	18073.8	20764.9	16961.3		0.291668	0.369845	0.788621	1.26804		0.278413
mmu-mir-17-5p	2.62815	11.0681	24.4457	0	8.04315	7.73508	4.73172	16.0893	9.53551	9.14981		mmu-mir-17-5p	33.6895	44.419	8.174	29.2326	42.0638	15.3903	8.64492	43.9802	28.8788	27.5198		mmu-mir-17-5p	59.8269	38.8155	1.39669	10.1857	0	26.2489	33.3463	12.1448		mmu-mir-17-5p	119.888	98.8563	229.83	85.8225	48.87	127.585	149.525	87.4258		0.285954	0.75339	0.379556	2.63466		0.193137
mmu-mir-181a-1-3p	2.62815	13.8352	0	5.43441	0	8.59453	17.1525	0	5.47444	6.43676		mmu-mir-181a-1-3p	57.9773	55.2438	73.566	42.3873	39.3206	26.5056	51.1491	19.7153	57.2936	34.1726		mmu-mir-181a-1-3p	29.9134	0	8.38015	8.48806	90.4496	21.6167	12.7645	40.1848		mmu-mir-181a-1-3p	90.4243	41.6237	62.6808	38.9589	23.8084	27.0307	64.9096	29.9327		0.428879	0.160179	2.6775	0.373483		0.882668
mmu-mir-181a-2-3p	7.88444	4.84232	0	9.31613	0	2.57836	12.4208	1.23764	5.51072	4.05919		mmu-mir-181a-2-3p	8.61825	10.0783	122.61	0	10.9732	10.2602	10.0857	0	35.3266	7.82978		mmu-mir-181a-2-3p	17.4965	20.5063	20.252	50.9284	4.30713	61.762	19.4183	38.9992		mmu-mir-181a-2-3p	29.4641	43.1103	71.6352	42.9112	13.7838	94.0669	48.0699	50.254		0.28379	0.104084	2.72655	0.366764		0.734902
mmu-mir-181a-5p	701.715	951.169	625.113	600.114	510.74	315.419	438.867	398.519	719.528	415.886		mmu-mir-181a-5p	2775.86	3051.47	4136.04	2278.68	3825.98	3101.15	4001.88	1973.04	3060.52	3225.51		mmu-mir-181a-5p	3198.48	3074.48	2657.9	3278.94	2511.05	2441.14	2976.95	2743.71		mmu-mir-181a-5p	12143.3	10935.1	14349.4	6647.85	6680.15	4819.04	12475.9	6049.01		0.241699	0.151578	1.59455	0.627134		0.245313
mmu-mir-181b-5p	89.357	146.653	45.3992	64.4366	52.2805	37.8159	68.61	53.8372	86.4614	53.1359		mmu-mir-181b-5p	448.149	498.687	754.733	197.32	476.419	435.204	563.361	379.14	474.722	463.531		mmu-mir-181b-5p	387.746	309.059	242.326	302.175	279.963	298.002	313.044	293.38		mmu-mir-181b-5p	1398.02	1212.29	2790.79	920.898	822.018	687.661	1800.37	810.192		0.276196	0.181116	1.52497	0.655752		0.263681
mmu-mir-181c-5p	0	2.42116	0	0.776344	0	7.73508	7.09758	2.47527	0.799375	4.32698		mmu-mir-181c-5p	5.48434	5.59903	8.174	0	0	7.69516	0	0	4.81434	1.92379		mmu-mir-181c-5p	5.07964	0.732367	0	11.8833	43.0713	11.5804	1.93734	22.1783		mmu-mir-181c-5p	7.11202	15.6089	65.6656	26.5372	21.3023	21.6246	29.4622	23.1547		0.412616	0.1951	2.1149	0.472837		0.163408
mmu-mir-182-5p	67.0178	83.7029	83.814	163.032	128.69	154.702	196.958	118.813	99.3917	149.791		mmu-mir-182-5p	87.7495	309.44	21.7973	251.4	56.6948	499.331	49.7083	80.3776	167.597	171.528		mmu-mir-182-5p	164.242	84.2222	93.5784	384.509	835.582	765.077	114.014	661.723		mmu-mir-182-5p	260.097	263.865	3325.07	1121.34	1392.17	1897.56	1283.01	1470.35		0.871749	0.226365	3.85108	0.259667		0.130628
mmu-mir-183-5p	43.3644	62.6042	34.9225	75.3054	28.151	72.1941	68.0185	69.3077	54.0491	59.4178		mmu-mir-183-5p	46.2252	143.335	13.6233	99.3908	32.0051	177.844	23.0531	50.0464	75.6437	70.7371		mmu-mir-183-5p	98.2064	0	96.3717	392.997	667.604	565.123	64.8594	541.908		mmu-mir-183-5p	204.217	255.688	1534.19	1039.47	1092.68	1400.19	664.697	1177.45		0.833328	0.109646	7.6002	0.131576		0.113802
mmu-mir-1839-3p	3.94222	8.99287	0	1.55269	0	6.87563	1.18293	4.33173	3.62195	3.09757		mmu-mir-1839-3p	42.3078	23.5159	49.044	29.2326	24.6897	14.5353	23.0531	13.649	36.0251	18.9818		mmu-mir-1839-3p	12.9813	35.1536	0	7.63926	0	1.54405	16.045	3.0611		mmu-mir-1839-3p	38.6081	17.8387	31.3404	29.9249	13.7838	11.8935	29.2624	18.5341		0.225737	1.01191	0.223079	4.48271		1.2311
mmu-mir-1839-5p	281.212	364.211	392.878	298.116	289.553	360.97	273.848	266.092	334.104	297.616		mmu-mir-1839-5p	838.321	798.049	653.92	733.738	1159.5	896.914	1035.23	694.584	756.007	946.557		mmu-mir-1839-5p	727.517	845.152	750.024	648.488	499.627	635.377	774.231	594.497		mmu-mir-1839-5p	2227.08	1769.01	996.923	1851.39	1810.69	1199.08	1664.34	1620.39		0.431531	0.500618	0.861996	1.1601		0.454239
mmu-mir-1843a-3p	3.94222	7.95523	0	10.0925	4.02157	2.57836	8.28051	2.47527	5.49748	4.33893		mmu-mir-1843a-3p	49.3591	36.5804	8.174	14.6163	26.5185	13.6803	45.3858	33.3643	27.1824	29.7372		mmu-mir-1843a-3p	151.26	212.387	152.239	102.706	47.3784	54.0418	171.962	68.0419		mmu-mir-1843a-3p	139.192	185.82	114.915	125.346	139.091	64.8737	146.642	109.77		0.0319691	0.0637685	0.501331	1.99469		0.185365
mmu-mir-1843a-5p	26.2815	34.9338	8.73062	0	24.1294	25.7836	28.3903	19.8022	17.4865	24.5264		mmu-mir-1843a-5p	28.9887	28.7417	16.348	20.4628	42.0638	59.8513	19.4511	12.1325	23.6353	33.3747		mmu-mir-1843a-5p	50.7964	38.8155	46.7892	33.1035	21.5356	58.6739	45.467	37.771		mmu-mir-1843a-5p	152.4	132.304	74.62	144.543	170.418	114.61	119.775	143.191		0.384597	0.649344	0.592285	1.68838		0.197331
mmu-mir-1843b-3p	2.62815	1.03764	19.2074	9.31613	0	0	13.0122	3.71291	8.04732	4.18129		mmu-mir-1843b-3p	3.13391	8.21192	13.6233	26.3093	5.48659	5.98513	6.48369	4.54968	12.8196	5.62627		mmu-mir-1843b-3p	114.574	106.193	146.653	104.403	73.2211	47.0935	122.473	74.906		mmu-mir-1843b-3p	102.616	178.387	8.9544	158.094	150.369	82.1734	96.6527	130.212		0.0657067	0.0558205	1.17711	0.84954		0.132636
mmu-mir-1843b-5p	18.397	28.3621	54.1299	24.0667	8.04315	21.4863	46.7257	35.8915	31.2389	28.0367		mmu-mir-1843b-5p	32.9061	47.4052	27.2467	55.5419	55.7803	29.0706	45.3858	53.0796	40.775	45.8291		mmu-mir-1843b-5p	90.8691	48.3362	115.227	76.3926	120.6	95.7311	84.8108	97.5744		mmu-mir-1843b-5p	246.889	248.999	171.626	256.903	279.436	206.515	222.505	247.618		0.368337	0.287336	1.2819	0.780092		0.183254
mmu-mir-184-3p	24.9674	16.2563	0	17.0796	4.02157	1.71891	7.68905	24.7527	14.5758	9.54557		mmu-mir-184-3p	39.1739	20.5298	40.87	97.9292	41.1494	11.1152	37.4613	15.1656	49.6257	26.2229		mmu-mir-184-3p	23.705	0	25.8388	16.1273	34.457	3.86013	16.5146	18.1482		mmu-mir-184-3p	34.5441	65.4087	31.3404	45.1697	50.123	31.3556	43.7644	42.2161		0.882603	0.52598	1.67802	0.595942		1.13393
mmu-mir-185-5p	254.93	206.49	202.55	275.602	430.308	201.112	167.385	193.69	234.893	248.124		mmu-mir-185-5p	463.035	341.541	343.308	334.713	468.189	567.732	535.265	482.266	370.649	513.363		mmu-mir-185-5p	445.88	858.335	397.359	373.475	86.1425	416.894	567.191	292.17		mmu-mir-185-5p	1182.63	1274.73	543.234	1091.98	1096.44	881.201	1000.2	1023.21		0.414134	0.849244	0.487651	2.05065		0.370577
mmu-mir-186-5p	35.48	63.296	96.0369	14.7505	40.2157	45.551	65.6526	62.5007	52.3908	53.48		mmu-mir-186-5p	177.849	260.915	43.5947	116.93	44.8071	82.0817	49.7083	212.318	149.822	97.2288		mmu-mir-186-5p	183.431	183.824	187.855	156.18	185.206	196.866	185.037	179.418		mmu-mir-186-5p	771.146	622.126	826.79	732.314	525.039	786.053	740.021	681.135		0.283137	0.298075	0.949885	1.05276		0.202457
mmu-mir-187-5p	2.62815	4.49644	33.1764	4.65806	16.0863	0	4.73172	0	11.2398	5.2045		mmu-mir-187-5p	21.1539	0	27.2467	17.5396	5.48659	21.3755	5.04287	15.1656	16.485	11.7676		mmu-mir-187-5p	15.8033	0	0	0.848806	0	5.40418	5.26778	2.08433		mmu-mir-187-5p	5.08002	0	14.924	29.3603	2.50615	33.5181	6.66801	21.7949		2.13368	2.49697	0.854508	1.17026		2.47226
mmu-mir-1895	97.2414	6.91759	199.058	81.5161	209.122	168.453	34.305	89.1099	96.1834	125.247		mmu-mir-1895	52.493	16.4238	168.929	213.398	110.646	64.9814	62.6757	94.0266	112.811	83.0825		mmu-mir-1895	105.544	630.568	159.223	31.4058	103.371	14.6685	298.445	49.8151		mmu-mir-1895	51.8162	55.746	132.824	51.9452	45.1107	57.3051	80.1286	51.4537		0.322282	2.51424	0.128182	7.80139		1.40787
mmu-mir-1912-3p	13.1407	10.7223	33.1764	22.514	0	22.3458	13.6037	25.3716	19.8883	15.3303		mmu-mir-1912-3p	32.9061	48.8982	27.2467	21.9244	21.0319	41.0409	33.8593	62.1789	32.7439	39.5277		mmu-mir-1912-3p	105.544	36.6184	0	44.9867	107.678	62.5341	47.3873	71.733		mmu-mir-1912-3p	260.097	239.336	25.3708	227.543	154.128	78.9297	174.935	153.534		0.419697	0.213713	1.96384	0.509207		0.187178
mmu-mir-191-3p	9.19852	9.68463	3.49225	0.776344	20.1079	0	16.561	0	5.78794	9.16722		mmu-mir-191-3p	7.0513	6.71884	0	0	27.4329	10.2602	16.5694	16.6821	3.44254	17.7362		mmu-mir-191-3p	16.9321	127.432	0	18.6737	0	25.4768	48.1214	14.7169		mmu-mir-191-3p	74.1682	59.4624	38.8024	62.673	90.2214	11.8935	57.4777	54.9293		0.120278	0.622906	0.193092	5.17889		0.0598934
mmu-mir-191-5p	357.428	958.778	258.426	247.654	249.338	434.883	684.325	512.382	455.572	470.232		mmu-mir-191-5p	4100.72	5081.31	953.633	1657.49	687.652	1034.57	1141.85	2505.35	2948.29	1342.36		mmu-mir-191-5p	10119.2	12676.5	12875.4	10646.6	7347.96	7103.41	11890.4	8365.98		mmu-mir-191-5p	22410	26488.3	14733	18153.7	18459.1	16747.2	21210.4	17786.6		0.0383143	0.0562076	0.681656	1.46701		0.139002
mmu-mir-192-5p	14.4548	65.3713	59.3682	28.7247	20.1079	19.7674	38.4452	67.4512	41.9798	36.4429		mmu-mir-192-5p	123.789	200.819	95.3633	138.855	222.207	90.6319	163.533	116.775	139.707	148.287		mmu-mir-192-5p	163.113	275.37	78.2147	162.122	86.1425	151.317	172.233	133.194		mmu-mir-192-5p	763.018	601.314	262.662	469.765	471.156	254.089	542.332	398.337		0.243739	0.273608	0.890831	1.12255		0.257604
mmu-mir-1934-3p	38.1081	7.26347	19.2074	39.5935	76.4099	21.4863	11.2378	9.9011	26.0431	29.7588		mmu-mir-1934-3p	28.9887	11.1981	119.885	103.776	15.5453	26.5056	24.4939	10.6159	65.9619	19.2902		mmu-mir-1934-3p	5.07964	0	0	0	4.30713	16.9846	1.69321	7.09723		mmu-mir-1934-3p	4.06401	11.1492	17.9088	7.34008	3.75923	28.1119	11.0407	13.0704		15.3809	4.19302	3.66822	0.272612		5.97445
mmu-mir-193a-5p	17.083	31.4751	113.498	21.7376	0	8.59453	24.2501	13.614	45.9484	11.6147		mmu-mir-193a-5p	209.972	94.0638	141.683	127.162	101.502	107.732	216.123	65.212	143.22	122.642		mmu-mir-193a-5p	392.826	960.134	280.037	198.621	206.742	118.892	544.332	174.752		mmu-mir-193a-5p	400.305	587.192	131.331	281.746	266.905	243.276	372.943	263.976		0.0844125	0.0664638	1.27005	0.787369		0.384027
mmu-mir-194-5p	26.2815	94.0793	31.4302	34.9355	4.02157	27.5025	88.7198	51.9808	46.6816	43.0561		mmu-mir-194-5p	136.325	161.999	204.35	187.089	197.517	119.703	175.78	144.073	172.441	159.268		mmu-mir-194-5p	155.776	208.725	145.256	167.215	68.914	179.11	169.919	138.413		mmu-mir-194-5p	683.77	470.496	256.693	506.466	468.65	333.018	470.32	436.045		0.274729	0.31107	0.883173	1.13228		0.366645
mmu-mir-1946a	111.696	11.0681	24.4457	83.8452	116.626	37.8159	8.28051	18.5646	57.7638	45.3217		mmu-mir-1946a	5.48434	4.10596	10.8987	0	11.8876	71.8215	6.48369	3.03312	5.12224	23.3065		mmu-mir-1946a	5.07964	32.2242	4.88842	33.1035	21.5356	43.2334	14.0641	32.6242		mmu-mir-1946a	19.3041	46.8267	1.4924	44.0405	77.6907	94.0669	22.541	71.9327		4.10719	1.38921	2.9565	0.338237		0.227241
mmu-mir-1946b	31.5378	2.07528	48.8915	6.21075	0	3.43781	0	0	22.1788	0.859453		mmu-mir-1946b	0	4.47923	24.522	29.2326	10.9732	23.9405	0	0	14.5585	8.72842		mmu-mir-1946b	10.1593	0	0	9.33687	94.7568	10.8084	3.38643	38.3007		mmu-mir-1946b	15.24	23.785	8.9544	14.6802	28.8207	46.4928	15.9931	29.9979		6.54933	0.0224396	291.864	0.00342625		0.910294
mmu-mir-1948-5p	19.7111	2.07528	19.2074	17.0796	20.1079	0	0.591465	1.85646	14.5183	5.63895		mmu-mir-1948-5p	0.783478	0.373269	8.174	0	0.914431	3.42007	0	22.7484	2.33269	6.77072		mmu-mir-1948-5p	0	0	0	8.48806	4.30713	4.63215	0	5.80911		mmu-mir-1948-5p	1.016	0	0	11.8571	23.8084	3.24369	0.338668	12.9697		#DIV/0!	0.970707	#DIV/0!	#DIV/0!		6.88783
mmu-mir-1954	26.2815	2.76704	1.74612	17.0796	12.0647	24.0647	11.8293	1.23764	11.9686	12.2991		mmu-mir-1954	0	0.746538	0	27.771	9.14431	17.9554	0.72041	0	7.12937	6.95503		mmu-mir-1954	2.25762	0	0	5.94165	8.61425	20.0727	0.752539	11.5429		mmu-mir-1954	12.192	0.74328	0	24.8434	8.77153	23.787	4.31177	19.134		15.9042	1.06552	14.9263	0.0669958		1.65347
mmu-mir-1957a	1212.89	523.316	1665.8	698.71	2461.2	820.778	512.8	209.779	1025.18	1001.14		mmu-mir-1957a	4012.19	3576.29	4373.09	2342.99	2498.23	5215.61	4217.28	861.405	3576.14	3198.13		mmu-mir-1957a	40.0727	466.518	53.7726	107.798	2110.49	232.38	186.788	816.89		mmu-mir-1957a	98.5523	85.4772	1672.98	294.732	328.306	655.225	619.003	426.088		5.48847	1.22555	4.47837	0.223295		5.77726
mmu-mir-195a-5p	5.25629	2.76704	5.23837	5.43441	0	6.01617	0	0	4.67403	1.50404		mmu-mir-195a-5p	11.7522	71.6676	0	0	0	11.1152	2.16123	0	20.855	3.31912		mmu-mir-195a-5p	9.59488	0.732367	48.8842	0	0	15.4405	19.7372	5.14684		mmu-mir-195a-5p	13.208	29.7312	607.407	15.8094	32.58	49.7365	216.782	32.7086		0.236814	0.292227	0.810377	1.23399		0.0962024
mmu-mir-1961	1697.78	145.269	1114.03	1159.86	2412.94	871.486	275.623	448.025	1029.23	1002.02		mmu-mir-1961	10.9687	18.6634	207.075	83.3129	30.1762	617.323	40.343	532.312	80.0049	305.039		mmu-mir-1961	11.8525	68.8425	48.8842	1212.1	409.177	856.948	43.1931	826.074		mmu-mir-1961	21.3361	39.3939	211.921	1294.11	909.733	1800.25	90.8836	1334.7		23.8287	1.21299	19.6446	0.0509046		0.880301
mmu-mir-1964-3p	32.8518	11.414	10.4767	10.8688	4.02157	13.7513	10.0549	0	16.4029	6.95693		mmu-mir-1964-3p	58.7608	23.1427	168.929	81.8513	75.8978	44.4609	48.2675	40.9471	83.171	52.3933		mmu-mir-1964-3p	99.3352	68.1102	130.591	123.926	30.1499	77.2025	99.3454	77.0927		mmu-mir-1964-3p	349.505	397.655	31.3404	175.597	189.214	185.971	259.5	183.594		0.165109	0.0902411	1.82965	0.546553		0.320505
mmu-mir-1981-5p	0	18.3316	0	16.3032	24.1294	7.73508	5.32319	1.23764	8.65871	9.60634		mmu-mir-1981-5p	45.4417	53.7507	57.218	46.7721	48.4649	24.7955	42.5042	68.2451	50.7956	46.0024		mmu-mir-1981-5p	44.588	62.9836	48.1859	32.2546	21.5356	47.8656	51.9191	33.8853		mmu-mir-1981-5p	121.92	111.492	92.5288	84.1286	105.258	112.448	108.647	100.612		0.166773	0.283496	0.588273	1.69989		0.467529
mmu-mir-1983	119.581	19.3693	13.969	65.2129	213.143	97.9777	25.433	45.7926	54.533	95.5867		mmu-mir-1983	14.1026	18.2902	27.2467	16.0779	31.0907	94.052	42.5042	10.6159	18.9293	44.5657		mmu-mir-1983	36.1219	44.6744	23.7438	26.313	124.907	69.4823	34.8467	73.5673		mmu-mir-1983	57.9122	44.5968	122.377	77.9178	78.9438	142.722	74.9619	99.8612		1.56494	1.29931	1.20444	0.830261		0.252519
mmu-mir-199b-3p	103.812	76.0935	80.3217	163.032	44.2373	231.193	64.4697	434.411	105.815	193.578		mmu-mir-199b-3p	74.4304	860.012	24.522	8.76978	24.6897	193.234	23.7735	283.596	241.933	131.323		mmu-mir-199b-3p	104.415	6.59131	20.252	53.4748	142.135	207.675	43.7527	134.428		mmu-mir-199b-3p	230.633	240.823	1665.52	614.873	458.626	621.706	712.325	565.068		2.41847	1.44001	1.67949	0.59542		0.339639
mmu-mir-1a-3p	800.271	14.1811	80.3217	45.028	44.2373	85.9453	44.9513	86.6346	234.95	65.4421		mmu-mir-1a-3p	16.453	78.3865	35.4207	175.396	19.2031	21.3755	20.1715	13.649	76.4139	18.5998		mmu-mir-1a-3p	15.8033	35.886	64.2478	5.94165	275.656	37941.2	38.6457	12740.9		mmu-mir-1a-3p	21.3361	23.785	5293.54	49.1221	320.787	41.0867	1779.55	136.999		6.0796	0.00513637	1183.64	0.000844854		0.0429399
mmu-mir-200a-3p	130.093	317.863	85.5601	231.351	128.69	294.792	434.135	751.864	191.217	402.371		mmu-mir-200a-3p	91.6669	131.764	54.4933	473.568	149.052	860.148	152.727	307.861	187.873	367.447		mmu-mir-200a-3p	73.937	149.403	49.5826	799.576	986.332	1329.43	90.9742	1038.45		mmu-mir-200a-3p	366.777	310.691	3450.43	2465.14	2667.8	2039.2	1375.97	2390.71		2.10188	0.387474	5.42457	0.184346		0.136539
mmu-mir-200a-5p	11.8267	12.1058	3.49225	7.76344	0	0	14.7866	27.8468	8.79704	10.6584		mmu-mir-200a-5p	5.48434	16.7971	0	0	3.65773	34.2007	2.16123	25.7815	5.57036	16.4503		mmu-mir-200a-5p	26.527	22.7034	35.6156	27.1618	77.5283	52.4977	28.282	52.3959		mmu-mir-200a-5p	27.4321	34.1909	153.717	120.829	131.573	114.61	71.7801	122.337		0.311047	0.20342	1.52909	0.653984		0.0776032
mmu-mir-200b-3p	806.841	1432.29	417.324	1051.95	611.279	1969.01	2384.2	3349.05	927.1	2078.38		mmu-mir-200b-3p	767.808	1928.31	356.931	3639.46	969.297	4483.71	565.522	1366.42	1673.13	1846.24		mmu-mir-200b-3p	520.945	218.978	745.135	2897.83	5715.56	4526.38	495.019	4379.92		mmu-mir-200b-3p	1146.05	1141.68	13659.9	7801.38	9049.71	8124.35	5315.89	8325.15		1.87286	0.474525	3.9468	0.25337		0.314741
mmu-mir-200b-5p	19.7111	34.9338	15.7151	13.1978	20.1079	20.6269	36.6708	49.5055	20.8895	31.7278		mmu-mir-200b-5p	22.7209	51.5111	21.7973	81.8513	8.22988	107.732	18.0102	47.0133	44.4701	45.2464		mmu-mir-200b-5p	20.3186	13.915	22.3471	200.318	150.749	161.353	18.8602	170.807		mmu-mir-200b-5p	38.6081	51.2863	532.787	302.637	362.139	414.111	207.56	359.629		1.1076	0.185752	5.96276	0.167708		0.214252
mmu-mir-200c-3p	352.172	769.928	141.436	350.908	289.553	643.73	1000.76	1167.71	403.611	775.438		mmu-mir-200c-3p	512.394	1000.73	242.495	917.903	397.778	2057.17	289.605	646.054	668.382	847.652		mmu-mir-200c-3p	669.384	323.706	874.329	2835.01	3936.71	3487.24	622.473	3419.65		mmu-mir-200c-3p	768.098	1037.62	9700.6	5550.8	7468.33	7766.47	3835.44	6928.53		0.648399	0.226759	2.85942	0.349722		0.174265
mmu-mir-203-3p	63.0755	29.7457	55.876	48.1333	108.582	59.3023	68.61	90.9663	49.2076	81.8653		mmu-mir-203-3p	47.7921	259.795	89.914	171.011	112.475	80.3717	40.343	95.5432	142.128	82.1832		mmu-mir-203-3p	20.3186	106.926	0	57.7188	90.4496	62.5341	42.4147	70.2342		mmu-mir-203-3p	59.9442	55.0027	1559.56	188.019	208.011	123.26	558.168	173.097		1.16015	1.1656	0.995324	1.0047		0.254633
mmu-mir-205-5p	215.508	48.769	83.814	151.387	96.5178	84.2264	88.1283	46.4114	124.87	78.821		mmu-mir-205-5p	115.955	248.97	547.658	830.206	106.074	413.829	97.9758	148.623	435.697	191.625		mmu-mir-205-5p	16.9321	0	64.2478	79.7878	167.978	132.016	27.06	126.594		mmu-mir-205-5p	113.792	104.803	258.185	193.665	315.775	140.56	158.927	216.667		4.61455	0.622628	7.4114	0.134927		2.7415
mmu-mir-20a-5p	3.94222	17.294	12.2229	27.172	40.2157	20.6269	27.7989	25.9904	15.1578	28.658		mmu-mir-20a-5p	32.1226	36.2071	21.7973	11.693	32.0051	37.6208	71.3206	21.2318	25.455	40.5446		mmu-mir-20a-5p	69.9862	0	40.5041	21.2202	43.0713	33.1971	36.8301	32.4962		mmu-mir-20a-5p	161.544	112.979	294.003	133.251	87.7153	175.159	189.509	132.042		0.41156	0.881887	0.466681	2.14279		0.134321
mmu-mir-210-3p	0	1.38352	0	5.43441	4.02157	6.87563	11.2378	1.85646	1.70448	5.99787		mmu-mir-210-3p	3.91739	3.73269	8.174	0	0	3.42007	6.48369	0	3.95602	2.47594		mmu-mir-210-3p	0	16.8444	24.4421	9.33687	0	15.4405	13.7622	8.25913		mmu-mir-210-3p	6.09602	15.6089	20.8936	12.9863	12.5308	6.48737	14.1995	10.6681		0.123853	0.726212	0.170546	5.86352		0.278603
mmu-mir-2137	13068.5	1407.73	12509.2	12037.2	25263.5	11288.9	1738.91	8120.75	9755.66	11603		mmu-mir-2137	462.252	151.174	2433.13	929.596	843.106	3305.5	466.105	11885.3	994.037	4125		mmu-mir-2137	44.588	289.285	39.1074	2468.33	1761.61	2025.79	124.327	2085.25		mmu-mir-2137	79.2482	115.208	320.866	3240.36	3244.21	2657.66	171.774	3047.41		78.4679	5.56434	14.1019	0.0709124		5.78688
mmu-mir-214-3p	6.57037	13.4893	1.74612	26.3957	0	10.3134	0	27.228	12.0504	9.38536		mmu-mir-214-3p	12.5356	222.095	0	1.46163	5.48659	35.9108	3.60205	22.7484	59.0231	16.9369		mmu-mir-214-3p	33.2999	0	0	15.2785	43.0713	24.7048	11.1	27.6849		mmu-mir-214-3p	48.7682	60.949	319.374	64.9315	28.8207	113.529	143.03	69.0937		1.08562	0.339007	3.20236	0.312269		0.412661
mmu-mir-218-5p	11.8267	8.30111	0	15.5269	0	1.71891	6.50612	12.3764	8.91366	5.15035		mmu-mir-218-5p	0	13.811	0	0	5.48659	8.55018	12.247	22.7484	3.45274	12.258		mmu-mir-218-5p	12.4169	0.732367	0	18.6737	155.057	17.7566	4.38309	63.8289		mmu-mir-218-5p	39.6241	31.2178	220.875	49.1221	45.1107	65.9549	97.239	53.3959		2.03365	0.0806899	25.2033	0.0396774		0.0355077
mmu-mir-21a-3p	0	2.42116	6.9845	0	0	0	1.18293	15.4705	2.35141	4.16335		mmu-mir-21a-3p	0	9.33172	2.72467	0	5.48659	3.42007	40.343	4.54968	3.0141	13.4498		mmu-mir-21a-3p	26.527	0	51.6776	7.63926	0	26.2489	26.0682	11.296		mmu-mir-21a-3p	79.2482	60.2057	1.4924	30.4896	32.58	36.7618	46.9821	33.2771		0.0902024	0.368567	0.244738	4.086		0.0641542
mmu-mir-21a-5p	10609.8	16838.8	9591.46	10937.1	12700.1	23195.8	21525.8	26050.4	11994.3	20868		mmu-mir-21a-5p	28350.1	25184.8	8419.22	22669.9	29399	16660	35659.6	40777.2	21156	30624		mmu-mir-21a-5p	64972.6	62990.9	50023.9	51531.9	45552.2	49676.7	59329.1	48920.3		mmu-mir-21a-5p	300816	209202	46139	161500	168244	94507	185386	141417		0.202166	0.426572	0.473931	2.11001		0.114119
mmu-mir-21c	0	1.7294	0	2.32903	0	10.3134	0	0.618818	1.01461	2.73306		mmu-mir-21c	5.48434	2.98615	0	1.46163	0	0.855018	0.72041	1.51656	2.48303	0.772997		mmu-mir-21c	5.64405	4.3942	2.09504	5.09284	8.61425	5.40418	4.04443	6.37042		mmu-mir-21c	46.7361	18.582	4.4772	16.9386	15.0369	5.40614	23.2651	12.4606		0.250865	0.429024	0.584735	1.71018		0.106728
mmu-mir-221-3p	103.812	169.827	151.913	107.135	152.82	62.7401	112.378	89.7287	133.172	104.417		mmu-mir-221-3p	232.693	272.86	163.48	271.863	267.014	513.011	195.952	242.649	235.224	304.656		mmu-mir-221-3p	291.233	279.764	196.934	231.724	633.147	298.002	255.977	387.624		mmu-mir-221-3p	528.322	399.885	2646.03	706.906	771.895	898.501	1191.41	792.434		0.520249	0.269376	1.93131	0.517783		0.197433
mmu-mir-221-5p	9.19852	4.49644	5.23837	3.88172	0	6.01617	1.18293	11.1387	5.70376	4.58446		mmu-mir-221-5p	10.9687	17.5436	0	0	10.9732	16.2453	3.60205	3.03312	7.12808	8.46342		mmu-mir-221-5p	12.9813	0	7.68181	17.8249	25.8428	9.2643	6.8877	17.644		mmu-mir-221-5p	49.7842	46.0834	20.8936	24.8434	21.3023	45.4116	38.9204	30.5191		0.828108	0.259831	3.1871	0.313765		0.183145
mmu-mir-222-3p	38.1081	79.5523	68.0989	30.2774	4.02157	40.3943	62.6953	54.456	54.0092	40.3918		mmu-mir-222-3p	126.14	195.966	73.566	121.315	68.5824	230	78.5247	180.47	129.247	139.394		mmu-mir-222-3p	337.514	153.797	301.685	249.549	439.327	283.333	264.332	324.07		mmu-mir-222-3p	556.77	642.938	1499.86	667.383	602.729	906.07	899.856	725.394		0.204323	0.124639	1.63932	0.61001		0.143631
mmu-mir-223-3p	361.37	1631.86	272.395	320.63	184.992	256.117	819.179	540.847	646.564	450.284		mmu-mir-223-3p	4954.71	4565.83	5280.4	2604.62	4499	2064.01	3778.55	2121.67	4351.39	3115.81		mmu-mir-223-3p	3000.37	3946	3212.39	2684.77	2420.6	2090.64	3386.25	2398.67		mmu-mir-223-3p	2.03201	0.74328	28.3556	0	1.25308	9.73106	10.377	3.66138		0.190938	0.187722	1.01713	0.983158		419.332
mmu-mir-22-3p	696.459	447.914	850.363	737.527	864.638	501.061	343.05	483.297	683.066	548.012		mmu-mir-22-3p	908.051	878.675	765.631	857.976	1388.11	1829.74	1022.26	1116.19	852.583	1339.07		mmu-mir-22-3p	1324.09	1543.1	1088.72	1522.76	1137.08	2228.07	1318.64	1629.3		mmu-mir-22-3p	8500.9	6369.91	2498.28	5619.68	6883.14	4028.66	5789.7	5510.49		0.518009	0.336348	1.5401	0.649309		0.147259
mmu-mir-224-5p	224.707	149.074	130.959	124.991	116.626	270.728	73.9331	298.271	157.433	189.889		mmu-mir-224-5p	68.946	56.3636	73.566	67.235	67.6679	231.71	60.5144	323.027	66.5277	170.73		mmu-mir-224-5p	9.03047	65.1807	4.88842	155.332	193.821	250.908	26.3665	200.02		mmu-mir-224-5p	12.192	26.0148	1956.54	522.84	704.229	496.284	664.914	574.451		5.97094	0.949351	6.2895	0.158995		0.100054
mmu-mir-22-5p	22.3393	19.7151	26.1919	10.8688	88.4746	22.3458	17.744	38.3667	19.7788	41.7328		mmu-mir-22-5p	36.04	42.5527	0	0	49.3793	50.4461	38.9021	31.8477	19.6482	42.6438		mmu-mir-22-5p	62.0845	95.9401	214.392	47.5332	86.1425	105.767	124.139	79.8144		mmu-mir-22-5p	207.265	167.238	165.656	147.366	164.153	195.702	180.053	169.074		0.159328	0.522873	0.304716	3.28175		0.109124
mmu-mir-23a-3p	4413.97	7587.91	4683.11	4434.48	3772.24	2707.28	4479.17	3358.95	5279.87	3579.41		mmu-mir-23a-3p	26160.3	21401.8	23394	10706.4	20287.6	21642.2	22271.5	12275	20415.6	19119.1		mmu-mir-23a-3p	13875.9	15729.1	16191.2	16407.4	14683	13196.2	15265.4	14762.2		mmu-mir-23a-3p	46721.9	44386.5	13756.9	33976.7	36366.8	27377.8	34955.1	32573.7		0.345872	0.242471	1.42645	0.701041		0.584053
mmu-mir-23a-5p	115.638	38.0468	123.975	62.1075	84.453	50.7077	37.2623	32.7974	84.9419	51.3051		mmu-mir-23a-5p	190.385	101.156	362.381	209.013	251.469	126.543	168.576	86.4438	215.734	158.258		mmu-mir-23a-5p	269.221	470.18	264.673	84.8806	116.292	70.2543	334.691	90.4758		mmu-mir-23a-5p	177.801	367.924	114.915	135.509	140.344	174.078	220.213	149.977		0.253792	0.567059	0.447558	2.23435		0.979659
mmu-mir-23b-3p	512.489	1415.34	680.989	357.895	221.187	372.143	930.966	561.268	741.678	521.391		mmu-mir-23b-3p	5041.68	5799.48	4193.26	2220.22	3407.17	4703.45	4087.61	2156.55	4313.66	3588.69		mmu-mir-23b-3p	3090.11	3616.43	4009.9	3257.72	3475.85	2785.47	3572.15	3173.01		mmu-mir-23b-3p	9034.3	9810.56	6908.32	7344.03	7613.69	6795.52	8584.39	7251.08		0.207628	0.164321	1.26355	0.791418		0.5025
mmu-mir-23b-5p	9.19852	12.1058	36.6686	54.3441	28.151	13.7513	2.95733	4.95055	28.0793	12.4525		mmu-mir-23b-5p	28.2052	25.009	54.4933	13.1547	13.7165	64.9814	77.0839	18.1987	30.2156	43.4951		mmu-mir-23b-5p	45.7168	87.1517	80.3098	23.7666	17.2285	12.3524	71.0594	17.7825		mmu-mir-23b-5p	30.4801	126.358	65.6656	44.0405	55.1353	34.5993	74.1678	44.5917		0.395152	0.700269	0.564285	1.77215		0.407395
mmu-mir-24-2-5p	111.696	372.167	106.514	166.138	32.1726	186.501	266.751	197.403	189.129	170.707		mmu-mir-24-2-5p	737.252	696.147	166.205	600.73	286.217	343.717	524.458	574.776	550.083	432.292		mmu-mir-24-2-5p	748.965	955.007	939.275	903.13	383.334	687.875	881.082	658.113		mmu-mir-24-2-5p	2678.18	2311.6	832.759	2159.11	2041.26	1543.99	1940.85	1914.79		0.214655	0.259389	0.827541	1.2084		0.283424
mmu-mir-24-3p	762.163	1591.74	1094.82	1126.48	937.027	624.823	1233.8	1285.9	1143.8	1020.39		mmu-mir-24-3p	3745.02	3920.82	2097.99	1976.12	1697.18	2392.34	2957.28	3720.12	2934.99	2691.73		mmu-mir-24-3p	7438.29	10562.9	6692.95	7313.32	4841.21	7706.36	8231.39	6620.29		mmu-mir-24-3p	24263.2	23712.9	13962.9	20119.2	20351.2	14674.4	20646.3	18381.6		0.138956	0.15413	0.901548	1.1092		0.142156
mmu-mir-25-3p	244.418	567.243	539.553	159.927	197.057	167.593	280.354	196.784	377.785	210.447		mmu-mir-25-3p	843.022	1384.83	727.486	574.42	665.706	642.119	731.936	809.842	882.439	712.401		mmu-mir-25-3p	2200.05	1157.87	1323.37	1389.5	1847.76	1208.99	1560.43	1482.08		mmu-mir-25-3p	5268.99	4774.83	12994.3	4087.3	3133.94	6021.36	7679.38	4414.2		0.242103	0.141994	1.70502	0.586504		0.11491
mmu-mir-26a-5p	2283.86	4796.66	1758.35	2241.31	1278.86	3339.84	4688.54	5167.13	2770.04	3618.59		mmu-mir-26a-5p	9739.41	17436.5	8454.64	7286.22	8654.18	15492.1	7858.23	6401.39	10729.2	9601.47		mmu-mir-26a-5p	14782.3	9743.42	10334.1	12696.4	12779.2	17636.1	11620	14370.6		mmu-mir-26a-5p	31125.3	30670	81449.2	34358.9	35673.8	40059.5	47748.2	36697.4		0.238387	0.251805	0.946711	1.05629		0.224704
mmu-mir-26b-5p	601.846	979.185	680.989	510.834	337.812	1167.14	1036.84	1223.4	693.214	941.298		mmu-mir-26b-5p	2388.04	2697.61	1967.21	1191.23	2142.51	2314.53	2845.62	2035.22	2061.02	2334.47		mmu-mir-26b-5p	5060.45	3014.42	2986.83	3340.05	3002.07	2997	3687.23	3113.04		mmu-mir-26b-5p	13885.7	10272.9	19378.8	9670.27	9515.86	8198.96	14512.5	9128.36		0.188004	0.302373	0.621762	1.60833		0.142017
mmu-mir-27a-3p	574.25	719.43	447.008	741.409	426.287	656.622	586.142	862.014	620.524	632.766		mmu-mir-27a-3p	928.421	1185.88	1245.17	906.21	1480.46	2182.01	1623.08	1040.36	1066.42	1581.48		mmu-mir-27a-3p	2031.29	2060.15	1814.3	2956.39	2088.96	2796.28	1968.58	2613.87		mmu-mir-27a-3p	10329.7	7947.15	3853.38	7698.62	7111.2	6358.71	7376.75	7056.18		0.315214	0.24208	1.30211	0.767986		0.144565
mmu-mir-27a-5p	9.19852	2.76704	8.73062	0	4.02157	0	0	0	5.17404	1.00539		mmu-mir-27a-5p	5.48434	4.8525	0	23.3861	20.1175	14.5353	9.36533	0	8.43073	11.0045		mmu-mir-27a-5p	55.876	5.12657	117.322	18.6737	55.9926	72.5704	59.4416	49.0789		mmu-mir-27a-5p	268.225	244.539	131.331	133.251	116.536	92.9857	214.698	114.257		0.0870442	0.0204852	4.24912	0.235343		0.0392678
mmu-mir-27b-3p	900.14	1055.28	1210.06	1144.33	949.091	1200.66	1081.2	1311.28	1077.45	1135.56		mmu-mir-27b-3p	1299.01	1786.09	1427.73	1917.66	1698.1	3212.3	2190.77	1789.54	1607.62	2222.68		mmu-mir-27b-3p	3857.14	3261.96	3055.96	4160	4014.24	4228.38	3391.69	4134.21		mmu-mir-27b-3p	14238.3	11660.6	9912.52	11591.7	9961.95	8684.43	11937.1	10079.4		0.317675	0.274673	1.15656	0.864636		0.134674
mmu-mir-27b-5p	0	9.33875	19.2074	1.55269	16.0863	0	2.95733	15.4705	7.5247	8.62852		mmu-mir-27b-5p	8.61825	14.5575	0	0	0.914431	17.1004	10.8061	0	5.79394	7.20524		mmu-mir-27b-5p	29.9134	0	0	24.6154	21.5356	24.7048	9.97115	23.6186		mmu-mir-27b-5p	57.9122	89.9369	44.772	84.6932	51.3761	62.7113	64.207	66.2602		0.754648	0.365327	2.06568	0.484103		0.0902383
mmu-mir-28a-3p	40.7363	81.9735	20.9535	41.9226	40.2157	14.6107	23.0671	51.3619	46.3965	32.3139		mmu-mir-28a-3p	211.539	175.063	185.277	115.469	278.902	106.877	176.5	194.12	171.837	189.1		mmu-mir-28a-3p	379.844	313.453	330.318	226.631	159.364	189.918	341.205	191.971		mmu-mir-28a-3p	729.49	628.815	328.328	466.942	384.694	284.363	562.211	378.666		0.135978	0.168327	0.807823	1.2379		0.305645
mmu-mir-28a-5p	148.49	217.558	155.405	131.978	92.4962	183.064	136.628	107.056	163.358	129.811		mmu-mir-28a-5p	482.622	392.306	506.788	198.782	622.728	382.193	428.644	445.868	395.124	469.858		mmu-mir-28a-5p	470.713	215.316	399.454	278.409	236.892	272.525	361.828	262.608		mmu-mir-28a-5p	1037.34	1010.12	640.24	797.246	844.573	528.721	895.899	723.513		0.45148	0.494314	0.913348	1.09487		0.441037
mmu-mir-28c	13.1407	37.355	40.1609	1.55269	16.0863	12.0323	43.7684	17.9457	23.0523	22.4582		mmu-mir-28c	88.533	58.9765	95.3633	131.547	136.25	73.5316	86.4492	43.9802	93.6049	85.0528		mmu-mir-28c	113.445	65.1807	37.0123	80.6366	51.6855	71.0263	71.8794	67.7828		mmu-mir-28c	266.193	194.739	149.24	129.863	149.116	174.078	203.391	151.019		0.320708	0.331326	0.967954	1.03311		0.460222
mmu-mir-29a-3p	1333.78	3866.93	1485.95	1341.52	1045.61	1889.94	2534.43	2373.79	2007.05	1960.94		mmu-mir-29a-3p	10902.1	8972.64	2757.36	3961.02	6653.4	5639.7	7827.25	7011.05	6648.28	6782.85		mmu-mir-29a-3p	3552.93	3812.7	3822.05	5125.94	5612.18	5404.95	3729.23	5381.03		mmu-mir-29a-3p	12853.5	12054.5	5665.15	12991.9	13584.6	9864.05	10191	12146.9		0.538194	0.364418	1.47686	0.677112		0.652365
mmu-mir-29b-1-5p	15.7689	12.1058	0	7.76344	0	3.43781	1.18293	14.2328	8.90953	4.71339		mmu-mir-29b-1-5p	35.2565	9.70499	29.9713	0	4.57216	28.2156	33.8593	6.06623	18.7332	18.1783		mmu-mir-29b-1-5p	40.6371	71.772	18.8553	28.8594	47.3784	42.4614	43.7548	39.5664		mmu-mir-29b-1-5p	44.7041	117.438	40.2948	117.441	102.752	51.899	67.4791	90.6975		0.203624	0.119126	1.70931	0.58503		0.277615
mmu-mir-29b-3p	13.1407	44.9644	36.6686	59.0022	68.3668	75.6319	52.0489	40.842	38.444	59.2224		mmu-mir-29b-3p	51.7095	81.7459	38.1453	36.5407	48.4649	82.9368	56.192	74.3114	52.0354	65.4762		mmu-mir-29b-3p	70.5506	227.034	48.8842	78.0902	107.678	133.56	115.49	106.443		mmu-mir-29b-3p	383.033	220.011	98.4984	371.521	458.626	270.307	233.848	366.818		0.332878	0.556377	0.598296	1.67141		0.222518
mmu-mir-29c-3p	18.397	23.5198	0	11.6452	12.0647	46.4105	53.2319	23.5151	13.3905	33.8055		mmu-mir-29c-3p	39.1739	43.2992	8.174	27.771	37.4917	51.3011	92.9329	65.212	29.6045	61.7344		mmu-mir-29c-3p	54.7472	21.2387	62.1528	67.9045	94.7568	58.6739	46.0462	73.7784		mmu-mir-29c-3p	136.144	130.817	50.7416	186.89	149.116	91.9044	105.901	142.637		0.290806	0.458204	0.634664	1.57564		0.279549
mmu-mir-3060-5p	60.4474	6.57171	183.343	194.086	333.791	65.3184	16.561	165.843	111.112	145.378		mmu-mir-3060-5p	7.83478	1.86634	62.6673	52.6187	21.9464	1.71004	0	90.9935	31.2468	28.6625		mmu-mir-3060-5p	10.1593	0	51.6776	29.7082	99.0639	19.3006	20.6123	49.3576		mmu-mir-3060-5p	0	0	16.4164	10.7278	36.3392	51.899	5.47213	32.9887		5.39057	2.94541	1.83016	0.5464		5.71016
mmu-mir-3068-3p	13.1407	10.3764	8.73062	14.7505	32.1726	0	13.0122	5.56937	11.7496	12.6885		mmu-mir-3068-3p	7.0513	14.1842	27.2467	27.771	34.7484	13.6803	5.04287	0	19.0633	13.3679		mmu-mir-3068-3p	48.5388	139.882	0	27.1618	25.8428	53.2697	62.807	35.4248		mmu-mir-3068-3p	102.616	62.4356	105.96	125.346	135.332	105.96	90.3374	122.213		0.187074	0.358183	0.522287	1.91466		0.211023
mmu-mir-3068-5p	15.7689	1.03764	0	0	0	0	6.50612	10.5199	4.20163	4.25651		mmu-mir-3068-5p	12.5356	9.70499	2.72467	0	4.57216	3.42007	7.92451	7.58279	6.24133	5.87488		mmu-mir-3068-5p	0	10.9855	0	19.5225	0	4.63215	3.66184	8.05157		mmu-mir-3068-5p	26.4161	12.6358	8.9544	15.2448	17.5431	9.73106	16.0021	14.173		1.14741	0.528656	2.17043	0.460738		0.390032
mmu-mir-3074-5p	0	1.03764	0	6.9871	0	9.45399	0.591465	0	2.00618	2.51136		mmu-mir-3074-5p	0	2.61288	5.44933	0	1.82886	11.9703	0	0	2.01555	3.44978		mmu-mir-3074-5p	0.564405	0	0	11.0345	0	0.772025	0.188135	3.9355		mmu-mir-3074-5p	24.3841	8.17608	1.4924	12.9863	0	16.2184	11.3509	9.73491		10.6635	0.63813	16.7106	0.0598422		0.177569
mmu-mir-30a-3p	49.9348	46.6938	43.6531	41.9226	28.151	80.7886	88.7198	130.571	45.5511	82.0575		mmu-mir-30a-3p	32.9061	164.612	35.4207	35.0791	32.9195	213.755	56.9124	50.0464	67.0044	88.4082		mmu-mir-30a-3p	121.347	38.0831	50.9793	180.796	137.828	378.292	70.1364	232.305		mmu-mir-30a-3p	204.217	171.698	2643.04	699.002	593.958	778.485	1006.32	690.481		0.649464	0.353231	1.83864	0.543882		0.0665837
mmu-mir-30a-5p	508.546	1207.47	385.894	515.492	575.085	708.189	1112.55	1438.75	654.35	958.643		mmu-mir-30a-5p	530.414	1010.81	239.771	1018.76	680.337	1933.2	510.771	1172.3	699.938	1074.15		mmu-mir-30a-5p	1446.57	1069.99	801.003	3400.32	6732.04	7678.56	1105.85	5936.97		mmu-mir-30a-5p	3879.1	3647.28	28391.4	13498.4	15206.1	14552.3	11972.6	14418.9		0.591715	0.16147	3.66455	0.272885		0.0584617
mmu-mir-30b-5p	161.631	260.793	90.7985	104.03	172.928	136.653	296.324	161.512	154.313	191.854		mmu-mir-30b-5p	480.272	1187.74	87.1893	268.94	253.298	1037.99	394.785	218.384	506.036	476.115		mmu-mir-30b-5p	390.568	629.836	324.731	279.257	1369.67	599.864	448.378	749.596		mmu-mir-30b-5p	1929.39	971.467	1695.37	1364.69	1380.89	1535.34	1532.07	1426.97		0.344159	0.255943	1.34467	0.743679		0.330294
mmu-mir-30c-2-3p	7.88444	13.8352	17.4612	17.0796	36.1942	5.15672	24.8415	24.7527	14.0651	22.7363		mmu-mir-30c-2-3p	10.1852	22.7694	19.0727	0	34.7484	48.736	30.9776	19.7153	13.0068	33.5443		mmu-mir-30c-2-3p	20.883	0.732367	72.628	50.0796	43.0713	67.1662	31.4144	53.439		mmu-mir-30c-2-3p	49.7842	38.6506	564.127	75.6593	78.9438	107.042	217.521	87.2149		0.447728	0.425462	1.05233	0.950271		0.0597958
mmu-mir-30c-5p	496.72	778.575	206.043	233.68	386.071	490.748	591.465	294.558	428.754	440.71		mmu-mir-30c-5p	1357.77	2329.57	463.193	713.275	832.133	1561.26	933.651	644.537	1215.95	992.896		mmu-mir-30c-5p	1699.42	3022.48	2008.44	1908.97	3945.33	2361.63	2243.45	2738.64		mmu-mir-30c-5p	6609.1	4836.53	13161.5	5199.04	5485.97	6247.34	8202.37	5644.11		0.191114	0.160923	1.18761	0.842027		0.148244
mmu-mir-30d-5p	1851.53	10192.7	2041.22	2114.76	1552.33	2428.81	7302.23	7261.83	4050.06	4636.3		mmu-mir-30d-5p	18259.7	18304.4	10351	10520.8	11485.3	12298.6	13450.8	16253	14359	13371.9		mmu-mir-30d-5p	31997.8	21455.4	26395.4	40050.9	27040.1	44061	26616.2	37050.7		mmu-mir-30d-5p	90861.2	92890	67317.7	79347.4	92414.3	108175	83689.6	93312.2		0.152165	0.125134	1.21602	0.822356		0.171574
mmu-mir-30e-3p	24.9674	21.4445	61.1144	15.5269	12.0647	25.7836	33.122	32.1786	30.7633	25.7872		mmu-mir-30e-3p	40.7408	123.179	46.3193	93.5443	20.1175	76.0966	56.192	43.9802	75.9458	49.0966		mmu-mir-30e-3p	183.996	94.4754	41.9008	228.329	279.963	174.478	106.791	227.59		mmu-mir-30e-3p	643.13	530.702	573.082	442.099	337.077	493.04	582.305	424.072		0.288071	0.113306	2.54242	0.393325		0.130423
mmu-mir-30e-5p	53.877	288.464	34.9225	75.3054	124.669	48.9888	237.769	207.923	113.142	154.837		mmu-mir-30e-5p	395.656	241.878	133.509	363.946	267.928	218.885	475.471	605.107	283.747	391.848		mmu-mir-30e-5p	1096.07	1336.57	863.854	952.361	1046.63	1506.22	1098.83	1168.4		mmu-mir-30e-5p	4849.38	3972.09	2846.01	4280.4	4365.72	4057.85	3889.16	4234.65		0.102966	0.13252	0.776981	1.28703		0.0729585
mmu-mir-30f	0	0.34588	1.74612	0	0	0	1.18293	0.618818	0.523001	0.450437		mmu-mir-30f	3.13391	1.86634	0	2.92326	1.82886	0.855018	0.72041	0	1.98088	0.851073		mmu-mir-30f	0.564405	0.732367	0.698346	0	0	2.31608	0.665039	0.772025		mmu-mir-30f	3.04801	0.74328	1.4924	3.38773	1.25308	2.16246	1.76123	2.26775		0.786421	0.583449	1.34788	0.741903		1.12471
mmu-mir-3102-3p	2.62815	4.49644	1.74612	0	8.04315	2.57836	0	7.42582	2.21768	4.51183		mmu-mir-3102-3p	9.40173	25.7556	0	8.76978	0	11.9703	0	33.3643	10.9818	11.3336		mmu-mir-3102-3p	2.82202	0	0	25.4642	0	7.72025	0.940674	11.0615		mmu-mir-3102-3p	3.04801	0	77.6048	20.3264	17.5431	46.4928	26.8843	28.1208		2.35754	0.407887	5.77989	0.173014		0.408483
mmu-mir-31-5p	2.62815	7.60935	0	11.6452	0	0	1.7744	0	5.47067	0.443599		mmu-mir-31-5p	26.6382	1.86634	0	42.3873	18.2886	11.1152	3.60205	1.51656	17.723	8.63062		mmu-mir-31-5p	0.564405	3.66184	0	14.4297	77.5283	32.4251	1.40875	41.461		mmu-mir-31-5p	8.12803	11.1492	901.41	63.2376	73.9315	99.473	306.896	78.8807		3.88336	0.0106992	362.958	0.00275514		0.0577491
mmu-mir-320-3p	1473.08	704.903	2755.39	1191.69	1841.88	1060.57	622.813	764.241	1531.26	1072.37		mmu-mir-320-3p	2363.75	1251.94	4858.08	2761.02	2904.23	2096.5	2460.2	2385.55	2808.7	2461.62		mmu-mir-320-3p	2123.85	2709.76	3554.58	1219.73	938.953	631.517	2796.06	930.068		mmu-mir-320-3p	1621.54	3187.19	4419	1904.47	2323.2	2904.18	3075.91	2377.28		0.547649	1.15301	0.474975	2.10537		0.913128
mmu-mir-320-5p	265.443	41.1597	403.355	338.486	1142.13	118.605	49.0916	132.427	262.111	360.563		mmu-mir-320-5p	24.2878	37.7002	400.526	292.326	42.0638	144.498	97.2553	371.557	188.71	163.844		mmu-mir-320-5p	4.51524	10.9855	80.3098	53.4748	180.899	37.0572	31.9368	90.4771		mmu-mir-320-5p	66.0402	31.2178	219.383	158.659	51.3761	124.341	105.547	111.459		8.20716	3.98513	2.05945	0.485567		1.78792
mmu-mir-322-3p	31.5378	84.3946	22.6996	29.5011	0	42.9727	76.8905	142.328	42.0333	65.5478		mmu-mir-322-3p	138.676	436.725	100.813	64.3117	55.7803	247.1	83.5676	115.258	185.131	125.427		mmu-mir-322-3p	655.274	685.496	430.879	559.363	508.241	807.539	590.55	625.048		mmu-mir-322-3p	1745.49	1615.89	750.677	1169.9	1043.81	1839.17	1370.69	1350.96		0.0711765	0.104869	0.678721	1.47336		0.135064
mmu-mir-322-5p	15.7689	33.2044	0	16.3032	20.1079	42.1132	52.6404	23.5151	16.3191	34.5941		mmu-mir-322-5p	78.3478	147.441	57.218	74.5431	79.5555	49.591	92.9329	89.477	89.3875	77.8891		mmu-mir-322-5p	104.979	157.459	107.545	88.2759	0	78.7466	123.328	55.6742		mmu-mir-322-5p	321.057	284.676	102.976	199.876	278.183	147.047	236.236	208.369		0.132323	0.621368	0.212955	4.69583		0.378382
mmu-mir-324-3p	17.083	40.122	6.9845	34.1591	0	2.57836	22.4757	15.4705	24.5872	10.1311		mmu-mir-324-3p	59.5443	51.5111	19.0727	48.2338	63.0958	51.3011	57.6328	71.2783	44.5905	60.827		mmu-mir-324-3p	22.5762	117.911	196.235	86.5783	81.8354	93.4151	112.241	87.2762		mmu-mir-324-3p	290.577	344.139	120.884	162.046	194.227	169.753	251.867	175.342		0.219057	0.116081	1.8871	0.529913		0.17704
mmu-mir-324-5p	6.57037	14.8728	3.49225	0	0	15.4702	1.7744	0	6.23386	4.31114		mmu-mir-324-5p	46.2252	66.0686	38.1453	8.76978	51.2082	37.6208	78.5247	57.6292	39.8022	56.2457		mmu-mir-324-5p	52.4896	95.2078	16.7603	19.5225	30.1499	26.2489	54.8192	25.3071		mmu-mir-324-5p	136.144	68.3818	97.006	47.4282	38.8453	52.9802	100.511	46.4179		0.113717	0.170353	0.667536	1.49805		0.396
mmu-mir-32-5p	1.31407	0	0	0	0	6.01617	2.36586	34.6538	0.328518	10.759		mmu-mir-32-5p	3.91739	2.98615	0	0	3.65773	4.27509	10.0857	7.58279	1.72589	6.40034		mmu-mir-32-5p	9.03047	29.2947	0	23.7666	38.7641	14.6685	12.7751	25.7331		mmu-mir-32-5p	83.3123	95.1399	29.848	58.7206	81.4499	21.6246	69.4334	53.9317		0.0257156	0.418099	0.061506	16.2586		0.0248567
mmu-mir-326-3p	14.4548	13.8352	3.49225	14.7505	4.02157	3.43781	1.18293	0	11.6332	2.16058		mmu-mir-326-3p	18.02	41.0596	5.44933	0	21.0319	45.316	7.2041	0	16.1322	18.388		mmu-mir-326-3p	26.527	47.6039	0	24.6154	0	14.6685	24.7103	13.0946		mmu-mir-326-3p	48.7682	26.0148	128.346	35.5712	42.6046	54.0614	67.7098	44.0791		0.470783	0.164997	2.85328	0.350474		0.238255
mmu-mir-328-3p	630.755	642.99	927.192	402.146	683.668	427.148	501.562	412.752	650.771	506.283		mmu-mir-328-3p	1646.87	875.316	3127.92	1764.19	1538.07	1102.12	1684.32	1580.25	1853.57	1476.19		mmu-mir-328-3p	953.844	1143.23	1968.64	949.814	499.627	723.388	1355.24	724.276		mmu-mir-328-3p	1379.73	1852.25	2828.1	1335.33	1596.42	2309.5	2020.03	1747.08		0.48019	0.699019	0.686949	1.45571		0.917597
mmu-mir-330-3p	35.48	13.4893	10.4767	27.9484	48.2589	19.7674	14.7866	16.0893	21.8486	24.7256		mmu-mir-330-3p	8.61825	34.3407	46.3193	42.3873	28.3474	34.2007	12.247	9.09935	32.9164	20.9736		mmu-mir-330-3p	47.41	0	102.657	66.2069	43.0713	59.446	50.0223	56.2414		mmu-mir-330-3p	64.0082	74.328	98.4984	72.8362	68.9192	86.4983	78.9449	76.0845		0.436778	0.439633	0.993505	1.00654		0.416954
mmu-mir-330-5p	2.62815	1.38352	0	0	8.04315	4.29727	0.591465	0	1.00292	3.23297		mmu-mir-330-5p	7.0513	3.35942	0	0	0	13.6803	2.88164	0	2.60268	4.14048		mmu-mir-330-5p	12.4169	12.4502	16.062	8.48806	25.8428	10.0363	13.643	14.789		mmu-mir-330-5p	25.4001	14.1223	37.31	11.8571	38.8453	25.9495	25.6108	25.5506		0.0735112	0.218606	0.336273	2.97377		0.101624
mmu-mir-331-3p	7.88444	14.1811	5.23837	2.32903	24.1294	8.59453	5.32319	0	7.40823	9.51179		mmu-mir-331-3p	44.6582	37.7002	5.44933	7.30815	38.4061	30.7807	15.849	22.7484	23.779	26.946		mmu-mir-331-3p	5.07964	0	13.9669	39.0451	0	17.7566	6.34885	18.9339		mmu-mir-331-3p	54.8642	27.5014	58.2036	41.2174	52.6292	30.2744	46.8564	41.3737		1.16686	0.502368	2.32272	0.43053		0.507486
mmu-mir-338-5p	11.8267	30.0915	0	1.55269	28.151	23.2052	23.0671	14.8516	10.8677	22.3188		mmu-mir-338-5p	79.9147	70.5478	108.987	89.1594	85.9566	34.2007	72.041	69.7617	87.1522	65.49		mmu-mir-338-5p	142.23	32.2242	46.0908	95.9151	38.7641	63.3061	73.515	65.9951		mmu-mir-338-5p	300.737	255.688	91.0364	124.217	145.357	120.016	215.821	129.863		0.14783	0.338188	0.437124	2.28768		0.403818
mmu-mir-339-5p	63.0755	47.0396	24.4457	54.3441	36.1942	39.5349	31.3477	9.9011	47.2263	29.2444		mmu-mir-339-5p	235.827	178.796	324.235	200.243	180.143	179.554	187.307	86.4438	234.775	158.362		mmu-mir-339-5p	198.67	270.976	309.367	270.769	314.42	211.535	259.671	265.575		mmu-mir-339-5p	562.866	543.338	162.672	403.704	504.989	288.688	422.958	399.127		0.181869	0.110118	1.65159	0.605476		0.555079
mmu-mir-340-3p	0	32.5127	3.49225	0	0	6.01617	13.0122	13.614	9.00123	8.1606		mmu-mir-340-3p	96.3678	82.4924	21.7973	7.30815	80.47	52.1561	98.6962	59.1458	51.9914	72.617		mmu-mir-340-3p	132.071	49.801	90.785	91.6711	8.61425	71.0263	90.8855	57.1039		mmu-mir-340-3p	381.001	329.273	194.012	212.862	280.689	144.885	301.429	212.812		0.0990392	0.142908	0.693028	1.44294		0.172483
mmu-mir-340-5p	17.083	56.3784	29.6841	23.2903	8.04315	118.605	53.8233	144.804	31.6089	81.3186		mmu-mir-340-5p	61.1113	113.474	8.174	106.699	35.6628	41.0409	95.8145	131.941	72.3645	76.1147		mmu-mir-340-5p	202.057	179.43	96.3717	156.18	335.956	229.292	159.286	240.476		mmu-mir-340-5p	1045.47	608.747	737.246	609.227	454.866	419.517	797.153	494.537		0.198441	0.338157	0.586831	1.70407		0.0907787
mmu-mir-342-3p	1127.48	1720.06	1499.92	742.185	583.128	669.514	742.289	483.916	1272.41	619.712		mmu-mir-342-3p	7430.5	5911.46	15078.3	4859.92	6359.87	2860.04	8971.26	4052.24	8320.05	5560.85		mmu-mir-342-3p	4979.18	4655.66	5794.87	4345.04	3467.24	2309.9	5143.24	3374.06		mmu-mir-342-3p	11394.5	11967.6	1468.52	6647.85	7132.51	5641.85	8276.85	6474.07		0.247395	0.18367	1.34696	0.742415		1.00522
mmu-mir-342-5p	42.0504	57.0701	66.3527	54.3441	28.151	39.5349	41.994	16.0893	54.9543	31.4423		mmu-mir-342-5p	214.673	130.644	400.526	267.478	363.029	100.037	244.939	130.424	253.33	209.607		mmu-mir-342-5p	158.033	574.908	319.842	185.889	55.9926	102.679	350.928	114.854		mmu-mir-342-5p	306.833	500.228	29.848	240.529	245.603	225.977	278.97	237.369		0.156597	0.27376	0.572024	1.74818		0.908093
mmu-mir-345-5p	24.9674	15.5646	26.1919	13.9742	0	0	15.3781	5.56937	20.1745	5.23686		mmu-mir-345-5p	11.7522	16.7971	46.3193	40.9256	31.0907	34.2007	13.6878	0	28.9486	19.7448		mmu-mir-345-5p	0.564405	0	11.1735	0	0	4.63215	3.91265	1.54405		mmu-mir-345-5p	13.208	17.0954	43.2796	11.2924	43.8576	38.9242	24.5277	31.3581		5.15623	3.39164	1.52028	0.657775		1.18024
mmu-mir-3470a	365.312	46.002	116.99	339.262	257.381	283.62	110.604	87.2534	216.892	184.714		mmu-mir-3470a	21.1539	18.6634	130.784	36.5407	64.9246	324.907	7.2041	153.172	51.7855	137.552		mmu-mir-3470a	34.4287	147.938	12.5702	217.294	236.892	138.193	64.979	197.46		mmu-mir-3470a	30.4801	31.2178	135.808	171.08	127.814	257.332	65.8354	185.409		3.33787	0.935454	3.56819	0.280255		0.786591
mmu-mir-3470b	996.068	107.914	460.977	944.034	1556.35	874.923	210.562	207.923	627.248	712.439		mmu-mir-3470b	36.04	101.529	463.193	323.02	351.142	1369.74	69.8798	415.537	230.946	551.574		mmu-mir-3470b	40.6371	79.828	90.0866	521.167	1055.25	527.293	70.1839	701.235		mmu-mir-3470b	141.224	118.925	273.109	487.268	665.383	1411	177.753	854.552		8.93721	1.01598	8.79666	0.113679		1.29925
mmu-mir-3471	18.397	0.691759	0	5.43441	32.1726	0.859453	0	1.23764	6.1308	8.56742		mmu-mir-3471	0	1.11981	0	2.92326	0	3.42007	0	1.51656	1.01077	1.23416		mmu-mir-3471	0	0	4.88842	5.09284	0	13.1244	1.62947	6.07242		mmu-mir-3471	0	0	5.9696	9.59857	0	23.787	1.98987	11.1285		3.76244	1.41087	2.66675	0.374989		0.507957
mmu-mir-3473b	23.6533	12.4517	0	11.6452	80.4315	15.4702	9.46344	44.5549	11.9375	37.48		mmu-mir-3473b	10.9687	11.5713	84.4647	26.3093	17.3742	68.4014	5.04287	6.06623	33.3285	24.2212		mmu-mir-3473b	0	40.2802	0	0.848806	4.30713	9.2643	13.4267	4.80675		mmu-mir-3473b	0	0	28.3556	9.59857	12.5308	43.2491	9.45187	21.7928		0.889087	7.79738	0.114024	8.77009		3.52613
mmu-mir-3473d	26.2815	11.414	13.969	38.0409	24.1294	22.3458	13.6037	0	22.4263	15.0197		mmu-mir-3473d	18.02	25.3823	95.3633	76.0047	46.636	60.7063	26.6552	39.4305	53.6926	43.357		mmu-mir-3473d	0	0.732367	0	11.8833	0	13.8965	0.244122	8.59325		mmu-mir-3473d	4.06401	0	26.8632	19.7618	8.77153	14.056	10.3091	14.1964		91.8651	1.74785	52.5589	0.0190263		5.20829
mmu-mir-3473e	6076.28	1564.41	2502.2	4258.25	7669.14	4720.98	1691	1969.7	3600.28	4012.7		mmu-mir-3473e	311.824	63.4557	746.559	325.943	491.964	5947.51	444.493	3096.81	361.945	2495.19		mmu-mir-3473e	0	0	11.1735	215.597	284.27	168.302	3.72451	222.723		mmu-mir-3473e	4.06401	0.74328	134.316	295.297	251.868	493.04	46.3744	346.735		966.646	18.0166	53.6531	0.0186382		7.80485
mmu-mir-3473f	191.855	32.1668	174.612	183.217	197.057	134.075	26.0245	45.1737	145.463	100.583		mmu-mir-3473f	69.7295	63.4557	185.277	33.6175	112.475	200.074	49.7083	101.609	88.02	115.967		mmu-mir-3473f	18.0609	8.78841	41.2024	44.9867	43.0713	54.0418	22.6839	47.3666		mmu-mir-3473f	15.24	28.2447	110.438	83.564	52.6292	170.834	51.3074	102.342		6.4126	2.12349	3.01984	0.331144		1.71554
mmu-mir-34b-3p	2078.86	1393.9	1440.55	2451.69	2264.15	1334.73	2338.65	1326.75	1841.25	1816.07		mmu-mir-34b-3p	361.183	196.713	329.685	1999.51	210.319	4383.68	244.219	896.286	721.772	1433.63		mmu-mir-34b-3p	88.0471	333.227	476.272	3625.25	7184.28	3724.25	299.182	4844.6		mmu-mir-34b-3p	231.649	471.983	1292.42	6132.36	8131.21	5674.29	665.35	6645.95		6.15429	0.374865	16.4173	0.0609112		1.0848
mmu-mir-34b-5p	0	6.57171	0	18.6323	0	18.908	7.09758	24.1339	6.30099	12.5349		mmu-mir-34b-5p	0.783478	0	8.174	0	0	9.4052	0	10.6159	2.23937	5.00528		mmu-mir-34b-5p	0	0	0	4.24403	60.2998	20.0727	0	28.2055		mmu-mir-34b-5p	0	0	17.9088	19.7618	30.0738	27.0307	5.9696	25.6221		#DIV/0!	0.444413	#DIV/0!	#DIV/0!		0.375129
mmu-mir-34c-3p	257.558	296.765	76.8295	201.849	168.906	137.513	154.372	63.1195	208.251	130.978		mmu-mir-34c-3p	86.966	95.1836	103.537	213.398	30.1762	1545.02	41.0634	201.702	124.771	454.49		mmu-mir-34c-3p	0.564405	0.732367	14.6653	361.592	633.147	389.101	5.32068	461.28		mmu-mir-34c-3p	38.6081	25.2715	508.908	647.056	848.332	414.111	190.929	636.5		39.1398	0.283944	137.844	0.0072546		0.653494
mmu-mir-34c-5p	348.229	425.432	289.857	1008.47	1041.59	577.553	1104.86	1060.04	517.997	946.008		mmu-mir-34c-5p	51.7095	58.9765	40.87	439.95	42.9783	2258.96	48.9879	315.444	147.877	666.592		mmu-mir-34c-5p	10.1593	96.6725	82.4048	877.666	1111.24	1379.61	63.0789	1122.84		mmu-mir-34c-5p	92.4563	77.3012	1274.51	2817.46	3329.42	1913.77	481.422	2686.89		8.2119	0.842515	9.74688	0.102597		0.307166
mmu-mir-351-3p	17.083	14.5269	94.2907	13.1978	8.04315	12.8918	15.3781	4.95055	34.7746	10.3159		mmu-mir-351-3p	15.6696	19.41	133.509	16.0779	39.3206	67.5464	25.2143	24.2649	46.1665	39.0866		mmu-mir-351-3p	53.6184	48.3362	127.099	36.4987	77.5283	21.6167	76.3512	45.2145		mmu-mir-351-3p	30.4801	93.6533	8.9544	45.7344	25.0615	75.686	44.3626	48.8273		0.455456	0.228154	1.99626	0.500936		1.04066
mmu-mir-351-5p	127.465	153.225	265.411	255.417	201.079	142.669	247.824	217.824	200.38	202.349		mmu-mir-351-5p	291.454	569.235	566.731	419.488	508.424	1363.75	305.454	260.848	461.727	609.62		mmu-mir-351-5p	699.297	744.085	913.437	695.173	611.612	1085.47	785.606	797.417		mmu-mir-351-5p	1425.45	1925.84	971.553	1229.75	1095.19	2620.9	1440.95	1648.61		0.255064	0.253755	1.00515	0.994872		0.320433
mmu-mir-3535	103.812	26.6327	69.845	106.359	52.2805	122.902	40.2196	87.2534	76.6622	75.6638		mmu-mir-3535	36.04	71.6676	70.8413	105.237	60.3525	111.152	85.7288	27.2981	70.9466	71.1329		mmu-mir-3535	104.979	142.812	171.095	600.955	435.02	291.054	139.629	442.343		mmu-mir-3535	242.825	274.27	314.896	821.524	781.919	498.446	277.331	700.63		0.549044	0.171052	3.2098	0.311546		0.25582
mmu-mir-361-3p	81.4726	81.9735	78.5756	55.1204	20.1079	15.4702	47.9087	34.035	74.2855	29.3804		mmu-mir-361-3p	224.858	210.897	512.237	165.164	475.504	182.974	232.692	150.139	278.289	260.327		mmu-mir-361-3p	213.909	369.846	192.045	231.724	30.1499	221.571	258.6	161.148		mmu-mir-361-3p	716.282	817.608	232.814	369.827	474.916	321.125	588.902	388.623		0.28726	0.182319	1.57559	0.634682		0.472556
mmu-mir-361-5p	15.7689	136.277	12.2229	22.514	40.2157	32.6592	65.6526	72.4018	46.6956	52.7323		mmu-mir-361-5p	339.246	334.076	239.771	285.018	150.881	136.803	303.293	183.504	299.528	193.62		mmu-mir-361-5p	251.16	198.472	281.433	190.133	116.292	206.131	243.688	170.852		mmu-mir-361-5p	740.666	622.126	432.796	445.486	434.817	288.688	598.529	389.664		0.19162	0.308643	0.620846	1.61071		0.500439
mmu-mir-362-3p	11.8267	14.8728	36.6686	9.31613	0	16.3296	20.1098	11.7576	18.1711	12.0492		mmu-mir-362-3p	38.3904	39.9398	10.8987	40.9256	28.3474	18.8104	45.3858	43.9802	32.5386	34.131		mmu-mir-362-3p	55.3116	126.7	0	38.1963	51.6855	57.1299	60.6704	49.0039		mmu-mir-362-3p	146.304	154.602	32.8328	105.584	122.801	98.3918	111.247	108.926		0.299505	0.245883	1.21808	0.820967		0.292491
mmu-mir-362-5p	1.31407	17.294	20.9535	24.843	4.02157	1.71891	15.9696	22.2775	16.1011	10.9969		mmu-mir-362-5p	86.966	78.3865	68.1167	97.9292	58.5236	47.026	141.921	83.4107	82.8496	82.7203		mmu-mir-362-5p	59.2625	26.3652	11.1735	35.6499	30.1499	16.9846	32.2671	27.5948		mmu-mir-362-5p	179.833	149.399	41.7872	75.6593	107.765	110.285	123.673	97.903		0.498996	0.398513	1.25214	0.79863		0.669908
mmu-mir-365-2-5p	0	10.3764	41.907	0	4.02157	8.59453	11.2378	8.66346	13.0708	8.12935		mmu-mir-365-2-5p	18.02	8.58519	92.6387	21.9244	19.2031	3.42007	12.9674	40.9471	35.2921	19.1344		mmu-mir-365-2-5p	203.75	202.866	303.082	95.0663	77.5283	37.8292	236.566	70.1413		mmu-mir-365-2-5p	98.5523	340.422	17.9088	115.747	80.1968	117.854	152.295	104.599		0.0552524	0.1159	0.476726	2.09764		0.231736
mmu-mir-365-3p	26.2815	218.25	38.4147	47.357	0	36.9565	141.36	58.7878	82.5758	59.2761		mmu-mir-365-3p	1106.27	1354.22	237.046	182.704	204.833	200.929	466.105	323.027	720.06	298.724		mmu-mir-365-3p	288.975	206.528	299.59	350.557	391.948	231.608	265.031	324.704		mmu-mir-365-3p	998.731	1007.14	143.27	680.369	898.455	556.833	716.382	711.886		0.31157	0.182554	1.70673	0.585916		1.00513
mmu-mir-375-3p	1754.29	961.2	876.555	1499.12	1648.85	933.366	922.686	943.698	1272.79	1112.15		mmu-mir-375-3p	217.023	240.012	414.149	1248.23	479.162	3488.47	190.909	664.253	529.854	1205.7		mmu-mir-375-3p	212.216	66.6454	474.875	2519.26	4604.32	3444.78	251.246	3522.78		mmu-mir-375-3p	365.761	629.558	9403.61	4893.58	7043.54	4731.46	3466.31	5556.19		5.06592	0.315702	16.0465	0.0623187		0.152858
mmu-mir-378a-3p	565.052	589.379	866.078	731.316	949.091	378.159	382.086	392.331	687.956	525.417		mmu-mir-378a-3p	1136.04	879.048	2097.99	1810.96	1684.38	1284.24	1584.18	1395.23	1481.01	1487.01		mmu-mir-378a-3p	1413.83	1691.04	1327.56	1041.49	964.796	1442.14	1477.48	1149.47		mmu-mir-378a-3p	3636.28	3468.15	1586.42	2493.37	2897.11	1633.74	2896.95	2341.41		0.46563	0.457093	1.01868	0.981667		0.511232
mmu-mir-378a-5p	19.7111	37.355	61.1144	19.4086	36.1942	9.45399	23.6586	9.9011	34.3973	19.802		mmu-mir-378a-5p	128.49	98.9163	190.727	131.547	117.047	93.197	142.641	72.7948	137.42	106.42		mmu-mir-378a-5p	17.4965	66.6454	36.314	30.557	43.0713	47.8656	40.152	40.498		mmu-mir-378a-5p	116.84	115.952	14.924	64.3669	92.7276	21.6246	82.572	59.573		0.856677	0.488962	1.75203	0.570766		1.66424
mmu-mir-378c	43.3644	66.4089	66.3527	55.1204	68.3668	56.7239	27.7989	35.8915	57.8116	47.1952		mmu-mir-378c	108.903	63.0825	133.509	90.621	131.678	86.3568	188.747	75.8279	99.0289	120.653		mmu-mir-378c	89.7403	85.687	52.3759	32.2546	64.6069	83.3787	75.9344	60.0801		mmu-mir-378c	244.857	257.175	126.854	146.237	195.48	113.529	209.629	151.749		0.761336	0.785539	0.96919	1.03179		0.472402
mmu-mir-378d	0	6.57171	19.2074	0.776344	0	0.859453	2.36586	2.47527	6.63886	1.42515		mmu-mir-378d	6.26782	1.86634	10.8987	2.92326	8.22988	4.27509	3.60205	3.03312	5.48902	4.78504		mmu-mir-378d	9.03047	1.46473	100.562	15.2785	0	1.54405	37.019	5.60752		mmu-mir-378d	12.192	11.1492	8.9544	22.0202	10.0246	5.40614	10.7652	12.4837		0.179336	0.254149	0.705635	1.41716		0.509885
mmu-mir-3960	27.5955	4.84232	43.6531	28.7247	48.2589	14.6107	5.91465	0.618818	26.2039	17.3508		mmu-mir-3960	0	0	2.72467	54.0803	11.8876	6.84014	38.9021	3.03312	14.2012	15.1658		mmu-mir-3960	22.0118	59.3218	0	5.09284	64.6069	6.1762	27.1112	25.292		mmu-mir-3960	14.224	8.91936	28.3556	8.46932	21.3023	30.2744	17.1663	20.0153		0.966536	0.686019	1.40891	0.70977		0.827273
mmu-mir-3962	1.31407	0.34588	0	0.776344	4.02157	2.57836	1.18293	0.618818	0.609074	2.10042		mmu-mir-3962	3.13391	1.49308	2.72467	1.46163	0	0	2.88164	1.51656	2.20332	1.09955		mmu-mir-3962	7.90166	10.9855	2.09504	5.94165	8.61425	9.2643	6.99407	7.94007		mmu-mir-3962	45.7201	23.785	22.386	42.3466	23.8084	12.9747	30.6304	26.3766		0.0870844	0.264534	0.329199	3.03768		0.0719326
mmu-mir-3963	82.7866	37.355	179.851	154.492	116.626	152.983	118.293	78.5899	113.621	116.623		mmu-mir-3963	96.3678	62.3359	411.425	198.782	112.475	268.476	207.478	86.4438	192.228	168.718		mmu-mir-3963	3560.26	4013.37	3726.37	3354.48	5215.93	3544.37	3766.67	4038.26		mmu-mir-3963	3720.6	5642.98	3836.96	4996.34	4972.2	9615.37	4400.18	6527.97		0.0301649	0.0288795	1.04451	0.957387		0.0436863
mmu-mir-3965	2.62815	1.03764	0	1.55269	0	4.29727	0.591465	4.95055	1.30462	2.45982		mmu-mir-3965	2.35043	2.98615	2.72467	1.46163	0.914431	0.855018	1.44082	1.51656	2.38072	1.18171		mmu-mir-3965	3.95083	2.92947	0	2.54642	4.30713	1.54405	2.29343	2.7992		mmu-mir-3965	15.24	8.17608	2.9848	9.59857	6.26538	8.64983	8.80031	8.17126		0.568849	0.878759	0.647333	1.5448		0.270527
mmu-mir-3968	81.4726	42.1973	179.851	65.9892	84.453	8.59453	55.0063	25.3716	92.3775	43.3563		mmu-mir-3968	103.419	59.723	193.451	412.18	174.656	101.747	169.296	92.5101	192.193	134.552		mmu-mir-3968	300.263	287.088	925.308	273.316	172.285	215.395	504.22	220.332		mmu-mir-3968	352.553	565.636	422.349	397.494	426.046	799.028	446.846	540.856		0.183209	0.196777	0.931046	1.07406		0.43011
mmu-mir-421-3p	34.1659	22.8281	10.4767	7.76344	36.1942	10.3134	37.2623	0	18.8085	20.9425		mmu-mir-421-3p	46.2252	50.3913	95.3633	29.2326	72.2401	43.6059	41.7838	24.2649	55.3031	45.4737		mmu-mir-421-3p	49.6676	112.785	79.6114	42.4403	51.6855	50.9537	80.6879	48.3598		mmu-mir-421-3p	109.728	80.2743	365.638	124.781	68.9192	158.941	185.214	117.547		0.233102	0.433055	0.538274	1.85779		0.298591
mmu-mir-423-3p	406.049	300.569	363.194	239.114	265.424	134.075	188.086	149.754	327.232	184.335		mmu-mir-423-3p	1097.65	1032.46	1735.61	726.43	1073.54	784.907	1068.37	861.405	1148.04	947.056		mmu-mir-423-3p	2141.92	2574.27	2953.31	2763.71	1714.24	1930.84	2556.5	2136.26		mmu-mir-423-3p	7329.45	8224.4	4068.28	4199.09	4850.66	4005.95	6540.71	4351.9		0.128	0.0862884	1.4834	0.674128		0.175522
mmu-mir-423-5p	1218.15	621.892	1925.98	983.628	1636.78	624.823	570.172	416.465	1187.41	812.06		mmu-mir-423-5p	1823.94	490.102	4588.34	2524.23	2549.43	892.639	1852.17	1942.71	2356.65	1809.24		mmu-mir-423-5p	5671.7	8548.92	9212.58	3103.24	844.197	1601.95	7811.07	1849.8		mmu-mir-423-5p	5776.99	13026	3289.25	3694.88	4215.35	6156.52	7364.08	4688.92		0.152016	0.439	0.346279	2.88785		0.32002
mmu-mir-425-3p	2.62815	10.3764	10.4767	33.3828	0	0.859453	1.7744	6.18818	14.216	2.20551		mmu-mir-425-3p	40.7408	47.4052	79.0153	7.30815	74.9834	25.6505	49.7083	51.563	43.6174	50.4763		mmu-mir-425-3p	47.41	46.1391	18.8553	64.5093	43.0713	24.7048	37.4682	44.0951		mmu-mir-425-3p	118.872	104.803	58.2036	90.9041	76.4376	35.6805	93.9595	67.6741		0.379416	0.0500171	7.58573	0.131826		0.464215
mmu-mir-425-5p	286.468	398.108	319.541	253.088	128.69	97.1182	147.275	180.695	314.301	138.445		mmu-mir-425-5p	757.623	855.159	1561.23	644.579	1231.74	740.446	772.279	596.008	954.649	835.118		mmu-mir-425-5p	356.139	420.379	312.859	316.605	430.713	311.126	363.126	352.815		mmu-mir-425-5p	1390.91	1309.66	1049.16	920.898	1020	833.627	1249.91	924.843		0.865544	0.392401	2.20577	0.453357		0.763775
mmu-mir-429-3p	204.995	187.121	129.213	241.443	293.575	347.219	277.989	483.297	190.693	350.52		mmu-mir-429-3p	94.8008	134.75	46.3193	152.009	90.5287	837.063	80.6859	165.305	106.97	293.396		mmu-mir-429-3p	36.1219	38.0831	115.227	454.111	714.983	846.912	63.144	672.002		mmu-mir-429-3p	214.377	183.59	1804.31	1429.62	1755.56	1295.31	734.093	1493.5		3.01997	0.521606	5.78976	0.172719		0.145717
mmu-mir-448-3p	5.25629	22.4822	0	17.8559	8.04315	0	41.4026	30.3221	11.3986	19.942		mmu-mir-448-3p	54.06	126.165	21.7973	95.0059	64.0102	45.316	78.5247	95.5432	74.257	70.8485		mmu-mir-448-3p	300.263	230.696	199.029	208.806	38.7641	249.364	243.329	165.645		mmu-mir-448-3p	1128.78	655.573	11.9392	553.894	483.687	288.688	598.764	442.09		0.0468443	0.12039	0.389106	2.57		0.124017
mmu-mir-448-5p	2.62815	5.1882	80.3217	0	0	0	1.7744	4.33173	22.0345	1.52653		mmu-mir-448-5p	32.9061	12.6911	16.348	61.3884	24.6897	8.55018	23.0531	19.7153	30.8334	19.0021		mmu-mir-448-5p	18.6253	14.6473	26.5371	24.6154	0	15.4405	19.9366	13.352		mmu-mir-448-5p	54.8642	46.0834	0	62.673	32.58	9.73106	33.6492	34.9947		1.10523	0.11433	9.667	0.103445		0.91632
mmu-mir-449a-5p	38.1081	13.1434	47.1454	31.0538	136.734	40.3943	31.9391	139.234	32.3627	87.0753		mmu-mir-449a-5p	7.0513	7.46538	27.2467	30.6942	10.9732	68.4014	10.8061	12.1325	18.1144	25.5783		mmu-mir-449a-5p	1.69321	2.1971	0	26.313	94.7568	77.2025	1.29677	66.0908		mmu-mir-449a-5p	49.7842	57.2326	141.778	155.836	301.991	147.047	82.9316	201.625		24.9563	1.31751	18.942	0.0527926		0.218426
mmu-mir-450a-5p	1.31407	18.6775	0	19.4086	32.1726	55.8645	65.0612	61.8818	9.85004	53.745		mmu-mir-450a-5p	33.6895	16.0506	43.5947	0	42.9783	46.171	36.7409	48.5299	23.3337	43.605		mmu-mir-450a-5p	24.8338	0	29.3305	27.1618	17.2285	28.5649	18.0548	24.3184		mmu-mir-450a-5p	184.913	127.844	7.462	90.3395	50.123	75.686	106.74	72.0495		0.545564	2.21005	0.246856	4.05095		0.218604
mmu-mir-450b-3p	2.62815	17.294	0	11.6452	0	44.6916	15.3781	21.6586	7.89182	20.4321		mmu-mir-450b-3p	11.7522	19.7833	13.6233	7.30815	6.40102	14.5353	11.5266	19.7153	13.1167	13.0445		mmu-mir-450b-3p	90.3047	128.897	0	26.313	8.61425	45.5495	73.0671	26.8256		mmu-mir-450b-3p	212.345	195.483	95.5136	130.428	82.703	87.5795	167.78	100.237		0.108008	0.761664	0.141805	7.05193		0.078178
mmu-mir-451a	10.5126	7.26347	59.3682	6.21075	4.02157	3.43781	2.36586	0	20.8388	2.45631		mmu-mir-451a	2.35043	3.73269	5.44933	0	11.8876	51.3011	4.32246	1.51656	2.88311	17.2569		mmu-mir-451a	7.90166	29.2947	1.39669	3.39523	17.2285	2.31608	12.8643	7.6466		mmu-mir-451a	112.776	76.5579	271.617	159.788	18.7961	365.455	153.65	181.346		1.61988	0.321229	5.04277	0.198304		0.0187641
mmu-mir-455-3p	1.31407	1.38352	8.73062	0	28.151	0	2.95733	0.618818	2.85705	7.93179		mmu-mir-455-3p	13.3191	41.8061	32.696	17.5396	4.57216	35.0557	0	12.1325	26.3402	12.9401		mmu-mir-455-3p	38.9439	62.9836	0	115.438	193.821	81.0627	33.9758	130.107		mmu-mir-455-3p	35.5601	104.803	296.988	103.326	83.9561	112.448	145.783	99.9099		0.0840908	0.0609636	1.37936	0.724974		0.18068
mmu-mir-466f-3p	9.19852	6.57171	0	7.76344	4.02157	19.7674	6.50612	17.9457	5.88342	12.0602		mmu-mir-466f-3p	30.5556	26.8754	0	0	14.6309	41.0409	20.1715	6.06623	14.3577	20.4774		mmu-mir-466f-3p	7.90166	9.52078	0	0	25.8428	2.31608	5.80748	9.38628		mmu-mir-466f-3p	6.09602	23.0417	17.9088	5.64622	2.50615	0	15.6822	2.71746		1.01308	1.28488	0.788461	1.26829		0.915546
mmu-mir-466i-3p	1.31407	1.03764	0	0	12.0647	7.73508	1.7744	3.71291	0.587928	6.32178		mmu-mir-466i-3p	0	4.8525	5.44933	5.84652	8.22988	10.2602	3.60205	0	4.03709	5.52304		mmu-mir-466i-3p	0	1.46473	0	1.69761	0	0.772025	0.488245	0.823213		mmu-mir-466i-3p	0	0	4.4772	6.21084	3.75923	14.056	1.4924	8.00868		1.20417	7.6794	0.156805	6.37735		2.7051
mmu-mir-466k	11.8267	0.34588	6.9845	6.9871	0	8.59453	0	0	6.53603	2.14863		mmu-mir-466k	5.48434	1.11981	0	0	0	3.42007	1.44082	0	1.65104	1.21522		mmu-mir-466k	0	0	0	27.1618	25.8428	4.63215	0	19.2122		mmu-mir-466k	3.04801	5.94624	1.4924	2.25849	0	33.5181	3.49555	11.9255		#DIV/0!	0.111837	#DIV/0!	#DIV/0!		0.472325
mmu-mir-466q	149.804	14.8728	26.1919	176.23	180.971	157.28	16.561	50.1243	91.7748	101.234		mmu-mir-466q	6.26782	23.8892	73.566	19.0012	44.8071	115.427	12.247	31.8477	30.6811	51.0823		mmu-mir-466q	23.1406	35.1536	29.3305	67.0557	189.514	70.2543	29.2082	108.941		mmu-mir-466q	30.4801	22.2984	56.7112	65.4961	107.765	182.728	36.4966	118.663		3.14208	0.929254	3.3813	0.295744		0.840656
mmu-mir-484	283.84	404.679	686.227	186.323	233.251	232.912	354.288	234.532	390.267	263.746		mmu-mir-484	1089.82	610.295	2198.81	1065.53	968.383	611.338	1013.62	917.518	1241.11	877.714		mmu-mir-484	1234.35	1188.63	1887.63	1501.54	1167.23	938.011	1436.87	1202.26		mmu-mir-484	2616.21	3737.21	2928.09	2072.73	2610.16	2350.59	3093.84	2344.49		0.271609	0.219375	1.2381	0.807687		0.401156
mmu-mir-486b-5p	3148.52	2134.42	22315.5	3101.49	510.74	657.482	432.361	456.069	7674.98	514.163		mmu-mir-486b-5p	379.987	1358.33	792.878	1185.38	2749.7	6365.61	1213.89	329.093	929.143	2664.57		mmu-mir-486b-5p	18233.1	14522.1	3181.66	2578.67	11388	2116.89	11979	5361.2		mmu-mir-486b-5p	22664	38236.6	99017.8	40044.1	6141.32	135454	53306.1	60546.5		0.640705	0.0959044	6.68066	0.149686		0.0174303
mmu-mir-500-3p	5.25629	12.7975	8.73062	1.55269	0	0	1.18293	0	7.08429	0.295733		mmu-mir-500-3p	18.02	17.1704	8.174	19.0012	29.2618	10.2602	25.9348	13.649	15.5914	19.7765		mmu-mir-500-3p	29.9134	83.4899	18.8553	11.0345	0	23.9328	44.0862	11.6558		mmu-mir-500-3p	143.256	72.0982	56.7112	71.7069	45.1107	61.63	90.6886	59.4826		0.160692	0.0253722	6.33337	0.157894		0.171922
mmu-mir-501-3p	118.267	192.309	186.835	110.241	132.712	49.8483	77.4819	63.1195	151.913	80.7904		mmu-mir-501-3p	347.864	268.38	577.629	375.639	567.862	232.565	358.764	379.14	392.378	384.583		mmu-mir-501-3p	1167.19	857.602	1139.7	1115.33	585.769	605.268	1054.83	768.79		mmu-mir-501-3p	2358.14	2524.92	770.078	1564	1457.33	1350.45	1884.38	1457.26		0.144016	0.105088	1.37044	0.729693		0.208226
mmu-mir-501-5p	6.57037	5.1882	0	5.43441	24.1294	0	1.7744	0	4.29824	6.47596		mmu-mir-501-5p	22.7209	13.4377	54.4933	13.1547	42.9783	16.2453	12.9674	15.1656	25.9516	21.8391		mmu-mir-501-5p	6.20845	0	0	22.069	0	1.54405	2.06948	7.87101		mmu-mir-501-5p	30.4801	27.5014	0	29.9249	45.1107	18.3809	19.3272	31.1389		2.07696	0.822761	2.52438	0.396136		1.34275
mmu-mir-503-5p	1.31407	15.9105	6.9845	0	0	4.29727	22.4757	29.7033	6.05226	14.1191		mmu-mir-503-5p	57.1939	52.6309	43.5947	43.8489	45.7216	25.6505	44.6654	65.212	49.3171	45.3124		mmu-mir-503-5p	69.9862	155.994	235.343	101.008	64.6069	101.135	153.774	88.9167		mmu-mir-503-5p	239.777	209.605	255.2	182.373	229.313	126.504	234.861	179.396		0.0393581	0.15879	0.247863	4.03449		0.209984
mmu-mir-505-5p	2.62815	2.07528	5.23837	0	0	2.57836	1.18293	0	2.48545	0.940323		mmu-mir-505-5p	14.8861	3.73269	5.44933	0	25.6041	4.27509	7.92451	16.6821	6.01702	13.6215		mmu-mir-505-5p	7.90166	0	55.8677	8.48806	0	0	21.2564	2.82935		mmu-mir-505-5p	10.16	30.4745	13.4316	10.7278	15.0369	14.056	18.022	13.2736		0.116927	0.332345	0.351824	2.84233		0.33387
mmu-mir-5098	126.151	8.99287	22.6996	171.572	112.604	139.231	31.9391	32.7974	82.3539	79.143		mmu-mir-5098	3.13391	4.47923	5.44933	1.46163	6.40102	165.874	17.2898	15.1656	3.63103	51.1825		mmu-mir-5098	11.8525	1.46473	10.4752	73.8462	172.285	33.1971	7.93081	93.1094		mmu-mir-5098	17.2721	8.17608	56.7112	73.9654	52.6292	144.885	27.3864	90.4931		10.3841	0.85	12.2165	0.0818563		0.132585
mmu-mir-5099	379.767	192.655	347.479	270.168	337.812	253.539	114.744	116.957	297.517	205.763		mmu-mir-5099	215.456	237.399	261.568	314.25	153.624	517.286	231.252	315.444	257.168	304.402		mmu-mir-5099	4503.95	4134.21	9494.71	3790.77	2446.45	2763.85	6044.29	3000.36		mmu-mir-5099	7805.95	9895.29	3520.57	6599.3	8052.26	6188.95	7073.94	6946.84		0.0492228	0.0685795	0.717749	1.39325		0.0363544
mmu-mir-5100	64.3896	18.3316	20.9535	90.0559	140.755	79.0697	29.5733	36.5103	48.4327	71.4771		mmu-mir-5100	25.0713	31.7279	286.09	7.30815	114.304	116.282	29.5368	66.7286	87.5493	81.7129		mmu-mir-5100	73.3726	82.0251	153.636	44.9867	318.727	82.6067	103.011	148.774		mmu-mir-5100	144.272	164.265	377.577	134.38	109.018	242.195	228.705	161.864		0.470169	0.480442	0.978616	1.02185		0.382805
mmu-mir-5106	27.5955	2.76704	8.73062	13.9742	8.04315	40.3943	21.8842	30.3221	13.2669	25.1609		mmu-mir-5106	17.2365	3.35942	79.0153	67.235	20.1175	13.6803	23.7735	24.2649	41.7116	20.4591		mmu-mir-5106	0	11.7179	0	0	25.8428	2.31608	3.90596	9.38628		mmu-mir-5106	2.03201	0	0	12.4217	0	6.48737	0.677335	6.30302		3.39657	2.68061	1.26709	0.789212		61.5818
mmu-mir-5112	69.6459	22.1363	82.0679	47.357	84.453	45.551	41.994	24.7527	55.3018	49.1877		mmu-mir-5112	66.5956	44.7923	179.828	81.8513	117.962	105.167	90.0512	53.0796	93.2668	91.5649		mmu-mir-5112	9.03047	0	24.4421	15.2785	60.2998	15.4405	11.1575	30.3396		mmu-mir-5112	6.09602	5.20296	20.8936	12.4217	16.29	9.73106	10.7309	12.8142		4.95645	1.62124	3.0572	0.327096		8.69145
mmu-mir-5113	5.25629	1.7294	5.23837	14.7505	4.02157	0	0	22.2775	6.74365	6.57476		mmu-mir-5113	0	1.11981	5.44933	24.8477	10.9732	0	2.16123	6.06623	7.85421	4.80016		mmu-mir-5113	12.4169	0	18.8553	0.848806	0	0	10.4241	0.282935		mmu-mir-5113	31.4961	0	53.7264	8.46932	13.7838	35.6805	28.4075	19.3112		0.64693	23.2377	0.0278397	35.9199		0.276484
mmu-mir-511-3p	0	14.5269	3.49225	18.6323	40.2157	12.8918	8.28051	9.28228	9.16286	17.6676		mmu-mir-511-3p	43.8747	34.3407	0	55.5419	10.0587	18.8104	38.1817	50.0464	33.4394	29.2743		mmu-mir-511-3p	67.1641	11.7179	0	16.1273	34.457	23.9328	26.294	24.839		mmu-mir-511-3p	171.705	120.411	8.9544	86.9517	134.079	36.7618	100.357	85.9309		0.348477	0.711283	0.489928	2.04112		0.333205
mmu-mir-5121	10.5126	10.7223	0	8.53979	0	0	7.68905	0	7.44366	1.92226		mmu-mir-5121	17.2365	15.6773	0	0	2.74329	14.5353	32.4184	6.06623	8.22845	13.9408		mmu-mir-5121	0	0.732367	0.698346	0	17.2285	18.5286	0.476904	11.919		mmu-mir-5121	3.04801	3.7164	31.3404	36.7004	13.7838	0	12.7016	16.8281		15.6083	0.161277	96.7796	0.0103328		0.647828
mmu-mir-5126	6483.64	455.869	3494	4493.48	8135.64	4390.95	1029.74	1398.53	3731.75	3738.72		mmu-mir-5126	158.262	47.0319	1672.95	518.878	360.286	1733.98	273.035	1278.46	599.28	911.439		mmu-mir-5126	310.422	4604.39	1384.12	1763.82	2829.78	1559.49	2099.65	2051.03		mmu-mir-5126	372.873	529.216	334.298	1739.6	1778.11	2914.99	412.129	2144.24		1.77732	1.82285	0.975025	1.02561		1.45411
mmu-mir-5129-5p	0	2.07528	1.74612	5.43441	8.04315	0	0	0	2.31395	2.01079		mmu-mir-5129-5p	3.13391	3.35942	0	10.2314	2.74329	0	2.16123	7.58279	4.18118	3.12183		mmu-mir-5129-5p	4.51524	4.3942	52.3759	0	21.5356	0	20.4285	7.17854		mmu-mir-5129-5p	3.04801	2.97312	0	11.2924	2.50615	12.9747	2.00704	8.92444		0.113271	0.280111	0.404379	2.47293		2.08326
mmu-mir-5130	5.25629	0	20.9535	4.65806	4.02157	9.45399	0.591465	1.85646	7.71696	3.98087		mmu-mir-5130	0	1.49308	24.522	0	0	2.56505	0	1.51656	6.50377	1.0204		mmu-mir-5130	1.69321	0	0	0.848806	8.61425	6.1762	0.564405	5.21309		mmu-mir-5130	12.192	0	0	0	2.50615	17.2997	4.06401	6.60194		13.6728	0.76363	17.9049	0.0558505		1.60033
mmu-mir-532-3p	1.31407	28.708	10.4767	18.6323	4.02157	17.1891	16.561	9.28228	14.7828	11.7635		mmu-mir-532-3p	130.057	91.4509	174.379	55.5419	51.2082	35.9108	163.533	25.7815	112.857	69.1084		mmu-mir-532-3p	64.3421	36.6184	61.4544	101.008	43.0713	47.0935	54.1383	63.7243		mmu-mir-532-3p	149.352	222.984	56.7112	103.326	119.042	69.1986	143.016	97.1889		0.273056	0.1846	1.47918	0.676052		0.789123
mmu-mir-532-5p	45.9926	141.119	64.6066	33.3828	32.1726	45.551	73.9331	204.829	71.2752	89.1214		mmu-mir-532-5p	365.884	600.59	152.581	248.477	194.774	92.342	153.447	529.279	341.883	242.461		mmu-mir-532-5p	796.375	186.021	701.838	442.228	340.263	291.826	561.411	358.106		mmu-mir-532-5p	1322.84	1287.36	698.443	843.545	1088.92	523.315	1102.88	818.594		0.126957	0.248869	0.510137	1.96026		0.309991
mmu-mir-542-3p	7.88444	6.91759	0	0	4.02157	14.6107	10.0549	16.7081	3.70051	11.3488		mmu-mir-542-3p	7.0513	6.34557	13.6233	5.84652	27.4329	18.8104	8.64492	30.3312	8.21668	21.3049		mmu-mir-542-3p	14.1101	0	0	39.8939	90.4496	25.4768	4.70337	51.9401		mmu-mir-542-3p	106.68	97.3697	32.8328	92.5979	77.6907	24.8683	78.961	65.0523		0.786778	0.218498	3.60084	0.277713		0.10406
mmu-mir-574-3p	27.5955	39.7762	6.9845	16.3032	12.0647	0	33.7135	19.1834	22.6649	16.2404		mmu-mir-574-3p	117.522	133.257	51.7687	97.9292	43.8927	35.0557	74.9226	60.6623	100.119	53.6334		mmu-mir-574-3p	208.83	216.048	130.591	196.074	55.9926	165.985	185.156	139.351		mmu-mir-574-3p	342.393	619.153	296.988	398.058	340.837	297.338	419.511	345.411		0.122409	0.116543	1.05033	0.952078		0.238657
mmu-mir-574-5p	60.4474	51.1902	78.5756	79.9634	84.453	65.3184	41.4026	52.5996	67.5442	60.9434		mmu-mir-574-5p	68.946	65.6953	81.74	78.928	180.143	107.732	90.7717	97.0598	73.8273	118.927		mmu-mir-574-5p	221.811	233.625	208.805	137.507	297.192	75.6585	221.414	170.119		mmu-mir-574-5p	88.3923	249.742	349.222	193.101	241.844	163.266	229.119	199.403		0.305058	0.35824	0.851548	1.17433		0.322223
mmu-mir-582-3p	0	0.34588	8.73062	0	0	18.908	2.36586	14.2328	2.26913	8.87666		mmu-mir-582-3p	0	3.35942	5.44933	0	2.74329	15.3903	6.48369	10.6159	2.20219	8.80831		mmu-mir-582-3p	2.82202	0	0.698346	0	51.6855	5.40418	1.17346	19.0299		mmu-mir-582-3p	32.5121	16.3522	191.027	31.0542	15.0369	2.16246	79.9638	16.0845		1.93371	0.466459	4.14551	0.241225		0.0275398
mmu-mir-6236	2424.47	524.354	4354.84	2835.99	4391.56	2184.73	1159.27	1876.88	2534.91	2403.11		mmu-mir-6236	1079.63	724.142	8214.87	6922.28	2143.43	1627.1	1917.73	3008.85	4235.23	2174.28		mmu-mir-6236	202.057	785.83	939.275	471.088	22091.2	392.189	642.387	7651.51		mmu-mir-6236	786.386	484.619	1516.28	791.6	558.872	570.889	929.095	640.453		3.94608	0.31407	12.5643	0.0795905		4.55845
mmu-mir-6238	10.5126	0.691759	0	13.1978	8.04315	4.29727	0	1.85646	6.10055	3.54922		mmu-mir-6238	1.56696	3.73269	0	1.46163	0	5.98513	0	0	1.69032	1.49628		mmu-mir-6238	2.82202	35.1536	35.6156	9.33687	60.2998	3.0881	24.5304	24.2416		mmu-mir-6238	29.4641	35.6775	246.246	37.8296	22.5554	60.5488	103.796	40.3113		0.248693	0.14641	1.6986	0.588719		0.016285
mmu-mir-6239	6.57037	4.15056	6.9845	7.76344	24.1294	5.15672	2.36586	7.42582	6.36722	9.76946		mmu-mir-6239	11.7522	3.35942	51.7687	5.84652	13.7165	11.9703	7.92451	4.54968	18.1817	9.54023		mmu-mir-6239	0	0.732367	0.698346	2.54642	0	3.86013	0.476904	2.13552		mmu-mir-6239	2.03201	1.48656	2.9848	6.77546	6.26538	2.16246	2.16779	5.06777		13.3511	4.57476	2.91844	0.342649		8.38721
mmu-mir-6240	5850.26	1203.32	5978.73	8323.19	12181.3	5486.75	2000.34	2120.07	5338.87	5447.13		mmu-mir-6240	1324.86	1280.31	7727.16	7647.25	2194.64	7053.04	2204.45	4220.58	4494.89	3918.18		mmu-mir-6240	241.001	979.908	967.209	4509.71	27656.1	5335.47	729.372	12500.4		mmu-mir-6240	1413.26	628.072	5830.81	6847.73	6224.03	9356.95	2624.05	7476.24		7.31982	0.435756	16.798	0.059531		1.71296
mmu-mir-6395	18.397	1.03764	0	0.776344	0	3.43781	0	0	5.05275	0.859453		mmu-mir-6395	0.783478	2.23961	2.72467	1.46163	0.914431	2.56505	0.72041	0	1.80235	1.04997		mmu-mir-6395	0.564405	0	0	5.94165	0	3.0881	0.188135	3.00992		mmu-mir-6395	2.03201	11.8925	10.4468	3.38773	6.26538	11.8935	8.12376	7.18221		26.8571	0.285541	94.057	0.0106319		0.221861
mmu-mir-6412	3.94222	4.84232	17.4612	0	0	3.43781	1.18293	0	6.56145	1.15519		mmu-mir-6412	11.7522	7.83865	0	0	6.40102	5.13011	7.92451	6.06623	4.8977	6.38047		mmu-mir-6412	32.1711	37.3507	0	0.848806	25.8428	11.5804	23.1739	12.7573		mmu-mir-6412	25.4001	31.9611	26.8632	44.6051	23.8084	59.4676	28.0748	42.627		0.283139	0.0905509	3.12685	0.319811		0.174452
mmu-mir-652-3p	817.354	1901.99	937.669	749.948	659.538	540.596	900.801	623.15	1101.74	681.021		mmu-mir-652-3p	5930.14	4313.12	6705.41	2715.71	5495.73	3263.6	4856.28	3548.75	4916.09	4291.09		mmu-mir-652-3p	3263.95	5125.11	3944.96	3763.61	2067.42	2776.2	4111.34	2869.08		mmu-mir-652-3p	11084.6	11297.1	12139.2	6950.49	7038.53	6033.26	11507	6674.09		0.267976	0.237366	1.12896	0.885773		0.427228
mmu-mir-6538	9086.82	648.524	6207.47	7365.95	11968.2	6408.08	1330.21	2987.66	5827.19	5673.54		mmu-mir-6538	38.3904	23.5159	209.799	4.38489	54.8659	2164.05	22.3327	3108.95	69.0227	1337.55		mmu-mir-6538	66.5997	224.104	53.7726	4547.06	3333.71	3520.44	114.826	3800.4		mmu-mir-6538	103.632	92.1668	285.048	5392.14	5593.73	7212.88	160.283	6066.25		50.7482	1.49288	33.9935	0.0294174		0.430631
mmu-mir-664-3p	24.9674	23.5198	0	30.2774	0	25.7836	18.3354	4.33173	19.6912	12.1127		mmu-mir-664-3p	80.6982	100.036	212.524	14.6163	84.1277	73.5316	103.019	59.1458	101.969	79.9559		mmu-mir-664-3p	74.5014	5.85894	203.219	84.0318	116.292	79.5186	94.5263	93.2809		mmu-mir-664-3p	200.153	185.82	83.5744	167.693	155.381	122.179	156.516	148.418		0.208314	0.129852	1.60425	0.623346		0.651491
mmu-mir-664-5p	0	9.33875	43.6531	3.88172	0	2.57836	0	5.56937	14.2184	2.03693		mmu-mir-664-5p	19.5869	22.7694	16.348	0	22.8608	6.84014	35.3001	21.2318	14.6761	21.5582		mmu-mir-664-5p	84.0963	42.4773	10.4752	70.4509	51.6855	13.1244	45.6829	45.087		mmu-mir-664-5p	74.1682	162.035	46.2644	76.7885	67.6661	52.9802	94.1559	65.8116		0.311241	0.0451778	6.88924	0.145154		0.15587
mmu-mir-669h-3p	18.397	2.42116	24.4457	12.4215	12.0647	12.8918	2.36586	23.5151	14.4214	12.7094		mmu-mir-669h-3p	12.5356	19.0367	19.0727	35.0791	16.4598	27.3606	4.32246	18.1987	21.431	16.5854		mmu-mir-669h-3p	4.51524	0.732367	8.38015	0	0	0.772025	4.54259	0.257342		mmu-mir-669h-3p	10.16	2.97312	2.9848	12.4217	2.50615	7.5686	5.37265	7.49881		3.1747	49.3871	0.064282	15.5565		3.98891
mmu-mir-671-3p	22.3393	6.91759	0	0	0	0	9.46344	1.85646	7.31421	2.82997		mmu-mir-671-3p	37.6069	7.09211	29.9713	21.9244	19.2031	11.1152	6.48369	12.1325	24.1487	12.2336		mmu-mir-671-3p	77.3234	49.801	148.748	82.3342	0	55.5858	91.9574	45.9734		mmu-mir-671-3p	112.776	134.534	120.884	120.829	115.283	72.4423	122.732	102.851		0.0795392	0.0615568	1.29213	0.773919		0.19676
mmu-mir-671-5p	11.8267	3.80468	45.3992	9.31613	52.2805	32.6592	10.0549	10.5199	17.5867	26.3786		mmu-mir-671-5p	25.0713	11.9446	40.87	24.8477	42.0638	29.0706	16.5694	25.7815	25.6834	28.3713		mmu-mir-671-5p	30.4778	30.7594	67.0412	46.6844	38.7641	21.6167	42.7595	35.6884		mmu-mir-671-5p	34.5441	25.2715	86.5592	22.0202	61.4007	29.1932	48.7916	37.538		0.411293	0.739137	0.55645	1.79711		0.52639
mmu-mir-672-5p	73.5881	56.0325	130.959	38.0409	132.712	105.713	36.6708	115.1	74.6552	97.5489		mmu-mir-672-5p	20.3704	27.6219	32.696	125.7	42.9783	135.948	2.88164	36.3974	51.5971	54.5513		mmu-mir-672-5p	2.25762	0	64.9462	101.857	176.592	81.0627	22.4013	119.837		mmu-mir-672-5p	14.224	18.582	713.367	103.89	146.61	224.896	248.724	158.465		3.33263	0.814012	4.09408	0.244255		0.207447
mmu-mir-674-3p	5.25629	20.7528	3.49225	24.0667	4.02157	9.45399	30.7562	38.9856	13.392	20.8043		mmu-mir-674-3p	59.5443	94.4371	35.4207	137.393	47.5504	37.6208	21.6123	42.4636	81.6988	37.3118		mmu-mir-674-3p	171.579	213.851	268.165	258.037	43.0713	192.234	217.865	164.448		mmu-mir-674-3p	506.986	634.018	510.401	360.229	466.144	341.668	550.468	389.347		0.0614692	0.12651	0.485883	2.05811		0.148417
mmu-mir-674-5p	18.397	30.4374	50.6376	9.31613	4.02157	19.7674	41.994	59.4066	27.197	31.2974		mmu-mir-674-5p	68.1626	30.6081	98.088	83.3129	47.5504	32.4907	113.825	56.1127	70.0429	62.4946		mmu-mir-674-5p	50.7964	47.6039	145.256	16.9761	142.135	15.4405	81.2187	58.1839		mmu-mir-674-5p	75.1842	111.492	244.754	90.3395	72.6784	75.686	143.81	79.568		0.334862	0.537905	0.62253	1.60635		0.487052
mmu-mir-676-3p	34.1659	21.0987	38.4147	19.4086	16.0863	32.6592	15.3781	12.9952	28.272	19.2797		mmu-mir-676-3p	10.1852	56.3636	68.1167	36.5407	22.8608	92.342	9.36533	25.7815	42.8016	37.5874		mmu-mir-676-3p	37.2507	0	39.1074	29.7082	4.30713	47.0935	25.4527	27.0363		mmu-mir-676-3p	60.9602	11.1492	608.899	94.2918	93.9807	117.854	227.003	102.042		1.11077	0.713104	1.55765	0.641993		0.188551
mmu-mir-690	141.92	26.6327	110.006	154.492	88.4746	109.151	57.9636	33.4162	108.263	72.2512		mmu-mir-690	10.9687	2.61288	24.522	10.2314	10.9732	259.07	7.2041	30.3312	12.0837	76.8947		mmu-mir-690	15.8033	16.8444	26.5371	194.377	335.956	233.924	19.7283	254.752		mmu-mir-690	64.0082	70.6116	385.039	313.365	253.121	581.701	173.22	382.729		5.48769	0.283614	19.3491	0.0516819		0.0697596
mmu-mir-7003-3p	0	7.60935	0	2.32903	28.151	0	0	1.85646	2.4846	7.50187		mmu-mir-7003-3p	6.26782	4.10596	5.44933	0	6.40102	0	0	1.51656	3.95578	1.97939		mmu-mir-7003-3p	28.2202	12.4502	0.698346	0	8.61425	0	13.7896	2.87142		mmu-mir-7003-3p	17.2721	2.22984	2.9848	10.1632	6.26538	3.24369	7.49556	6.55742		0.180179	2.6126	0.0689653	14.5		0.527749
mmu-mir-700-3p	6.57037	19.7151	0	6.21075	0	2.57836	20.1098	0	8.12407	5.67204		mmu-mir-700-3p	39.9574	61.5894	73.566	17.5396	14.6309	40.1858	42.5042	39.4305	48.1631	34.1879		mmu-mir-700-3p	221.247	238.019	232.549	202.865	99.0639	112.716	230.605	138.215		mmu-mir-700-3p	435.865	486.105	110.438	245.046	259.387	222.733	344.136	242.389		0.0352293	0.0410379	0.858459	1.16488		0.139954
mmu-mir-700-5p	6.57037	0	10.4767	0.776344	4.02157	14.6107	0	0	4.45587	4.65807		mmu-mir-700-5p	0	1.49308	0	0	0	5.98513	5.04287	10.6159	0.373269	5.41098		mmu-mir-700-5p	2.82202	0	0	21.2202	43.0713	6.1762	0.940674	23.4892		mmu-mir-700-5p	11.176	22.2984	0	6.21084	0	14.056	11.1581	6.7556		4.73688	0.198307	23.8866	0.0418644		0.0334526
mmu-mir-709	357.428	47.0396	73.3372	452.609	627.365	328.311	68.0185	50.1243	232.603	268.455		mmu-mir-709	10.9687	4.10596	27.2467	17.5396	29.2618	308.662	20.1715	81.8942	14.9652	109.997		mmu-mir-709	45.7168	145.741	41.9008	104.403	327.342	96.5032	77.7862	176.083		mmu-mir-709	23.3681	41.6237	29.848	81.8701	114.03	316.8	31.6133	170.9		2.99029	1.5246	1.96137	0.509849		0.473384
mmu-mir-712-5p	228.649	20.061	90.7985	193.31	221.187	123.761	42.5855	38.3667	133.205	106.475		mmu-mir-712-5p	0.783478	4.47923	19.0727	17.5396	7.31545	122.268	4.32246	59.1458	10.4687	48.2628		mmu-mir-712-5p	0	0	0	84.8806	8.61425	45.5495	0	46.3481		mmu-mir-712-5p	6.09602	4.45968	14.924	71.7069	65.1599	109.204	8.49323	82.0237		#DIV/0!	2.29729	#DIV/0!	#DIV/0!		1.2326
mmu-mir-714	453.355	34.588	164.136	581.482	583.128	292.214	72.1587	63.1195	308.39	252.655		mmu-mir-714	35.2565	19.7833	125.335	55.5419	10.0587	409.554	34.5797	195.636	58.9791	162.457		mmu-mir-714	0	10.9855	9.0785	120.531	435.02	167.53	6.688	241.027		mmu-mir-714	25.4001	0	73.1276	120.829	111.524	456.279	32.8426	229.544		46.111	1.04825	43.9887	0.0227331		1.79581
mmu-mir-744-5p	0	8.99287	5.23837	0	0	7.73508	0	10.5199	3.55781	4.56375		mmu-mir-744-5p	18.02	38.82	10.8987	39.464	21.9464	33.3457	10.0857	19.7153	26.8007	21.2733		mmu-mir-744-5p	139.972	236.555	224.169	207.109	129.214	100.363	200.232	145.562		mmu-mir-744-5p	274.321	364.207	895.44	271.583	334.571	361.13	511.323	322.428		0.0177684	0.0313526	0.566729	1.76451		0.0524144
mmu-mir-760-3p	65.7037	15.2187	22.6996	25.6194	80.4315	6.87563	22.4757	0	32.3103	27.4457		mmu-mir-760-3p	5.48434	7.46538	5.44933	0	13.7165	47.881	0	12.1325	4.59976	18.4325		mmu-mir-760-3p	18.6253	0	0	42.4403	68.914	34.7411	6.20845	48.6985		mmu-mir-760-3p	26.4161	34.9342	28.3556	41.782	85.2091	107.042	29.902	78.0109		5.20425	0.563584	9.23421	0.108293		0.153828
mmu-mir-764-5p	13.1407	21.4445	5.23837	0	68.3668	0	11.8293	0	9.95591	20.049		mmu-mir-764-5p	47.7921	78.0132	108.987	54.0803	42.0638	16.2453	39.6225	25.7815	72.2181	30.9283		mmu-mir-764-5p	17.4965	71.772	48.8842	72.9974	34.457	60.218	46.0509	55.8908		mmu-mir-764-5p	136.144	159.062	26.8632	89.2102	197.986	95.1481	107.357	127.448		0.216194	0.358718	0.602684	1.65924		0.672694
mmu-mir-7a-5p	49.9348	93.7334	59.3682	52.0151	100.539	66.1779	101.141	92.8228	63.7629	90.1701		mmu-mir-7a-5p	162.963	72.0409	220.698	185.627	205.747	182.974	211.801	210.802	160.332	202.831		mmu-mir-7a-5p	199.799	270.244	409.231	263.979	107.678	245.504	293.091	205.72		mmu-mir-7a-5p	1271.02	874.841	917.826	783.695	646.587	635.762	1021.23	688.681		0.217553	0.438314	0.49634	2.01475		0.156999
mmu-mir-8103	1.31407	0.34588	5.23837	2.32903	0	6.87563	2.95733	4.95055	2.30684	3.69587		mmu-mir-8103	0.783478	1.86634	0	0	18.2886	3.42007	2.88164	0	0.662456	6.14759		mmu-mir-8103	7.33726	0	26.5371	7.63926	21.5356	6.94823	11.2915	12.041		mmu-mir-8103	17.2721	24.5283	1.4924	5.08159	3.75923	30.2744	14.4309	13.0384		0.204299	0.30694	0.665601	1.5024		0.0459054
mmu-mir-8111	156.375	10.0305	43.6531	104.03	84.453	96.2588	13.6037	34.035	78.5221	57.0876		mmu-mir-8111	4.70087	13.0644	51.7687	1.46163	9.14431	82.9368	2.16123	42.4636	17.7489	34.1765		mmu-mir-8111	6.20845	0.732367	0	52.626	77.5283	45.5495	2.31361	58.5679		mmu-mir-8111	33.5281	33.4476	10.4468	55.3329	60.1476	95.1481	25.8075	70.2096		33.9393	0.974725	34.8193	0.0287197		0.687742
mmu-mir-8112	94.6133	17.294	116.99	57.4495	80.4315	28.362	20.7013	23.5151	71.5868	38.2525		mmu-mir-8112	21.1539	13.0644	81.74	26.3093	37.4917	31.6357	17.2898	81.8942	35.5669	42.0778		mmu-mir-8112	46.2812	54.1952	71.9296	36.4987	146.442	36.2852	57.4687	73.0754		mmu-mir-8112	50.8002	80.2743	61.1884	60.4145	70.1722	97.3106	64.0876	75.9658		1.24567	0.523466	2.37965	0.420229		0.554973
mmu-mir-8114	26.2815	6.22583	12.2229	3.10538	12.0647	0	19.5183	17.3269	11.9589	12.2275		mmu-mir-8114	45.4417	11.1981	29.9713	103.776	15.5453	10.2602	8.64492	13.649	47.5967	12.0249		mmu-mir-8114	177.787	318.58	510.491	143.448	34.457	30.109	335.619	69.3381		mmu-mir-8114	101.6	304.002	107.453	123.652	45.1107	183.809	171.018	117.524		0.0356323	0.176346	0.202059	4.94905		0.278314
mmu-mir-8115	19.7111	3.4588	3.49225	11.6452	56.302	9.45399	0	0	9.57683	16.439		mmu-mir-8115	0.783478	5.59903	24.522	32.1558	19.2031	29.9256	0	0	15.7651	12.2822		mmu-mir-8115	0	0	0	5.09284	17.2285	3.86013	0	8.72716		mmu-mir-8115	3.04801	0	28.3556	6.77546	2.50615	14.056	10.4679	7.77919		#DIV/0!	1.88366	#DIV/0!	#DIV/0!		1.50605
mmu-mir-8117	34.1659	11.0681	89.0524	60.5548	108.582	81.6481	18.9269	48.2678	48.7103	64.3563		mmu-mir-8117	18.02	9.33172	100.813	150.548	51.2082	40.1858	57.6328	69.7617	69.6781	54.6971		mmu-mir-8117	38.3795	64.4483	71.2313	28.8594	11935	13.8965	58.0197	3992.6		mmu-mir-8117	24.3841	49.7998	58.2036	25.408	47.6169	61.63	44.1292	44.885		0.839548	0.0161189	52.0847	0.0191995		1.57896
mmu-mir-872-3p	32.8518	11.0681	19.2074	27.9484	36.1942	11.1729	30.1647	7.42582	22.7689	21.2394		mmu-mir-872-3p	11.7522	10.4515	5.44933	0	17.3742	90.6319	11.5266	34.8809	6.91326	38.6034		mmu-mir-872-3p	0	0	0	6.79045	8.61425	27.0209	0	14.1419		mmu-mir-872-3p	2.03201	15.6089	0	42.3466	42.6046	14.056	5.8803	33.0024		#DIV/0!	1.50188	#DIV/0!	#DIV/0!		1.17566
mmu-mir-872-5p	14.4548	22.4822	3.49225	16.3032	44.2373	32.6592	62.1038	114.481	14.1831	63.3704		mmu-mir-872-5p	2.35043	8.21192	0	0	4.57216	81.2267	2.88164	10.6159	2.64059	24.8241		mmu-mir-872-5p	30.4778	6.59131	0	78.939	68.914	190.69	12.3564	112.848		mmu-mir-872-5p	49.7842	78.0444	165.656	306.59	344.596	210.84	97.8283	287.342		1.14784	0.561557	2.04403	0.489231		0.0269921
mmu-mir-874-3p	42.0504	13.8352	38.4147	8.53979	60.3236	12.8918	9.46344	14.8516	25.71	24.3826		mmu-mir-874-3p	1.56696	10.4515	13.6233	23.3861	12.802	21.3755	18.7307	27.2981	12.257	20.0516		mmu-mir-874-3p	15.2389	34.4213	54.471	32.2546	30.1499	22.3887	34.7104	28.2644		mmu-mir-874-3p	23.3681	23.785	10.4468	35.0065	57.6415	63.7925	19.1999	52.1468		0.740701	0.862661	0.858623	1.16466		0.638386
mmu-mir-877-3p	5.25629	5.87995	20.9535	2.32903	52.2805	0	1.7744	0	8.6047	13.5137		mmu-mir-877-3p	12.5356	3.35942	43.5947	5.84652	9.14431	10.2602	10.0857	24.2649	16.3341	13.4388		mmu-mir-877-3p	19.1898	94.4754	80.3098	28.8594	12.9214	5.40418	64.6583	15.7283		mmu-mir-877-3p	31.4961	55.0027	19.4012	20.891	21.3023	40.0055	35.3	27.3996		0.133079	0.859196	0.154888	6.45626		0.462721
mmu-mir-877-5p	7.88444	2.76704	20.9535	12.4215	4.02157	12.8918	12.4208	0	11.0066	7.33354		mmu-mir-877-5p	7.83478	5.9723	0	5.84652	10.0587	5.13011	1.44082	19.7153	4.9134	9.08623		mmu-mir-877-5p	47.9744	87.8841	135.479	20.3714	68.914	27.7929	90.4459	39.0261		mmu-mir-877-5p	29.4641	48.3132	17.9088	21.4556	35.0861	22.7058	31.8954	26.4158		0.121693	0.187914	0.6476	1.54416		0.154047
mmu-mir-92a-3p	1294.36	1862.22	1847.4	843.886	977.242	1039.94	1214.87	1290.24	1461.97	1130.57		mmu-mir-92a-3p	2545.52	2688.28	3255.98	3298.9	2206.52	1945.17	2504.14	2723.74	2947.17	2344.89		mmu-mir-92a-3p	5440.3	3784.14	4186.58	4659.95	5599.26	3747.41	4470.34	4668.87		mmu-mir-92a-3p	12225.6	13686	43737.8	11518.3	9055.98	20686.1	23216.5	13753.4		0.327037	0.242151	1.35055	0.740439		0.126943
mmu-mir-92b-3p	2300.94	1337.52	1686.76	2118.64	4556.44	2207.08	2506.63	2678.25	1860.96	2987.1		mmu-mir-92b-3p	443.448	272.86	727.486	2291.84	207.576	2618.07	387.581	1907.83	933.907	1280.26		mmu-mir-92b-3p	434.027	506.798	1003.52	6378.78	9355.08	5814.9	648.116	7182.92		mmu-mir-92b-3p	535.434	935.79	4886.12	7632.56	10786.5	7553.46	2119.11	8657.5		2.87134	0.415861	6.90457	0.144832		0.440706
mmu-mir-92b-5p	31.5378	11.414	0	24.843	80.4315	15.4702	11.2378	6.807	16.9487	28.4866		mmu-mir-92b-5p	6.26782	2.61288	16.348	49.6954	5.48659	25.6505	2.16123	21.2318	18.731	13.6325		mmu-mir-92b-5p	2.82202	40.2802	34.9173	35.6499	47.3784	23.1608	26.0065	35.3963		mmu-mir-92b-5p	7.11202	0	29.848	1.69386	67.6661	45.4116	12.32	38.2572		0.65171	0.80479	0.809789	1.23489		1.52037
mmu-mir-93-3p	21.0252	29.3998	1.74612	46.5806	8.04315	6.87563	1.18293	9.28228	24.6879	6.346		mmu-mir-93-3p	113.604	58.6032	111.711	46.7721	65.8391	55.5762	61.2348	43.9802	82.6727	56.6576		mmu-mir-93-3p	29.9134	21.2387	41.9008	20.3714	30.1499	23.1608	31.0176	24.5607		mmu-mir-93-3p	55.8802	32.7043	59.696	54.2037	37.5923	70.2799	49.4268	54.0253		0.795933	0.25838	3.08047	0.324626		1.67263
mmu-mir-93-5p	68.3318	235.89	192.074	82.2925	92.4962	105.713	204.647	253.097	144.647	163.988		mmu-mir-93-5p	544.517	927.573	231.597	347.868	284.388	235.13	436.568	747.663	512.889	425.938		mmu-mir-93-5p	1842.78	1450.09	1437.2	1057.61	1085.4	1059.22	1576.69	1067.41		mmu-mir-93-5p	5051.57	4866.26	5254.74	3939.93	3549.96	5167.19	5057.52	4219.03		0.091741	0.153632	0.597148	1.67463		0.101411
mmu-mir-9-5p	0	3.11292	0	4.65806	0	5.15672	4.73172	6.18818	1.94275	4.01916		mmu-mir-9-5p	0	3.73269	0	29.2326	2.74329	0	5.04287	0	8.24132	1.94654		mmu-mir-9-5p	0	19.0416	21.6487	0	8.61425	12.3524	13.5634	6.98889		mmu-mir-9-5p	13.208	22.2984	26.8632	24.8434	5.0123	3.24369	20.7899	11.0331		0.143234	0.575078	0.249069	4.01495		0.39641
mmu-mir-98-3p	0	5.1882	0	0	0	7.73508	6.50612	8.04464	1.29705	5.57146		mmu-mir-98-3p	7.83478	6.71884	2.72467	0	15.5453	7.69516	3.60205	4.54968	4.31957	7.84806		mmu-mir-98-3p	2.25762	0	10.4752	2.54642	0	10.8084	4.24427	4.45159		mmu-mir-98-3p	13.208	14.8656	4.4772	12.4217	3.75923	9.73106	10.8503	8.63732		0.3056	1.25157	0.244174	4.09544		0.398107
mmu-mir-98-5p	114.324	253.184	94.2907	94.714	44.2373	332.608	291.001	327.974	139.128	248.955		mmu-mir-98-5p	455.984	368.416	234.321	198.782	395.949	667.769	546.791	280.563	314.376	472.768		mmu-mir-98-5p	1311.68	839.293	634.796	812.308	598.69	978.156	928.589	796.385		mmu-mir-98-5p	3486.92	2426.07	5084.61	2445.94	2310.67	2551.7	3665.87	2436.1		0.149828	0.312607	0.479285	2.08644		0.0857576
mmu-mir-99a-5p	930.364	620.508	667.02	883.48	378.028	945.399	682.551	949.886	775.343	738.966		mmu-mir-99a-5p	813.25	3318.36	713.863	1226.31	997.645	4077.58	636.122	1252.68	1517.95	1741.01		mmu-mir-99a-5p	236.485	125.235	81.0081	282.653	443.634	1058.45	147.576	594.911		mmu-mir-99a-5p	322.073	377.586	3077.33	1222.97	1027.52	2162.46	1259	1470.98		5.25385	1.24215	4.22966	0.236426		1.20568
mmu-mir-99b-3p	44.6785	31.1292	89.0524	14.7505	8.04315	20.6269	19.5183	8.66346	44.9026	14.213		mmu-mir-99b-3p	93.2338	115.34	87.1893	112.545	65.8391	85.5018	108.061	86.4438	102.077	86.4616		mmu-mir-99b-3p	338.078	83.4899	321.239	260.584	305.806	153.633	247.602	240.008		mmu-mir-99b-3p	310.897	477.186	201.474	330.304	422.286	330.856	329.852	361.149		0.18135	0.0592188	3.06237	0.326545		0.309463
mmu-mir-99b-5p	5044.73	6985.39	5524.74	3790.11	2545.66	4155.46	4176.93	2511.17	5336.24	3347.3		mmu-mir-99b-5p	23716.7	18223	41905.4	16572	21641.8	13193.8	27042	20658.6	25104.2	20634.1		mmu-mir-99b-5p	12551.8	11843.1	13369.1	19030.2	10819.5	10080.3	12588	13310		mmu-mir-99b-5p	25687.6	30646.9	7948.52	25546.9	25614.1	20029.8	21427.7	23730.3		0.423915	0.251487	1.68563	0.59325		1.17158
[truncated: 3 more columns]

## Sheet: Fold change-no norm to KO value
Fold Change(≥ 2 fold): no normalization to KO values
	coex-Female	coex-Female		coex-Female	coex-Female			coex-Male	coex-male		coex-Male	coex-Male			coex-Female	coex-male		coex-Female	coex-male			KO-Female	KO-Female		KO-Female	KO-Female			KO-Male	KO-Male		KO-Male	KO-Male		KO-Female	KO-Male		KO-Female	KO-Male
miRNAs	FA	O3	miRNAs	FA	O3		miRNAs	FA	O3		FA	O3		miRNAs	O3	O3		O3	O3		miRNAs	FA	O3		FA	O3			FA	O3		FA	O3		O3	O3		O3	O3
mmu-let-7a-5p	0.918132	1.08917	mmu-let-7f-1-3p	2.80213	0.356872		mmu-let-7a-5p	0.753565	1.32703	mmu-let-7f-1-3p	2.35788	0.424109		mmu-let-7a-5p	1.08917	1.32703	mmu-let-7j	0.705541	2.83109		mmu-let-7a-5p	2.1387	0.467574	mmu-let-7a-5p	2.1387	0.467574		mmu-let-7a-5p	1.2905	0.774894	mmu-let-7b-5p	2.09723	0.476818	mmu-let-7a-5p	0.467574	0.774894	mmu-let-7f-1-3p	51.276	1.0567
mmu-let-7b-3p	0.933614	1.07111	mmu-mir-101a-3p	0.372454	2.6849		mmu-let-7b-3p	0.611173	1.6362	mmu-let-7j	0.353221	2.83109		mmu-let-7b-3p	1.07111	1.6362	mmu-mir-101a-3p	2.6849	1.77968		mmu-let-7b-3p	0.978359	1.02212	mmu-let-7d-5p	2.30924	0.433042		mmu-let-7b-3p	0.987901	1.01225	mmu-let-7c-5p	2.30477	0.433884	mmu-let-7b-3p	1.02212	1.01225	mmu-mir-10a-5p	2.24015	0.286599
mmu-let-7b-5p	0.717706	1.39333	mmu-mir-106b-3p	4.11133	0.24323		mmu-let-7b-5p	0.56106	1.78234	mmu-mir-101b-3p	0.427621	2.33852		mmu-let-7b-5p	1.39333	1.78234	mmu-mir-101b-3p	1.15261	2.33852		mmu-let-7b-5p	0.656027	1.52433	mmu-let-7e-5p	2.83775	0.352392		mmu-let-7b-5p	2.09723	0.476818	mmu-mir-10a-5p	3.4892	0.286599	mmu-let-7b-5p	1.52433	0.476818	mmu-mir-10b-5p	136.307	0.203344
mmu-let-7c-2-3p	1.2262	0.815528	mmu-mir-106b-5p	0.483725	2.06729		mmu-let-7c-2-3p	0.567299	1.76274	mmu-mir-10b-5p	2.35986	0.423754		mmu-let-7c-2-3p	0.815528	1.76274	mmu-mir-106b-5p	2.06729	0.894454		mmu-let-7c-2-3p	0.566886	1.76402	mmu-let-7f-1-3p	0.0195023	51.276		mmu-let-7c-2-3p	0.82708	1.20907	mmu-mir-10b-5p	4.91777	0.203344	mmu-let-7c-2-3p	1.76402	1.20907	mmu-mir-1187	2.57829	2.5413	****
mmu-let-7c-5p	0.649864	1.53878	mmu-mir-1187	0.448955	2.22739		mmu-let-7c-5p	0.607444	1.64624	mmu-mir-1195	0.211005	4.73922		mmu-let-7c-5p	1.53878	1.64624	mmu-mir-1187	2.22739	0.697738		mmu-let-7c-5p	0.595776	1.67848	mmu-mir-10a-5p	0.446399	2.24015		mmu-let-7c-5p	2.30477	0.433884	mmu-mir-1187	0.3935	2.5413	mmu-let-7c-5p	1.67848	0.433884	mmu-mir-1191a	3.65778	1.16937
mmu-let-7d-3p	0.973672	1.02704	mmu-mir-127-3p	14.8281	0.0674397		mmu-let-7d-3p	0.900346	1.11068	mmu-mir-1249-3p	3.38504	0.295417		mmu-let-7d-3p	1.02704	1.11068	mmu-mir-1195	0.797201	4.73922		mmu-let-7d-3p	1.72386	0.580095	mmu-mir-10b-5p	0.00733638	136.307		mmu-let-7d-3p	1.09548	0.912843	mmu-mir-1249-3p	2.10107	0.475949	mmu-let-7d-3p	0.580095	0.912843	mmu-mir-125b-5p	2.62912	0.984789
mmu-let-7d-5p	1.02566	0.97498	mmu-mir-1306-3p	3.69121	0.270914		mmu-let-7d-5p	1.02421	0.976363	mmu-mir-126a-3p	0.488293	2.04795		mmu-let-7d-5p	0.97498	0.976363	mmu-mir-126a-3p	0.955231	2.04795		mmu-let-7d-5p	2.30924	0.433042	mmu-mir-1187	0.387854	2.57829		mmu-let-7d-5p	1.2343	0.810178	mmu-mir-126a-3p	27.5233	0.0363328	mmu-let-7d-5p	0.433042	0.810178	mmu-mir-126a-3p	24.9569	0.0363328
mmu-let-7e-5p	1.07384	0.931239	mmu-mir-130b-3p	7.84133	0.127529		mmu-let-7e-5p	1.04019	0.961362	mmu-mir-1291	0.326184	3.06576		mmu-let-7e-5p	0.931239	0.961362	mmu-mir-1291	0.535906	3.06576		mmu-let-7e-5p	2.83775	0.352392	mmu-mir-1191a	0.27339	3.65778		mmu-let-7e-5p	0.82325	1.2147	mmu-mir-127-3p	16.0019	0.0624926	mmu-let-7e-5p	0.352392	1.2147	mmu-mir-127-3p	12.2605	0.0624926
mmu-let-7f-1-3p	2.80213	0.356872	mmu-mir-132-3p	0.445178	2.24629		mmu-let-7f-1-3p	2.35788	0.424109	mmu-mir-1306-5p	2.12548	0.470482		mmu-let-7f-1-3p	0.356872	0.424109	mmu-mir-132-3p	2.24629	1.4812		mmu-let-7f-1-3p	0.0195023	51.276	mmu-mir-1195	2.11623	0.472538		mmu-let-7f-1-3p	0.946341	1.0567	mmu-mir-128-3p	2.90324	0.344443	mmu-let-7f-1-3p	51.276	1.0567	mmu-mir-1291	3.56321	0.900177
mmu-let-7f-5p	0.709061	1.41031	mmu-mir-133a-3p	17.8625	0.0559832		mmu-let-7f-5p	0.689036	1.4513	mmu-mir-130b-5p	2.24569	0.445298		mmu-let-7f-5p	1.41031	1.4513	mmu-mir-141-3p	2.01505	6.52952	*****	mmu-let-7f-5p	1.4975	0.667781	mmu-mir-1249-3p	5.72021	0.174819		mmu-let-7f-5p	1.32684	0.753668	mmu-mir-133a-3p	6.14737	0.162671	mmu-let-7f-5p	0.667781	0.753668	mmu-mir-132-3p	2.15157	0.654796
mmu-let-7g-5p	0.771874	1.29555	mmu-mir-138-5p	2.02279	0.494366		mmu-let-7g-5p	0.834993	1.19761	mmu-mir-133a-3p	4.95834	0.20168		mmu-let-7g-5p	1.29555	1.19761	mmu-mir-142a-3p	2.94885	1.25169		mmu-let-7g-5p	1.26399	0.791144	mmu-mir-125a-3p	3.05196	0.327658		mmu-let-7g-5p	1.28973	0.775358	mmu-mir-139-5p	4.3327	0.230803	mmu-let-7g-5p	0.791144	0.775358	mmu-mir-133a-3p	1941.41	0.162671
mmu-let-7i-5p	0.974589	1.02607	mmu-mir-141-3p	0.496264	2.01505		mmu-let-7i-5p	0.637698	1.56814	mmu-mir-141-3p	0.153151	6.52952		mmu-let-7i-5p	1.02607	1.56814	mmu-mir-143-3p	2.37041	0.835619		mmu-let-7i-5p	1.37155	0.729103	mmu-mir-125a-5p	2.17507	0.459755		mmu-let-7i-5p	1.48748	0.672277	mmu-mir-143-3p	3.13597	0.31888	mmu-let-7i-5p	0.729103	0.672277	mmu-mir-139-5p	4.47594	0.230803
mmu-let-7j	1.41735	0.705541	mmu-mir-142a-3p	0.339116	2.94885		mmu-let-7j	0.353221	2.83109	mmu-mir-144-5p	0.494109	2.02385		mmu-let-7j	0.705541	2.83109	mmu-mir-144-5p	0.39211	2.02385		mmu-let-7j	1.76903	0.565283	mmu-mir-125b-5p	0.380355	2.62912		mmu-let-7j	1.22458	0.816604	mmu-mir-145a-3p	4.39309	0.22763	mmu-let-7j	0.565283	0.816604	mmu-mir-141-3p	43.1625	1.97278
mmu-mir-100-5p	0.904111	1.10606	mmu-mir-143-3p	0.421868	2.37041		mmu-mir-100-5p	1.26702	0.789255	mmu-mir-145a-3p	2.88578	0.346527		mmu-mir-100-5p	1.10606	0.789255	mmu-mir-181c-5p	5.41296	0.399596		mmu-mir-100-5p	0.523679	1.90957	mmu-mir-126a-3p	0.0400691	24.9569		mmu-mir-100-5p	1.76853	0.565443	mmu-mir-145a-5p	4.29114	0.233038	mmu-mir-100-5p	1.90957	0.565443	mmu-mir-143-3p	4.39527	0.31888
mmu-mir-101a-3p	0.372454	2.6849	mmu-mir-144-5p	2.5503	0.39211		mmu-mir-101a-3p	0.5619	1.77968	mmu-mir-145a-5p	2.71464	0.368373		mmu-mir-101a-3p	2.6849	1.77968	mmu-mir-191-3p	1.58385	5.15207		mmu-mir-101a-3p	0.874277	1.1438	mmu-mir-127-3p	0.0815627	12.2605		mmu-mir-101a-3p	0.939523	1.06437	mmu-mir-146a-5p	3.70652	0.269795	mmu-mir-101a-3p	1.1438	1.06437	mmu-mir-145a-5p	2.8873	0.233038
mmu-mir-101b-3p	0.8676	1.15261	mmu-mir-145a-5p	3.48852	0.286654		mmu-mir-101b-3p	0.427621	2.33852	mmu-mir-149-5p	3.65833	0.273349		mmu-mir-101b-3p	1.15261	2.33852	mmu-mir-1948-5p	0.388402	2.90254		mmu-mir-101b-3p	1.40593	0.711271	mmu-mir-1291	0.280646	3.56321		mmu-mir-101b-3p	0.986349	1.01384	mmu-mir-148a-3p	2.06793	0.483576	mmu-mir-101b-3p	0.711271	1.01384	mmu-mir-148a-3p	5.76475	0.483576
mmu-mir-103-3p	1.22031	0.819462	mmu-mir-146b-3p	4.12291	0.242547		mmu-mir-103-3p	1.18321	0.845161	mmu-mir-181a-2-3p	4.51183	0.22164		mmu-mir-103-3p	0.819462	0.845161	mmu-mir-1961	0.973558	3.81275		mmu-mir-103-3p	1.36642	0.731837	mmu-mir-1306-5p	7.16852	0.139499		mmu-mir-103-3p	1.31976	0.757711	mmu-mir-149-3p	6.45396	0.154944	mmu-mir-103-3p	0.731837	0.757711	mmu-mir-150-5p	5.97964	0.0424839
mmu-mir-106b-3p	4.11133	0.24323	mmu-mir-146b-5p	2.22017	0.450415		mmu-mir-106b-3p	0.741447	1.34871	mmu-mir-181c-5p	2.50253	0.399596		mmu-mir-106b-3p	0.24323	1.34871	mmu-mir-1983	1.75282	2.35432		mmu-mir-106b-3p	1.15946	0.86247	mmu-mir-132-3p	0.464776	2.15157		mmu-mir-106b-3p	1.39493	0.716881	mmu-mir-149-5p	8.63969	0.115745	mmu-mir-106b-3p	0.86247	0.716881	mmu-mir-151-3p	2.3176	0.615929
mmu-mir-106b-5p	0.483725	2.06729	mmu-mir-149-3p	2.93958	0.340184		mmu-mir-106b-5p	1.118	0.894454	mmu-mir-1843b-3p	2.27853	0.43888		mmu-mir-106b-5p	2.06729	0.894454	mmu-mir-200a-3p	2.10426	1.95583		mmu-mir-106b-5p	1.59956	0.625173	mmu-mir-133a-3p	0.00051509	1941.41		mmu-mir-106b-5p	1.00607	0.993968	mmu-mir-150-5p	23.5383	0.0424839	mmu-mir-106b-5p	0.625173	0.993968	mmu-mir-16-2-3p	20.788	1.33786
mmu-mir-107-3p	0.710838	1.40679	mmu-mir-149-5p	3.8845	0.257434		mmu-mir-107-3p	1.17294	0.85256	mmu-mir-191-3p	0.194097	5.15207		mmu-mir-107-3p	1.40679	0.85256	mmu-mir-200a-5p	1.21159	2.95318		mmu-mir-107-3p	1.47069	0.679955	mmu-mir-138-5p	2.25178	0.444094		mmu-mir-107-3p	0.924468	1.0817	mmu-mir-155-5p	2.50591	0.399057	mmu-mir-107-3p	0.679955	1.0817	mmu-mir-181a-1-3p	3.14816	0.461144
mmu-mir-10a-5p	0.834399	1.19847	mmu-mir-150-5p	3.87171	0.258284		mmu-mir-10a-5p	1.37047	0.729677	mmu-mir-191-5p	2.19635	0.455301		mmu-mir-10a-5p	1.19847	0.729677	mmu-mir-200b-3p	2.24181	1.10347		mmu-mir-10a-5p	0.446399	2.24015	mmu-mir-139-5p	0.223417	4.47594		mmu-mir-10a-5p	3.4892	0.286599	mmu-mir-181a-1-3p	2.16852	0.461144	mmu-mir-10a-5p	2.24015	0.286599	mmu-mir-181a-2-3p	2.00837	1.04544
mmu-mir-10b-5p	1.47813	0.676529	mmu-mir-15b-3p	2.29591	0.435557		mmu-mir-10b-5p	2.35986	0.423754	mmu-mir-1934-3p	3.41946	0.292444		mmu-mir-10b-5p	0.676529	0.423754	mmu-mir-210-3p	3.51888	0.625867		mmu-mir-10b-5p	0.00733638	136.307	mmu-mir-141-3p	0.0231683	43.1625		mmu-mir-10b-5p	4.91777	0.203344	mmu-mir-181a-5p	2.06248	0.484854	mmu-mir-10b-5p	136.307	0.203344	mmu-mir-181c-5p	11.4478	0.785913
mmu-mir-1187	0.448955	2.22739	mmu-mir-16-2-3p	8.94097	0.111845		mmu-mir-1187	1.4332	0.697738	mmu-mir-1946a	0.219778	4.55005		mmu-mir-1187	2.22739	0.697738	mmu-mir-2137	1.18936	4.14974		mmu-mir-1187	0.387854	2.57829	mmu-mir-143-3p	0.227517	4.39527		mmu-mir-1187	0.3935	2.5413	mmu-mir-181b-5p	2.22215	0.450015	mmu-mir-1187	2.57829	2.5413	mmu-mir-182-5p	5.80387	1.14602
mmu-mir-1191a	1.1875	0.842104	mmu-mir-181c-5p	0.184742	5.41296		mmu-mir-1191a	1.20421	0.830417	mmu-mir-1948-5p	0.344526	2.90254		mmu-mir-1191a	0.842104	0.830417	mmu-mir-218-5p	0.577804	3.55023		mmu-mir-1191a	0.27339	3.65778	mmu-mir-144-5p	2.42945	0.411616		mmu-mir-1191a	0.855162	1.16937	mmu-mir-187-5p	0.305944	3.26857	mmu-mir-1191a	3.65778	1.16937	mmu-mir-183-5p	8.35512	1.7714
mmu-mir-1195	1.25439	0.797201	mmu-mir-187-5p	2.15962	0.463044		mmu-mir-1195	0.211005	4.73922	mmu-mir-195a-5p	6.28328	0.159152		mmu-mir-1195	0.797201	4.73922	mmu-mir-21a-3p	1.77057	4.4623		mmu-mir-1195	2.11623	0.472538	mmu-mir-145a-5p	0.346345	2.8873		mmu-mir-1195	0.79189	1.2628	mmu-mir-1946a	0.313363	3.19119	mmu-mir-1195	0.472538	1.2628	mmu-mir-187-5p	0.395675	3.26857	****
mmu-mir-1198-5p	1.26297	0.791782	mmu-mir-193a-5p	3.95608	0.252776		mmu-mir-1198-5p	1.08866	0.918564	mmu-mir-1961	0.262278	3.81275		mmu-mir-1198-5p	0.791782	0.918564	mmu-mir-21c	2.69372	0.311312		mmu-mir-1198-5p	1.38449	0.722286	mmu-mir-148a-3p	0.173468	5.76475		mmu-mir-1198-5p	1.4752	0.677875	mmu-mir-1948-5p	0.0261122	38.2963	mmu-mir-1198-5p	0.722286	0.677875	mmu-mir-1934-3p	4.19157	1.18384
mmu-mir-1249-3p	1.21039	0.826181	mmu-mir-1946b	25.8057	0.0387511		mmu-mir-1249-3p	3.38504	0.295417	mmu-mir-1983	0.424752	2.35432		mmu-mir-1249-3p	0.826181	0.295417	mmu-mir-224-5p	1.20616	2.5663		mmu-mir-1249-3p	5.72021	0.174819	mmu-mir-150-5p	0.167234	5.97964		mmu-mir-1249-3p	2.10107	0.475949	mmu-mir-1954	0.225346	4.43761	mmu-mir-1249-3p	0.174819	0.475949	mmu-mir-1946a	2.31968	3.19119	*****
mmu-mir-125a-3p	1.48255	0.674511	mmu-mir-1948-5p	2.57465	0.388402		mmu-mir-125a-3p	1.30009	0.769179	mmu-mir-1a-3p	4.10833	0.243408		mmu-mir-125a-3p	0.674511	0.769179	mmu-mir-22-5p	2.10998	2.17037	*****	mmu-mir-125a-3p	3.05196	0.327658	mmu-mir-151-3p	0.431481	2.3176		mmu-mir-125a-3p	0.881638	1.13425	mmu-mir-1961	0.068093	14.6858	mmu-mir-125a-3p	0.327658	1.13425	mmu-mir-1946b	11.31	1.87567
mmu-mir-125a-5p	1.98211	0.504513	mmu-mir-195a-5p	3.10764	0.321787		mmu-mir-125a-5p	1.167	0.856899	mmu-mir-200a-5p	0.338618	2.95318		mmu-mir-125a-5p	0.504513	0.856899	mmu-mir-29c-3p	2.52459	2.0853	*****	mmu-mir-125a-5p	2.17507	0.459755	mmu-mir-15a-5p	2.33707	0.427886		mmu-mir-125a-5p	0.957165	1.04475	mmu-mir-1a-3p	12.9896	0.0769848	mmu-mir-125a-5p	0.459755	1.04475	mmu-mir-1948-5p	0	38.2963
mmu-mir-125b-5p	0.787456	1.26991	mmu-mir-1964-3p	2.35777	0.424129		mmu-mir-125b-5p	1.19816	0.834611	mmu-mir-205-5p	2.27369	0.439813		mmu-mir-125b-5p	1.26991	0.834611	mmu-mir-30c-2-3p	1.6165	2.57898		mmu-mir-125b-5p	0.380355	2.62912	mmu-mir-16-2-3p	0.0481047	20.788		mmu-mir-125b-5p	1.01545	0.984789	mmu-mir-203-3p	3.22461	0.310115	mmu-mir-125b-5p	2.62912	0.984789	mmu-mir-1954	15.3385	4.43761	*****
mmu-mir-1264-3p	1.9786	0.505409	mmu-mir-1a-3p	3.5902	0.278536		mmu-mir-1264-3p	0.945876	1.05722	mmu-mir-2137	0.240979	4.14974		mmu-mir-1264-3p	0.505409	1.05722	mmu-mir-3102-3p	2.03449	1.03204		mmu-mir-1264-3p	0.891578	1.12161	mmu-mir-17-5p	2.74572	0.364203		mmu-mir-1264-3p	0.844854	1.18364	mmu-mir-2137	0.0563673	17.7408	mmu-mir-1264-3p	1.12161	1.18364	mmu-mir-1957a	4.37336	0.688345
mmu-mir-1264-5p	0.930376	1.07483	mmu-mir-200a-3p	0.475226	2.10426		mmu-mir-1264-5p	1.00107	0.998934	mmu-mir-214-3p	3.48487	0.286955		mmu-mir-1264-5p	1.07483	0.998934	mmu-mir-322-5p	2.11985	0.871364		mmu-mir-1264-5p	1.19226	0.838744	mmu-mir-181a-1-3p	0.317646	3.14816		mmu-mir-1264-5p	0.836091	1.19604	mmu-mir-214-3p	2.07009	0.483071	mmu-mir-1264-5p	0.838744	1.19604	mmu-mir-1961	19.1251	14.6858	*****
mmu-mir-126a-3p	1.04687	0.955231	mmu-mir-200b-3p	0.446068	2.24181		mmu-mir-126a-3p	0.488293	2.04795	mmu-mir-218-5p	0.281672	3.55023		mmu-mir-126a-3p	0.955231	2.04795	mmu-mir-32-5p	32.75	3.70844	*****	mmu-mir-126a-3p	0.0400691	24.9569	mmu-mir-181a-2-3p	0.497915	2.00837		mmu-mir-126a-3p	27.5233	0.0363328	mmu-mir-223-3p	2.83417	0.352837	mmu-mir-126a-3p	24.9569	0.0363328	mmu-mir-1983	2.11117	1.33216
mmu-mir-127-3p	14.8281	0.0674397	mmu-mir-210-3p	0.284181	3.51888		mmu-mir-127-3p	1.98595	0.503536	mmu-mir-21a-3p	0.224099	4.4623		mmu-mir-127-3p	0.0674397	0.503536	mmu-mir-330-5p	3.22357	1.59085		mmu-mir-127-3p	0.0815627	12.2605	mmu-mir-181c-5p	0.0873527	11.4478		mmu-mir-127-3p	16.0019	0.0624926	mmu-mir-3060-5p	0.165879	6.02848	mmu-mir-127-3p	12.2605	0.0624926	mmu-mir-199b-3p	3.07245	0.793274
mmu-mir-128-3p	0.946331	1.05671	mmu-mir-21c	0.371234	2.69372		mmu-mir-128-3p	0.872401	1.14626	mmu-mir-21c	3.21221	0.311312		mmu-mir-128-3p	1.05671	1.14626	mmu-mir-338-5p	2.05367	0.751444		mmu-mir-128-3p	0.84186	1.18785	mmu-mir-182-5p	0.172299	5.80387		mmu-mir-128-3p	2.90324	0.344443	mmu-mir-30c-2-3p	2.49408	0.40095	mmu-mir-128-3p	1.18785	0.344443	mmu-mir-1a-3p	329.685	0.0769848
mmu-mir-1291	1.866	0.535906	mmu-mir-23b-5p	2.2549	0.443478		mmu-mir-1291	0.326184	3.06576	mmu-mir-224-5p	0.389666	2.5663		mmu-mir-1291	0.535906	3.06576	mmu-mir-340-5p	2.57265	1.05182		mmu-mir-1291	0.280646	3.56321	mmu-mir-183-5p	0.119687	8.35512		mmu-mir-1291	1.11089	0.900177	mmu-mir-31-5p	3.89063	0.257028	mmu-mir-1291	3.56321	0.900177	mmu-mir-200a-3p	11.4147	1.73748
mmu-mir-1298-3p	1.32559	0.754382	mmu-mir-27a-5p	5.14629	0.194315		mmu-mir-1298-3p	0.714033	1.40049	mmu-mir-22-5p	0.460751	2.17037		mmu-mir-1298-3p	0.754382	1.40049	mmu-mir-3470a	0.851643	2.65619		mmu-mir-1298-3p	0.765018	1.30716	mmu-mir-1839-3p	5.24157	0.190783		mmu-mir-1298-3p	0.882748	1.13283	mmu-mir-324-5p	2.16534	0.461821	mmu-mir-1298-3p	1.30716	1.13283	mmu-mir-200b-3p	8.84798	1.56609
mmu-mir-1298-5p	1.10645	0.90379	mmu-mir-29c-3p	0.396104	2.52459		mmu-mir-1298-5p	0.933891	1.07079	mmu-mir-29c-3p	0.479546	2.0853		mmu-mir-1298-5p	0.90379	1.07079	mmu-mir-3470b	1.13582	2.38833		mmu-mir-1298-5p	1.3322	0.750636	mmu-mir-1843a-3p	2.5273	0.39568		mmu-mir-1298-5p	0.975287	1.02534	mmu-mir-3470a	0.355082	2.81625	mmu-mir-1298-5p	0.750636	1.02534	mmu-mir-200b-5p	9.05648	1.73265
mmu-mir-1306-3p	3.69121	0.270914	mmu-mir-3102-3p	0.491525	2.03449		mmu-mir-1306-3p	0.571715	1.74912	mmu-mir-30c-2-3p	0.38775	2.57898		mmu-mir-1306-3p	0.270914	1.74912	mmu-mir-3473b	3.13968	0.726741		mmu-mir-1306-3p	1.54395	0.647691	mmu-mir-187-5p	2.52733	0.395675		mmu-mir-1306-3p	0.831089	1.20324	mmu-mir-3470b	0.208007	4.80753	mmu-mir-1306-3p	0.647691	1.20324	mmu-mir-200c-3p	5.49366	1.80645
mmu-mir-1306-5p	0.548388	1.82353	mmu-mir-31-5p	12.3325	0.0810868		mmu-mir-1306-5p	2.12548	0.470482	mmu-mir-30f	2.32751	0.429644		mmu-mir-1306-5p	1.82353	0.470482	mmu-mir-3473e	1.11455	6.89384		mmu-mir-1306-5p	7.16852	0.139499	mmu-mir-1895	5.99105	0.166916		mmu-mir-1306-5p	1.39734	0.715645	mmu-mir-3471	0.178808	5.5926	mmu-mir-1306-5p	0.139499	0.715645	mmu-mir-205-5p	4.67827	1.36331
mmu-mir-130b-3p	7.84133	0.127529	mmu-mir-322-5p	0.471731	2.11985		mmu-mir-130b-3p	1.97993	0.505068	mmu-mir-31-5p	2.0535	0.486974		mmu-mir-130b-3p	0.127529	0.505068	mmu-mir-34b-5p	1.98935	2.23513		mmu-mir-130b-3p	0.82857	1.2069	mmu-mir-191-3p	3.26981	0.305828		mmu-mir-130b-3p	1.80558	0.553839	mmu-mir-3473b	0.433715	2.30566	mmu-mir-130b-3p	1.2069	0.553839	mmu-mir-2137	16.7723	17.7408	*****
mmu-mir-130b-5p	1.71983	0.581453	mmu-mir-324-3p	2.42689	0.412049		mmu-mir-130b-5p	2.24569	0.445298	mmu-mir-32-5p	0.269655	3.70844		mmu-mir-130b-5p	0.581453	0.445298	mmu-mir-34c-3p	0.628943	3.64259		mmu-mir-130b-5p	1.16744	0.856572	mmu-mir-1934-3p	0.238574	4.19157		mmu-mir-130b-5p	1.64586	0.607585	mmu-mir-3473e	0.133746	7.47686	mmu-mir-130b-5p	0.856572	0.607585	mmu-mir-214-3p	2.49414	0.483071
mmu-mir-132-3p	0.445178	2.24629	mmu-mir-32-5p	0.0305344	32.75		mmu-mir-132-3p	0.675127	1.4812	mmu-mir-3470a	0.37648	2.65619		mmu-mir-132-3p	2.24629	1.4812	mmu-mir-34c-5p	1.82628	4.50776		mmu-mir-132-3p	0.464776	2.15157	mmu-mir-193a-5p	3.11489	0.321039		mmu-mir-132-3p	1.52719	0.654796	mmu-mir-34b-3p	0.100114	9.98865	mmu-mir-132-3p	2.15157	0.654796	mmu-mir-218-5p	14.5625	0.54912
mmu-mir-133a-3p	17.8625	0.0559832	mmu-mir-326-3p	5.3843	0.185725		mmu-mir-133a-3p	4.95834	0.20168	mmu-mir-3470b	0.418703	2.38833		mmu-mir-133a-3p	0.0559832	0.20168	mmu-mir-375-3p	0.873788	2.27553		mmu-mir-133a-3p	0.00051509	1941.41	mmu-mir-1946a	0.431094	2.31968		mmu-mir-133a-3p	6.14737	0.162671	mmu-mir-34b-5p	0.232986	4.2921	mmu-mir-133a-3p	1941.41	0.162671	mmu-mir-221-5p	2.56167	0.784141
mmu-mir-138-5p	2.02279	0.494366	mmu-mir-330-5p	0.310215	3.22357		mmu-mir-138-5p	0.845614	1.18257	mmu-mir-3473e	0.145057	6.89384		mmu-mir-138-5p	0.494366	1.18257	mmu-mir-3962	3.44855	0.499042		mmu-mir-138-5p	2.25178	0.444094	mmu-mir-1946b	0.0884169	11.31		mmu-mir-138-5p	0.565595	1.76805	mmu-mir-34c-3p	0.299968	3.33369	mmu-mir-138-5p	0.444094	1.76805	mmu-mir-224-5p	7.58614	0.863947
mmu-mir-139-5p	1.04075	0.960846	mmu-mir-338-5p	0.486932	2.05367		mmu-mir-139-5p	0.703345	1.42178	mmu-mir-34b-5p	0.447402	2.23513		mmu-mir-139-5p	0.960846	1.42178	mmu-mir-429-3p	1.83814	2.74279		mmu-mir-139-5p	0.223417	4.47594	mmu-mir-1954	0.0651953	15.3385		mmu-mir-139-5p	4.3327	0.230803	mmu-mir-34c-5p	0.179175	5.58114	mmu-mir-139-5p	4.47594	0.230803	mmu-mir-27b-5p	2.3687	1.03198
mmu-mir-140-3p	1.82626	0.547566	mmu-mir-340-5p	0.388705	2.57265		mmu-mir-140-3p	1.26481	0.790632	mmu-mir-34c-3p	0.27453	3.64259		mmu-mir-140-3p	0.547566	0.790632	mmu-mir-449a-5p	2.69061	1.41204		mmu-mir-140-3p	1.08351	0.922926	mmu-mir-1957a	0.228657	4.37336		mmu-mir-140-3p	1.52757	0.654636	mmu-mir-3535	0.39583	2.52634	mmu-mir-140-3p	0.922926	0.654636	mmu-mir-3060-5p	2.39457	6.02848	*****
mmu-mir-140-5p	0.613792	1.62922	mmu-mir-342-3p	2.05323	0.487038		mmu-mir-140-5p	0.833977	1.19907	mmu-mir-34c-5p	0.22184	4.50776		mmu-mir-140-5p	1.62922	1.19907	mmu-mir-450a-5p	5.45632	1.86876		mmu-mir-140-5p	1.05716	0.945933	mmu-mir-195a-5p	3.83481	0.260769		mmu-mir-140-5p	1.1806	0.847026	mmu-mir-429-3p	0.491526	2.03448	mmu-mir-140-5p	0.945933	0.847026	mmu-mir-3068-5p	2.19878	0.885695
mmu-mir-141-3p	0.496264	2.01505	mmu-mir-345-5p	3.8524	0.259578		mmu-mir-141-3p	0.153151	6.52952	mmu-mir-365-3p	2.41046	0.414859		mmu-mir-141-3p	2.01505	6.52952	mmu-mir-450b-3p	2.58902	0.994496		mmu-mir-141-3p	0.0231683	43.1625	mmu-mir-1961	0.0522872	19.1251		mmu-mir-141-3p	0.506899	1.97278	mmu-mir-449a-5p	0.411317	2.43122	mmu-mir-141-3p	43.1625	1.97278	mmu-mir-3074-5p	20.9185	0.857637
mmu-mir-142a-3p	0.339116	2.94885	mmu-mir-3473b	0.318504	3.13968		mmu-mir-142a-3p	0.798917	1.25169	mmu-mir-375-3p	0.439458	2.27553		mmu-mir-142a-3p	2.94885	1.25169	mmu-mir-451a	0.117872	5.98552		mmu-mir-142a-3p	1.21942	0.820059	mmu-mir-1983	0.473671	2.11117		mmu-mir-142a-3p	0.981519	1.01883	mmu-mir-466f-3p	5.7709	0.173283	mmu-mir-142a-3p	0.820059	1.01883	mmu-mir-30a-3p	3.31219	0.686146
mmu-mir-142a-5p	1.62057	0.617067	mmu-mir-351-3p	3.37097	0.29665		mmu-mir-142a-5p	1.10001	0.909083	mmu-mir-3962	2.00384	0.499042		mmu-mir-142a-5p	0.617067	0.909083	mmu-mir-455-3p	2.77621	0.491268		mmu-mir-142a-5p	1.50192	0.665814	mmu-mir-199b-3p	0.325473	3.07245		mmu-mir-142a-5p	1.66602	0.600234	mmu-mir-466i-3p	0.186348	5.36631	mmu-mir-142a-5p	0.665814	0.600234	mmu-mir-30a-5p	5.36868	1.20433
mmu-mir-143-3p	0.421868	2.37041	mmu-mir-361-3p	2.5284	0.395507		mmu-mir-143-3p	1.19672	0.835619	mmu-mir-3965	2.01465	0.496365		mmu-mir-143-3p	2.37041	0.835619	mmu-mir-466f-3p	2.04987	1.42622		mmu-mir-143-3p	0.227517	4.39527	mmu-mir-1a-3p	0.00303319	329.685		mmu-mir-143-3p	3.13597	0.31888	mmu-mir-466k	0.293115	3.41163	mmu-mir-143-3p	4.39527	0.31888	mmu-mir-30e-3p	2.13118	0.728265
mmu-mir-144-5p	2.5503	0.39211	mmu-mir-378d	4.65837	0.214667		mmu-mir-144-5p	0.494109	2.02385	mmu-mir-429-3p	0.364593	2.74279		mmu-mir-144-5p	0.39211	2.02385	mmu-mir-466i-3p	10.7526	1.36807		mmu-mir-144-5p	2.42945	0.411616	mmu-mir-200a-3p	0.0876061	11.4147		mmu-mir-144-5p	1.22514	0.816236	mmu-mir-466q	0.307566	3.25134	mmu-mir-144-5p	0.411616	0.816236	mmu-mir-3102-3p	11.7591	1.04599
mmu-mir-145a-3p	1.21392	0.823779	mmu-mir-3962	0.289977	3.44855		mmu-mir-145a-3p	2.88578	0.346527	mmu-mir-451a	0.16707	5.98552		mmu-mir-145a-3p	0.823779	0.346527	mmu-mir-486b-5p	0.0669921	2.86777		mmu-mir-145a-3p	1.94146	0.515076	mmu-mir-200b-3p	0.11302	8.84798		mmu-mir-145a-3p	4.39309	0.22763	mmu-mir-5098	0.302636	3.3043	mmu-mir-145a-3p	0.515076	0.22763	mmu-mir-31-5p	29.4311	0.257028
mmu-mir-145a-5p	3.48852	0.286654	mmu-mir-3968	2.13066	0.469339		mmu-mir-145a-5p	2.71464	0.368373	mmu-mir-455-3p	2.03555	0.491268		mmu-mir-145a-5p	0.286654	0.368373	mmu-mir-503-5p	2.33286	0.918797		mmu-mir-145a-5p	0.346345	2.8873	mmu-mir-200b-5p	0.110418	9.05648		mmu-mir-145a-5p	4.29114	0.233038	mmu-mir-5106	0.107462	9.3056	mmu-mir-145a-5p	2.8873	0.233038	mmu-mir-320-5p	2.833	1.05601
mmu-mir-146a-5p	1.79068	0.558448	mmu-mir-425-3p	6.44569	0.155142		mmu-mir-146a-5p	0.833054	1.2004	mmu-mir-486b-5p	0.348703	2.86777		mmu-mir-146a-5p	0.558448	1.2004	mmu-mir-505-5p	0.378331	2.26382		mmu-mir-146a-5p	1.48063	0.675389	mmu-mir-200c-3p	0.182028	5.49366		mmu-mir-146a-5p	3.70652	0.269795	mmu-mir-5126	0.192203	5.20283	mmu-mir-146a-5p	0.675389	0.269795	mmu-mir-32-5p	2.01432	0.77674
mmu-mir-146b-3p	4.12291	0.242547	mmu-mir-425-5p	2.27023	0.440484		mmu-mir-146b-3p	0.582863	1.71567	mmu-mir-5106	2.03878	0.490489		mmu-mir-146b-3p	0.242547	1.71567	mmu-mir-5098	0.961011	14.0959		mmu-mir-146b-3p	0.614538	1.62724	mmu-mir-205-5p	0.213754	4.67827		mmu-mir-146b-3p	1.17448	0.851439	mmu-mir-5129-5p	0.224893	4.44656	mmu-mir-146b-3p	1.62724	0.851439	mmu-mir-331-3p	2.98225	0.882989
mmu-mir-146b-5p	2.22017	0.450415	mmu-mir-448-5p	14.4344	0.0692791		mmu-mir-146b-5p	0.850233	1.17615	mmu-mir-5130	6.37373	0.156894		mmu-mir-146b-5p	0.450415	1.17615	mmu-mir-542-3p	3.06683	2.59288	*****	mmu-mir-146b-5p	1.63256	0.612534	mmu-mir-2137	0.0596221	16.7723		mmu-mir-146b-5p	1.20165	0.832192	mmu-mir-582-3p	4.97148	0.201147	mmu-mir-146b-5p	0.612534	0.832192	mmu-mir-3470a	3.03882	2.81625	*****
mmu-mir-148a-3p	0.747983	1.33693	mmu-mir-449a-5p	0.371663	2.69061		mmu-mir-148a-3p	0.87581	1.1418	mmu-mir-542-3p	0.385672	2.59288		mmu-mir-148a-3p	1.33693	1.1418	mmu-mir-582-3p	3.91193	3.9998	*****	mmu-mir-148a-3p	0.173468	5.76475	mmu-mir-214-3p	0.40094	2.49414		mmu-mir-148a-3p	2.06793	0.483576	mmu-mir-6238	2.57486	0.388371	mmu-mir-148a-3p	5.76475	0.483576	mmu-mir-3470b	9.99139	4.80753	*****
mmu-mir-148b-3p	1.10133	0.90799	mmu-mir-450a-5p	0.183274	5.45632		mmu-mir-148b-3p	0.943768	1.05958	mmu-mir-582-3p	0.250013	3.9998		mmu-mir-148b-3p	0.90799	1.05958	mmu-mir-6538	0.973631	19.3784		mmu-mir-148b-3p	0.825983	1.21068	mmu-mir-218-5p	0.0686693	14.5625		mmu-mir-148b-3p	1.56735	0.63802	mmu-mir-6239	0.42776	2.33776	mmu-mir-148b-3p	1.21068	0.63802	mmu-mir-3471	3.72662	5.5926	*****
mmu-mir-149-3p	2.93958	0.340184	mmu-mir-450b-3p	0.386247	2.58902		mmu-mir-149-3p	1.34742	0.742157	mmu-mir-6538	0.0516038	19.3784		mmu-mir-149-3p	0.340184	0.742157	mmu-mir-690	0.667369	6.36349		mmu-mir-149-3p	#DIV/0!	0	mmu-mir-21a-3p	2.30773	0.433326		mmu-mir-149-3p	6.45396	0.154944	mmu-mir-6240	0.350985	2.84913	mmu-mir-149-3p	0	0.154944	mmu-mir-3473b	0.357998	2.30566
mmu-mir-149-5p	3.8845	0.257434	mmu-mir-451a	8.48376	0.117872		mmu-mir-149-5p	3.65833	0.273349	mmu-mir-674-3p	2.18962	0.456699		mmu-mir-149-5p	0.257434	0.273349	mmu-mir-7003-3p	3.01935	0.500381		mmu-mir-149-5p	0.913228	1.09502	mmu-mir-221-5p	0.390371	2.56167		mmu-mir-149-5p	8.63969	0.115745	mmu-mir-6538	0.026422	37.8472	mmu-mir-149-5p	1.09502	0.115745	mmu-mir-3473d	35.2006	1.37708
mmu-mir-150-5p	3.87171	0.258284	mmu-mir-455-3p	0.360203	2.77621		mmu-mir-150-5p	0.917427	1.09	mmu-mir-690	0.157147	6.36349		mmu-mir-150-5p	0.258284	1.09	mmu-mir-700-5p	1.04538	14.4962		mmu-mir-150-5p	0.167234	5.97964	mmu-mir-224-5p	0.131819	7.58614		mmu-mir-150-5p	23.5383	0.0424839	mmu-mir-676-3p	2.2246	0.449519	mmu-mir-150-5p	5.97964	0.0424839	mmu-mir-3473e	59.7992	7.47686	*****
mmu-mir-151-3p	0.704192	1.42007	mmu-mir-466f-3p	0.487837	2.04987		mmu-mir-151-3p	0.745612	1.34118	mmu-mir-700-5p	0.0689837	14.4962		mmu-mir-151-3p	1.42007	1.34118	mmu-mir-709	1.15413	7.35019		mmu-mir-151-3p	0.431481	2.3176	mmu-mir-23a-5p	3.69924	0.270326		mmu-mir-151-3p	1.62356	0.615929	mmu-mir-690	0.452591	2.2095	mmu-mir-151-3p	2.3176	0.615929	mmu-mir-3473f	2.08811	1.99469
mmu-mir-151-5p	0.887236	1.1271	mmu-mir-466i-3p	0.0930005	10.7526		mmu-mir-151-5p	0.688372	1.4527	mmu-mir-709	0.136051	7.35019		mmu-mir-151-5p	1.1271	1.4527	mmu-mir-712-5p	0.799335	4.61019		mmu-mir-151-5p	0.874406	1.14363	mmu-mir-23b-5p	3.99603	0.250248		mmu-mir-151-5p	1.74814	0.572037	mmu-mir-709	0.184981	5.40596	mmu-mir-151-5p	1.14363	0.572037	mmu-mir-34b-3p	16.1928	9.98865	*****
mmu-mir-152-3p	0.879986	1.13638	mmu-mir-466k	3.04195	0.328737		mmu-mir-152-3p	0.722171	1.38471	mmu-mir-712-5p	0.216911	4.61019		mmu-mir-152-3p	1.13638	1.38471	mmu-mir-714	0.819271	2.75449		mmu-mir-152-3p	0.830103	1.20467	mmu-mir-27b-5p	0.422173	2.3687		mmu-mir-152-3p	1.67784	0.596004	mmu-mir-712-5p	0.103546	9.65753	mmu-mir-152-3p	1.20467	0.596004	mmu-mir-34b-5p	0	4.2921
mmu-mir-155-5p	0.801176	1.24817	mmu-mir-486b-5p	14.9271	0.0669921		mmu-mir-155-5p	0.759666	1.31637	mmu-mir-714	0.363044	2.75449		mmu-mir-155-5p	1.24817	1.31637	mmu-mir-760-3p	0.84944	4.00727		mmu-mir-155-5p	0.830103	1.20467	mmu-mir-3060-5p	0.417612	2.39457		mmu-mir-155-5p	2.50591	0.399057	mmu-mir-714	0.143078	6.98922	mmu-mir-155-5p	1.20467	0.399057	mmu-mir-34c-3p	86.6957	3.33369	*****
mmu-mir-15a-5p	0.839673	1.19094	mmu-mir-500-3p	23.9551	0.0417448		mmu-mir-15a-5p	0.608843	1.64246	mmu-mir-760-3p	0.249547	4.00727		mmu-mir-15a-5p	1.19094	1.64246	mmu-mir-764-5p	2.01378	0.428263		mmu-mir-15a-5p	2.33707	0.427886	mmu-mir-3068-5p	0.454798	2.19878		mmu-mir-15a-5p	0.900793	1.11013	mmu-mir-760-3p	0.383305	2.60889	mmu-mir-15a-5p	0.427886	1.11013	mmu-mir-34c-5p	17.8005	5.58114	*****
mmu-mir-15b-3p	2.29591	0.435557	mmu-mir-503-5p	0.428659	2.33286		mmu-mir-15b-3p	0.824063	1.2135	mmu-mir-764-5p	2.33502	0.428263		mmu-mir-15b-3p	0.435557	1.2135	mmu-mir-8103	1.60214	9.28		mmu-mir-15b-3p	1.10932	0.901454	mmu-mir-3074-5p	0.0478045	20.9185		mmu-mir-15b-3p	1.54112	0.648879	mmu-mir-8111	0.367578	2.72051	mmu-mir-15b-3p	0.901454	0.648879	mmu-mir-3535	3.168	2.52634	*****
mmu-mir-15b-5p	1.13324	0.882424	mmu-mir-505-5p	2.64319	0.378331		mmu-mir-15b-5p	1.70975	0.584881	mmu-mir-8103	0.107759	9.28		mmu-mir-15b-5p	0.882424	0.584881	mmu-mir-872-3p	0.932823	5.58396		mmu-mir-15b-5p	1.11075	0.900289	mmu-mir-30a-3p	0.301915	3.31219		mmu-mir-15b-5p	1.29732	0.770823	mmu-mir-872-3p	0.178178	5.61237	mmu-mir-15b-5p	0.900289	0.770823	mmu-mir-375-3p	14.0213	1.60291
mmu-mir-16-2-3p	8.94097	0.111845	mmu-mir-5121	3.87235	0.258241		mmu-mir-16-2-3p	1.57392	0.635358	mmu-mir-8114	3.95819	0.252641		mmu-mir-16-2-3p	0.111845	0.635358	mmu-mir-872-5p	4.46802	9.40098	*****	mmu-mir-16-2-3p	0.0481047	20.788	mmu-mir-30a-5p	0.186266	5.36868		mmu-mir-16-2-3p	0.747462	1.33786	mmu-mir-872-5p	0.34046	2.9372	mmu-mir-16-2-3p	20.788	1.33786	mmu-mir-429-3p	10.6424	2.03448	*****
mmu-mir-16-5p	0.870584	1.14865	mmu-mir-6395	5.87903	0.170096		mmu-mir-16-5p	0.988018	1.01213	mmu-mir-872-3p	0.179084	5.58396		mmu-mir-16-5p	1.14865	1.01213	mmu-mir-9-5p	2.0688	0.236193		mmu-mir-16-5p	1.10393	0.905853	mmu-mir-30e-3p	0.469224	2.13118		mmu-mir-16-5p	1.22425	0.816826	mmu-mir-874-3p	0.36819	2.71599	mmu-mir-16-5p	0.905853	0.816826	mmu-mir-449a-5p	50.9656	2.43122	*****
mmu-mir-17-5p	1.04215	0.959551	mmu-mir-6412	5.67999	0.176057		mmu-mir-17-5p	1.04938	0.952943	mmu-mir-872-5p	0.106372	9.40098		mmu-mir-17-5p	0.959551	0.952943	mmu-mir-98-3p	4.29549	1.81686		mmu-mir-17-5p	2.74572	0.364203	mmu-mir-3102-3p	0.0850405	11.7591		mmu-mir-17-5p	1.7103	0.584691	mmu-mir-92b-3p	0.244772	4.08543	mmu-mir-17-5p	0.364203	0.584691	mmu-mir-455-3p	3.8294	0.685331
mmu-mir-181a-1-3p	0.850496	1.17578	mmu-mir-664-5p	6.9803	0.14326		mmu-mir-181a-1-3p	1.67659	0.596447	mmu-mir-9-5p	4.23383	0.236193		mmu-mir-181a-1-3p	1.17578	0.596447	mmu-mir-1946a	0.784603	4.55005		mmu-mir-181a-1-3p	0.317646	3.14816	mmu-mir-31-5p	0.0339776	29.4311		mmu-mir-181a-1-3p	2.16852	0.461144	mmu-mir-92b-5p	0.322031	3.10529	mmu-mir-181a-1-3p	3.14816	0.461144	mmu-mir-466i-3p	1.68607	5.36631	*****
mmu-mir-181a-2-3p	1.35759	0.736599	mmu-mir-671-3p	2.58455	0.386915		mmu-mir-181a-2-3p	4.51183	0.22164	mmu-mir-505-5p	0.441731	2.26382		mmu-mir-181a-2-3p	0.736599	0.22164					mmu-mir-181a-2-3p	0.497915	2.00837	mmu-mir-320-5p	0.352983	2.833		mmu-mir-181a-2-3p	0.956538	1.04544	mmu-mir-195a-5p	6.62767	0.150883	mmu-mir-181a-2-3p	2.00837	1.04544	mmu-mir-466k	0	3.41163	*****
mmu-mir-181a-5p	1.73011	0.577999	mmu-mir-7003-3p	0.331197	3.01935		mmu-mir-181a-5p	0.948846	1.05391	mmu-mir-5098	0.0709427	14.0959		mmu-mir-181a-5p	0.577999	1.05391		36	45		mmu-mir-181a-5p	1.08501	0.921651	mmu-mir-322-5p	2.21517	0.451432		mmu-mir-181a-5p	2.06248	0.484854				mmu-mir-181a-5p	0.921651	0.484854	mmu-mir-466q	3.72981	3.25134	*****
mmu-mir-181b-5p	1.62718	0.614562	mmu-mir-764-5p	0.496579	2.01378		mmu-mir-181b-5p	1.02414	0.976425					mmu-mir-181b-5p	0.614562	0.976425					mmu-mir-181b-5p	1.06702	0.937186	mmu-mir-324-5p	2.16616	0.461646		mmu-mir-181b-5p	2.22215	0.450015		34	41	mmu-mir-181b-5p	0.937186	0.450015	mmu-mir-501-5p	3.80337	1.61115
mmu-mir-181c-5p	0.184742	5.41296	mmu-mir-872-5p	0.223813	4.46802		mmu-mir-181c-5p	2.50253	0.399596		31	45		mmu-mir-181c-5p	5.41296	0.399596					mmu-mir-181c-5p	0.0873527	11.4478	mmu-mir-32-5p	0.496445	2.01432		mmu-mir-181c-5p	1.27241	0.785913				mmu-mir-181c-5p	11.4478	0.785913	mmu-mir-5098	11.7402	3.3043	*****
mmu-mir-182-5p	0.663537	1.50707	mmu-mir-93-3p	3.89032	0.257048		mmu-mir-182-5p	0.977082	1.02346					mmu-mir-182-5p	1.50707	1.02346					mmu-mir-182-5p	0.172299	5.80387	mmu-mir-331-3p	0.335317	2.98225		mmu-mir-182-5p	0.872586	1.14602				mmu-mir-182-5p	5.80387	1.14602	mmu-mir-5106	2.40307	9.3056	*****
mmu-mir-183-5p	0.909645	1.09933	mmu-mir-9-5p	0.483371	2.0688		mmu-mir-183-5p	1.06936	0.935136		Green color	≥ 2 fold in FA		mmu-mir-183-5p	1.09933	0.935136					mmu-mir-183-5p	0.119687	8.35512	mmu-mir-342-5p	3.05544	0.327285		mmu-mir-183-5p	0.564524	1.7714				mmu-mir-183-5p	8.35512	1.7714	mmu-mir-5112	2.7192	1.19415
mmu-mir-1839-3p	1.16929	0.855223	mmu-mir-98-3p	0.232802	4.29549		mmu-mir-1839-3p	1.89788	0.526904		red color	≥ 2 fold in O3		mmu-mir-1839-3p	0.855223	0.526904					mmu-mir-1839-3p	5.24157	0.190783	mmu-mir-345-5p	2.53401	0.394631		mmu-mir-1839-3p	1.57884	0.633375				mmu-mir-1839-3p	0.190783	0.633375	mmu-mir-5121	24.9925	1.32488
mmu-mir-1839-5p	1.1226	0.890788	mmu-mir-99b-3p	3.15928	0.316528		mmu-mir-1839-5p	0.798692	1.25205					mmu-mir-1839-5p	0.890788	1.25205					mmu-mir-1839-5p	1.30233	0.767855	mmu-mir-3470a	0.329075	3.03882		mmu-mir-1839-5p	1.02712	0.973595				mmu-mir-1839-5p	0.767855	0.973595	mmu-mir-5126	0.976846	5.20283
mmu-mir-1843a-3p	1.26701	0.789258					mmu-mir-1843a-3p	0.914088	1.09399					mmu-mir-1843a-3p	0.789258	1.09399					mmu-mir-1843a-3p	2.5273	0.39568	mmu-mir-3470b	0.100086	9.99139		mmu-mir-1843a-3p	1.3359	0.748558				mmu-mir-1843a-3p	0.39568	0.748558	mmu-mir-5129-5p	0.351399	4.44656
mmu-mir-1843a-5p	0.712966	1.40259	mmu-mir-542-3p	0.32607	3.06683		mmu-mir-1843a-5p	0.708181	1.41207					mmu-mir-1843a-5p	1.40259	1.41207					mmu-mir-1843a-5p	1.20375	0.830734	mmu-mir-3471	0.26834	3.72662		mmu-mir-1843a-5p	0.836471	1.1955				mmu-mir-1843a-5p	0.830734	1.1955	mmu-mir-5130	9.23644	1.62449
mmu-mir-1843b-3p	1.9246	0.519587	mmu-mir-582-3p	0.255628	3.91193		mmu-mir-1843b-3p	2.27853	0.43888					mmu-mir-1843b-3p	0.519587	0.43888					mmu-mir-1843b-3p	1.63503	0.61161	mmu-mir-3473b	2.79331	0.357998		mmu-mir-1843b-3p	0.742271	1.34722				mmu-mir-1843b-3p	0.61161	1.34722	mmu-mir-542-3p	11.0432	0.823854
mmu-mir-1843b-5p	1.11422	0.897492	mmu-mir-22-5p	0.473939	2.10998		mmu-mir-1843b-5p	0.889718	1.12395					mmu-mir-1843b-5p	0.897492	1.12395					mmu-mir-1843b-5p	0.869191	1.15049	mmu-mir-3473d	0.0284086	35.2006		mmu-mir-1843b-5p	0.898581	1.11287				mmu-mir-1843b-5p	1.15049	1.11287	mmu-mir-582-3p	16.217	0.201147
mmu-mir-184-3p	1.52697	0.65489					mmu-mir-184-3p	1.89246	0.528413					mmu-mir-184-3p	0.65489	0.528413					mmu-mir-184-3p	0.909988	1.09892	mmu-mir-3473e	0.0167226	59.7992		mmu-mir-184-3p	1.03667	0.964623				mmu-mir-184-3p	1.09892	0.964623	mmu-mir-6236	11.911	0.689331
mmu-mir-185-5p	0.946678	1.05633		49	36		mmu-mir-185-5p	0.722003	1.38504					mmu-mir-185-5p	1.05633	1.38504					mmu-mir-185-5p	1.9413	0.515118	mmu-mir-3473f	0.478901	2.08811		mmu-mir-185-5p	0.977511	1.02301				mmu-mir-185-5p	0.515118	1.02301	mmu-mir-6239	4.47787	2.33776	*****
mmu-mir-186-5p	0.979634	1.02079					mmu-mir-186-5p	1.54093	0.648961					mmu-mir-186-5p	1.02079	0.648961					mmu-mir-186-5p	1.03132	0.969632	mmu-mir-34b-3p	0.0617558	16.1928		mmu-mir-186-5p	1.08645	0.920428				mmu-mir-186-5p	0.969632	0.920428	mmu-mir-6240	17.1386	2.84913	*****
mmu-mir-187-5p	2.15962	0.463044					mmu-mir-187-5p	1.40088	0.713837					mmu-mir-187-5p	0.463044	0.713837					mmu-mir-187-5p	2.52733	0.395675	mmu-mir-34c-3p	0.0115346	86.6957		mmu-mir-187-5p	0.305944	3.26857				mmu-mir-187-5p	0.395675	3.26857	mmu-mir-6395	15.9987	0.884098
mmu-mir-1895	0.767947	1.30217		Green color	≥ 2 fold in FA		mmu-mir-1895	1.35782	0.736475					mmu-mir-1895	1.30217	0.736475					mmu-mir-1895	5.99105	0.166916	mmu-mir-34c-5p	0.0561781	17.8005		mmu-mir-1895	1.5573	0.642139				mmu-mir-1895	0.166916	0.642139	mmu-mir-6538	33.0972	37.8472	*****
mmu-mir-1912-3p	1.29733	0.770816		red color	≥ 2 fold in O3		mmu-mir-1912-3p	0.828377	1.20718					mmu-mir-1912-3p	0.770816	1.20718					mmu-mir-1912-3p	0.660607	1.51376	mmu-mir-3535	0.315657	3.168		mmu-mir-1912-3p	1.13939	0.877662				mmu-mir-1912-3p	1.51376	0.877662	mmu-mir-672-5p	5.34957	0.637112
mmu-mir-191-3p	0.631373	1.58385					mmu-mir-191-3p	0.194097	5.15207					mmu-mir-191-3p	1.58385	5.15207					mmu-mir-191-3p	3.26981	0.305828	mmu-mir-365-2-5p	3.37271	0.296498		mmu-mir-191-3p	1.04639	0.955663				mmu-mir-191-3p	0.305828	0.955663	mmu-mir-690	12.913	2.2095	*****
mmu-mir-191-5p	0.968823	1.03218					mmu-mir-191-5p	2.19635	0.455301					mmu-mir-191-5p	1.03218	0.455301					mmu-mir-191-5p	1.42128	0.703592	mmu-mir-375-3p	0.0713202	14.0213		mmu-mir-191-5p	1.19249	0.838581				mmu-mir-191-5p	0.703592	0.838581	mmu-mir-700-5p	24.9706	0.605441
mmu-mir-192-5p	1.15193	0.868107					mmu-mir-192-5p	0.942138	1.06142					mmu-mir-192-5p	0.868107	1.06142					mmu-mir-192-5p	1.2931	0.773337	mmu-mir-378d	6.60167	0.151477		mmu-mir-192-5p	1.36149	0.734489				mmu-mir-192-5p	0.773337	0.734489	mmu-mir-709	2.26367	5.40596	*****
mmu-mir-1934-3p	0.875141	1.14267					mmu-mir-1934-3p	3.41946	0.292444					mmu-mir-1934-3p	1.14267	0.292444					mmu-mir-1934-3p	0.238574	4.19157	mmu-mir-3968	2.28846	0.436976		mmu-mir-1934-3p	0.844707	1.18384				mmu-mir-1934-3p	4.19157	1.18384	mmu-mir-712-5p	0	9.65753
mmu-mir-193a-5p	3.95608	0.252776					mmu-mir-193a-5p	1.16779	0.856321					mmu-mir-193a-5p	0.252776	0.856321					mmu-mir-193a-5p	3.11489	0.321039	mmu-mir-423-5p	4.22267	0.236817		mmu-mir-193a-5p	1.41279	0.707819				mmu-mir-193a-5p	0.321039	0.707819	mmu-mir-714	36.0386	6.98922	*****
mmu-mir-194-5p	1.0842	0.922336					mmu-mir-194-5p	1.08271	0.923612					mmu-mir-194-5p	0.922336	0.923612					mmu-mir-194-5p	1.22762	0.814583	mmu-mir-429-3p	0.093964	10.6424		mmu-mir-194-5p	1.0786	0.927124				mmu-mir-194-5p	0.814583	0.927124	mmu-mir-760-3p	7.8439	2.60889	*****
mmu-mir-1946a	1.27453	0.784603					mmu-mir-1946a	0.219778	4.55005					mmu-mir-1946a	0.784603	4.55005					mmu-mir-1946a	0.431094	2.31968	mmu-mir-449a-5p	0.0196211	50.9656		mmu-mir-1946a	0.313363	3.19119				mmu-mir-1946a	2.31968	3.19119	mmu-mir-8111	25.3146	2.72051	*****
mmu-mir-1946b	25.8057	0.0387511					mmu-mir-1946b	1.66794	0.599543					mmu-mir-1946b	0.0387511	0.599543					mmu-mir-1946b	0.0884169	11.31	mmu-mir-450b-3p	2.72379	0.367136		mmu-mir-1946b	0.533142	1.87567				mmu-mir-1946b	11.31	1.87567	mmu-mir-8112	1.27157	1.18534
mmu-mir-1948-5p	2.57465	0.388402					mmu-mir-1948-5p	0.344526	2.90254					mmu-mir-1948-5p	0.388402	2.90254					mmu-mir-1948-5p	0	#DIV/0!	mmu-mir-455-3p	0.261138	3.8294		mmu-mir-1948-5p	0.0261122	38.2963				mmu-mir-1948-5p	0	38.2963	mmu-mir-8117	68.8145	1.01713
mmu-mir-1954	0.973125	1.02762					mmu-mir-1954	1.02507	0.975545					mmu-mir-1954	1.02762	0.975545					mmu-mir-1954	0.0651953	15.3385	mmu-mir-466q	0.26811	3.72981		mmu-mir-1954	0.225346	4.43761				mmu-mir-1954	15.3385	4.43761	mmu-mir-872-3p	0	5.61237
mmu-mir-1957a	1.02401	0.976551					mmu-mir-1957a	1.1182	0.894297					mmu-mir-1957a	0.976551	0.894297					mmu-mir-1957a	0.228657	4.37336	mmu-mir-486b-5p	2.23438	0.447552		mmu-mir-1957a	1.45276	0.688345				mmu-mir-1957a	4.37336	0.688345	mmu-mir-872-5p	9.13275	2.9372	*****
mmu-mir-195a-5p	3.10764	0.321787					mmu-mir-195a-5p	6.28328	0.159152					mmu-mir-195a-5p	0.321787	0.159152					mmu-mir-195a-5p	3.83481	0.260769	mmu-mir-500-3p	3.78236	0.264385		mmu-mir-195a-5p	6.62767	0.150883				mmu-mir-195a-5p	0.260769	0.150883	mmu-mir-874-3p	0.814293	2.71599
mmu-mir-1961	1.02716	0.973558					mmu-mir-1961	0.262278	3.81275					mmu-mir-1961	0.973558	3.81275					mmu-mir-1961	0.0522872	19.1251	mmu-mir-501-5p	0.262925	3.80337		mmu-mir-1961	0.068093	14.6858				mmu-mir-1961	19.1251	14.6858	mmu-mir-92b-3p	11.0828	4.08543	*****
mmu-mir-1964-3p	2.35777	0.424129					mmu-mir-1964-3p	1.58744	0.629947					mmu-mir-1964-3p	0.424129	0.629947					mmu-mir-1964-3p	1.28865	0.776007	mmu-mir-505-5p	7.51282	0.133106		mmu-mir-1964-3p	1.41344	0.707492				mmu-mir-1964-3p	0.776007	0.707492	mmu-mir-92b-5p	1.36106	3.10529
mmu-mir-1981-5p	0.901354	1.10944					mmu-mir-1981-5p	1.10419	0.905637					mmu-mir-1981-5p	1.10944	0.905637					mmu-mir-1981-5p	1.5322	0.652655	mmu-mir-5099	2.01452	0.496395		mmu-mir-1981-5p	1.07987	0.92604				mmu-mir-1981-5p	0.652655	0.92604	mmu-mir-99a-5p	4.03121	1.16838
mmu-mir-1983	0.570508	1.75282					mmu-mir-1983	0.424752	2.35432					mmu-mir-1983	1.75282	2.35432					mmu-mir-1983	0.473671	2.11117	mmu-mir-5106	0.416135	2.40307		mmu-mir-1983	0.750661	1.33216				mmu-mir-1983	2.11117	1.33216
mmu-mir-199b-3p	0.546627	1.8294					mmu-mir-199b-3p	1.84227	0.542808					mmu-mir-199b-3p	1.8294	0.542808					mmu-mir-199b-3p	0.325473	3.07245	mmu-mir-5112	0.367755	2.7192		mmu-mir-199b-3p	1.2606	0.793274				mmu-mir-199b-3p	3.07245	0.793274
mmu-mir-1a-3p	3.5902	0.278536					mmu-mir-1a-3p	4.10833	0.243408					mmu-mir-1a-3p	0.278536	0.243408					mmu-mir-1a-3p	0.00303319	329.685	mmu-mir-5113	36.8426	0.0271425		mmu-mir-1a-3p	12.9896	0.0769848				mmu-mir-1a-3p	329.685	0.0769848		94	41
mmu-mir-200a-3p	0.475226	2.10426					mmu-mir-200a-3p	0.511293	1.95583					mmu-mir-200a-3p	2.10426	1.95583					mmu-mir-200a-3p	0.0876061	11.4147	mmu-mir-5121	0.040012	24.9925		mmu-mir-200a-3p	0.575547	1.73748				mmu-mir-200a-3p	11.4147	1.73748
mmu-mir-200a-5p	0.825364	1.21159					mmu-mir-200a-5p	0.338618	2.95318					mmu-mir-200a-5p	1.21159	2.95318					mmu-mir-200a-5p	0.539775	1.85262	mmu-mir-5129-5p	2.84577	0.351399		mmu-mir-200a-5p	0.586739	1.70434				mmu-mir-200a-5p	1.85262	1.70434
mmu-mir-200b-3p	0.446068	2.24181					mmu-mir-200b-3p	0.906235	1.10347					mmu-mir-200b-3p	2.24181	1.10347					mmu-mir-200b-3p	0.11302	8.84798	mmu-mir-5130	0.108267	9.23644		mmu-mir-200b-3p	0.638534	1.56609				mmu-mir-200b-3p	8.84798	1.56609
mmu-mir-200b-5p	0.658397	1.51884					mmu-mir-200b-5p	0.982843	1.01746					mmu-mir-200b-5p	1.51884	1.01746					mmu-mir-200b-5p	0.110418	9.05648	mmu-mir-542-3p	0.0905537	11.0432		mmu-mir-200b-5p	0.577152	1.73265				mmu-mir-200b-5p	9.05648	1.73265
mmu-mir-200c-3p	0.520494	1.92125					mmu-mir-200c-3p	0.788509	1.26822					mmu-mir-200c-3p	1.92125	1.26822					mmu-mir-200c-3p	0.182028	5.49366	mmu-mir-582-3p	0.0616638	16.217		mmu-mir-200c-3p	0.553572	1.80645				mmu-mir-200c-3p	5.49366	1.80645
mmu-mir-203-3p	0.601081	1.66367					mmu-mir-203-3p	1.7294	0.578234					mmu-mir-203-3p	1.66367	0.578234					mmu-mir-203-3p	0.603904	1.65589	mmu-mir-6236	0.0839557	11.911		mmu-mir-203-3p	3.22461	0.310115				mmu-mir-203-3p	1.65589	0.310115
mmu-mir-205-5p	1.58422	0.631226					mmu-mir-205-5p	2.27369	0.439813					mmu-mir-205-5p	0.631226	0.439813					mmu-mir-205-5p	0.213754	4.67827	mmu-mir-6239	0.223321	4.47787		mmu-mir-205-5p	0.733508	1.36331				mmu-mir-205-5p	4.67827	1.36331
mmu-mir-20a-5p	0.52892	1.89064					mmu-mir-20a-5p	0.627828	1.59279					mmu-mir-20a-5p	1.89064	1.59279					mmu-mir-20a-5p	1.13337	0.882327	mmu-mir-6240	0.0583479	17.1386		mmu-mir-20a-5p	1.43522	0.696758				mmu-mir-20a-5p	0.882327	0.696758
mmu-mir-210-3p	0.284181	3.51888					mmu-mir-210-3p	1.59778	0.625867					mmu-mir-210-3p	3.51888	0.625867					mmu-mir-210-3p	1.6663	0.600132	mmu-mir-6395	0.062505	15.9987		mmu-mir-210-3p	1.33102	0.751304				mmu-mir-210-3p	0.600132	0.751304
mmu-mir-2137	0.840786	1.18936					mmu-mir-2137	0.240979	4.14974					mmu-mir-2137	1.18936	4.14974					mmu-mir-2137	0.0596221	16.7723	mmu-mir-6538	0.0302141	33.0972		mmu-mir-2137	0.0563673	17.7408				mmu-mir-2137	16.7723	17.7408
mmu-mir-214-3p	1.28395	0.778844					mmu-mir-214-3p	3.48487	0.286955					mmu-mir-214-3p	0.778844	0.286955					mmu-mir-214-3p	0.40094	2.49414	mmu-mir-669h-3p	17.652	0.056651		mmu-mir-214-3p	2.07009	0.483071				mmu-mir-214-3p	2.49414	0.483071
mmu-mir-218-5p	1.73069	0.577804					mmu-mir-218-5p	0.281672	3.55023					mmu-mir-218-5p	0.577804	3.55023					mmu-mir-218-5p	0.0686693	14.5625	mmu-mir-671-3p	2.00023	0.499942		mmu-mir-218-5p	1.8211	0.54912				mmu-mir-218-5p	14.5625	0.54912
mmu-mir-21a-3p	0.564789	1.77057					mmu-mir-21a-3p	0.224099	4.4623					mmu-mir-21a-3p	1.77057	4.4623					mmu-mir-21a-3p	2.30773	0.433326	mmu-mir-672-5p	0.186931	5.34957		mmu-mir-21a-3p	1.41185	0.708293				mmu-mir-21a-3p	0.433326	0.708293
mmu-mir-21a-5p	0.57477	1.73983					mmu-mir-21a-5p	0.690832	1.44753					mmu-mir-21a-5p	1.73983	1.44753					mmu-mir-21a-5p	1.21277	0.824557	mmu-mir-690	0.0774412	12.913		mmu-mir-21a-5p	1.31091	0.762826				mmu-mir-21a-5p	0.824557	0.762826
mmu-mir-21c	0.371234	2.69372					mmu-mir-21c	3.21221	0.311312					mmu-mir-21c	2.69372	0.311312					mmu-mir-21c	0.634876	1.57511	mmu-mir-7003-3p	4.80237	0.208231		mmu-mir-21c	1.8671	0.53559				mmu-mir-21c	1.57511	0.53559
mmu-mir-221-3p	1.27539	0.784076					mmu-mir-221-3p	0.772096	1.29518					mmu-mir-221-3p	0.784076	1.29518					mmu-mir-221-3p	0.660373	1.51429	mmu-mir-700-5p	0.0400471	24.9706		mmu-mir-221-3p	1.50348	0.665122				mmu-mir-221-3p	1.51429	0.665122
mmu-mir-221-5p	1.24415	0.803761					mmu-mir-221-5p	0.842222	1.18734					mmu-mir-221-5p	0.803761	1.18734					mmu-mir-221-5p	0.390371	2.56167	mmu-mir-709	0.44176	2.26367		mmu-mir-221-5p	1.27528	0.784141				mmu-mir-221-5p	2.56167	0.784141
mmu-mir-222-3p	1.33713	0.747869					mmu-mir-222-3p	0.927203	1.07851					mmu-mir-222-3p	0.747869	1.07851					mmu-mir-222-3p	0.815665	1.22599	mmu-mir-714	0.027748	36.0386		mmu-mir-222-3p	1.24051	0.806122				mmu-mir-222-3p	1.22599	0.806122
mmu-mir-223-3p	1.4359	0.696426					mmu-mir-223-3p	1.39655	0.716049					mmu-mir-223-3p	0.696426	0.716049					mmu-mir-223-3p	1.41172	0.708356	mmu-mir-760-3p	0.127488	7.8439		mmu-mir-223-3p	2.83417	0.352837				mmu-mir-223-3p	0.708356	0.352837
mmu-mir-22-3p	1.24644	0.802282					mmu-mir-22-3p	0.636696	1.57061					mmu-mir-22-3p	0.802282	1.57061					mmu-mir-22-3p	0.809327	1.23559	mmu-mir-8111	0.039503	25.3146		mmu-mir-22-3p	1.05067	0.951776				mmu-mir-22-3p	1.23559	0.951776
mmu-mir-224-5p	0.829077	1.20616					mmu-mir-224-5p	0.389666	2.5663					mmu-mir-224-5p	1.20616	2.5663					mmu-mir-224-5p	0.131819	7.58614	mmu-mir-8114	4.84033	0.206597		mmu-mir-224-5p	1.15748	0.863947				mmu-mir-224-5p	7.58614	0.863947
mmu-mir-22-5p	0.473939	2.10998					mmu-mir-22-5p	0.460751	2.17037					mmu-mir-22-5p	2.10998	2.17037					mmu-mir-22-5p	1.55535	0.642944	mmu-mir-8117	0.0145318	68.8145		mmu-mir-22-5p	1.06494	0.939022				mmu-mir-22-5p	0.642944	0.939022
mmu-mir-23a-3p	1.47507	0.677935					mmu-mir-23a-3p	1.06781	0.936492					mmu-mir-23a-3p	0.677935	0.936492					mmu-mir-23a-3p	1.03408	0.96704	mmu-mir-872-5p	0.109496	9.13275		mmu-mir-23a-3p	1.07311	0.931873				mmu-mir-23a-3p	0.96704	0.931873
mmu-mir-23a-5p	1.65562	0.604002					mmu-mir-23a-5p	1.36318	0.733579					mmu-mir-23a-5p	0.604002	0.733579					mmu-mir-23a-5p	3.69924	0.270326	mmu-mir-877-3p	4.11095	0.243253		mmu-mir-23a-5p	1.46831	0.681055				mmu-mir-23a-5p	0.270326	0.681055
mmu-mir-23b-3p	1.4225	0.702989					mmu-mir-23b-3p	1.20201	0.831937					mmu-mir-23b-3p	0.702989	0.831937					mmu-mir-23b-3p	1.12579	0.888264	mmu-mir-877-5p	2.31757	0.431486		mmu-mir-23b-3p	1.18388	0.844682				mmu-mir-23b-3p	0.888264	0.844682
mmu-mir-23b-5p	2.2549	0.443478					mmu-mir-23b-5p	0.694689	1.43949					mmu-mir-23b-5p	0.443478	1.43949					mmu-mir-23b-5p	3.99603	0.250248	mmu-mir-92b-3p	0.0902302	11.0828		mmu-mir-23b-5p	1.66326	0.601227				mmu-mir-23b-5p	0.250248	0.601227
mmu-mir-24-2-5p	1.10791	0.902598					mmu-mir-24-2-5p	1.27248	0.785867					mmu-mir-24-2-5p	0.902598	0.785867					mmu-mir-24-2-5p	1.3388	0.746937	mmu-mir-99a-5p	0.248064	4.03121		mmu-mir-24-2-5p	1.01361	0.986573				mmu-mir-24-2-5p	0.746937	0.986573
mmu-mir-24-3p	1.12095	0.892104					mmu-mir-24-3p	1.09037	0.917118					mmu-mir-24-3p	0.892104	0.917118					mmu-mir-24-3p	1.24336	0.804274	mmu-mir-320-3p	3.0063	0.332635		mmu-mir-24-3p	1.12321	0.890309				mmu-mir-24-3p	0.804274	0.890309
mmu-mir-25-3p	1.79515	0.557056					mmu-mir-25-3p	1.23868	0.807309					mmu-mir-25-3p	0.557056	0.807309					mmu-mir-25-3p	1.05286	0.949791					mmu-mir-25-3p	1.7397	0.574812				mmu-mir-25-3p	0.949791	0.574812
mmu-mir-26a-5p	0.765503	1.30633					mmu-mir-26a-5p	1.11745	0.894892					mmu-mir-26a-5p	1.30633	0.894892					mmu-mir-26a-5p	0.808591	1.23672					mmu-mir-26a-5p	1.30113	0.768562				mmu-mir-26a-5p	1.23672	0.768562
mmu-mir-26b-5p	0.736444	1.35788					mmu-mir-26b-5p	0.882865	1.13268					mmu-mir-26b-5p	1.35788	1.13268					mmu-mir-26b-5p	1.18445	0.844275					mmu-mir-26b-5p	1.58982	0.629001				mmu-mir-26b-5p	0.844275	0.629001
mmu-mir-27a-3p	0.980653	1.01973					mmu-mir-27a-3p	0.674318	1.48298					mmu-mir-27a-3p	1.01973	1.48298					mmu-mir-27a-3p	0.753128	1.3278		45	93		mmu-mir-27a-3p	1.04543	0.956543				mmu-mir-27a-3p	1.3278	0.956543
mmu-mir-27a-5p	5.14629	0.194315					mmu-mir-27a-5p	0.766114	1.30529					mmu-mir-27a-5p	0.194315	1.30529					mmu-mir-27a-5p	1.21114	0.825666					mmu-mir-27a-5p	1.87908	0.532177				mmu-mir-27a-5p	0.825666	0.532177
mmu-mir-27b-3p	0.948834	1.05393					mmu-mir-27b-3p	0.723281	1.38259					mmu-mir-27b-3p	1.05393	1.38259					mmu-mir-27b-3p	0.820396	1.21892					mmu-mir-27b-3p	1.18431	0.84437				mmu-mir-27b-3p	1.21892	0.84437
mmu-mir-27b-5p	0.872073	1.14669					mmu-mir-27b-5p	0.804129	1.24358					mmu-mir-27b-5p	1.14669	1.24358					mmu-mir-27b-5p	0.422173	2.3687					mmu-mir-27b-5p	0.969014	1.03198				mmu-mir-27b-5p	2.3687	1.03198
mmu-mir-28a-3p	1.43581	0.696473					mmu-mir-28a-3p	0.908711	1.10046					mmu-mir-28a-3p	0.696473	1.10046					mmu-mir-28a-3p	1.77738	0.562627					mmu-mir-28a-3p	1.48471	0.673531				mmu-mir-28a-3p	0.562627	0.673531
mmu-mir-28a-5p	1.25843	0.794641					mmu-mir-28a-5p	0.840944	1.18914					mmu-mir-28a-5p	0.794641	1.18914					mmu-mir-28a-5p	1.37782	0.725783					mmu-mir-28a-5p	1.23826	0.807583				mmu-mir-28a-5p	0.725783	0.807583
mmu-mir-28c	1.02645	0.974227					mmu-mir-28c	1.10055	0.908637					mmu-mir-28c	0.974227	0.908637					mmu-mir-28c	1.06044	0.943007					mmu-mir-28c	1.34679	0.742506				mmu-mir-28c	0.943007	0.742506
mmu-mir-29a-3p	1.02351	0.977027					mmu-mir-29a-3p	0.98016	1.02024					mmu-mir-29a-3p	0.977027	1.02024					mmu-mir-29a-3p	0.693033	1.44293					mmu-mir-29a-3p	0.838986	1.19192				mmu-mir-29a-3p	1.44293	1.19192
mmu-mir-29b-1-5p	1.89026	0.529028					mmu-mir-29b-1-5p	1.03052	0.970379					mmu-mir-29b-1-5p	0.529028	0.970379					mmu-mir-29b-1-5p	1.10586	0.904275					mmu-mir-29b-1-5p	0.744002	1.34408				mmu-mir-29b-1-5p	0.904275	1.34408
mmu-mir-29b-3p	0.649146	1.54049					mmu-mir-29b-3p	0.794721	1.2583					mmu-mir-29b-3p	1.54049	1.2583					mmu-mir-29b-3p	1.08499	0.921667					mmu-mir-29b-3p	0.637503	1.56862				mmu-mir-29b-3p	0.921667	1.56862
mmu-mir-29c-3p	0.396104	2.52459					mmu-mir-29c-3p	0.479546	2.0853					mmu-mir-29c-3p	2.52459	2.0853					mmu-mir-29c-3p	0.624115	1.60227					mmu-mir-29c-3p	0.742453	1.34689				mmu-mir-29c-3p	1.60227	1.34689
mmu-mir-3060-5p	0.764296	1.30839					mmu-mir-3060-5p	1.09016	0.917294					mmu-mir-3060-5p	1.30839	0.917294					mmu-mir-3060-5p	0.417612	2.39457					mmu-mir-3060-5p	0.165879	6.02848				mmu-mir-3060-5p	2.39457	6.02848
mmu-mir-3068-3p	0.925998	1.07992					mmu-mir-3068-3p	1.42605	0.701237					mmu-mir-3068-3p	1.07992	0.701237					mmu-mir-3068-3p	1.77297	0.564026					mmu-mir-3068-3p	0.739181	1.35285				mmu-mir-3068-3p	0.564026	1.35285
mmu-mir-3068-5p	0.987107	1.01306					mmu-mir-3068-5p	1.06237	0.941288					mmu-mir-3068-5p	1.01306	0.941288					mmu-mir-3068-5p	0.454798	2.19878					mmu-mir-3068-5p	1.12906	0.885695				mmu-mir-3068-5p	2.19878	0.885695
mmu-mir-3074-5p	0.798843	1.25181					mmu-mir-3074-5p	0.584256	1.71158					mmu-mir-3074-5p	1.25181	1.71158					mmu-mir-3074-5p	0.0478045	20.9185					mmu-mir-3074-5p	1.16599	0.857637				mmu-mir-3074-5p	20.9185	0.857637
mmu-mir-30a-3p	0.555111	1.80144					mmu-mir-30a-3p	0.757897	1.31944					mmu-mir-30a-3p	1.80144	1.31944					mmu-mir-30a-3p	0.301915	3.31219					mmu-mir-30a-3p	1.45742	0.686146				mmu-mir-30a-3p	3.31219	0.686146
mmu-mir-30a-5p	0.682579	1.46503					mmu-mir-30a-5p	0.65162	1.53464					mmu-mir-30a-5p	1.46503	1.53464					mmu-mir-30a-5p	0.186266	5.36868					mmu-mir-30a-5p	0.83034	1.20433				mmu-mir-30a-5p	5.36868	1.20433
mmu-mir-30b-5p	0.804326	1.24328					mmu-mir-30b-5p	1.06284	0.940872					mmu-mir-30b-5p	1.24328	0.940872					mmu-mir-30b-5p	0.59816	1.67179					mmu-mir-30b-5p	1.07365	0.9314				mmu-mir-30b-5p	1.67179	0.9314
mmu-mir-30c-2-3p	0.61862	1.6165					mmu-mir-30c-2-3p	0.38775	2.57898					mmu-mir-30c-2-3p	1.6165	2.57898					mmu-mir-30c-2-3p	0.587856	1.7011					mmu-mir-30c-2-3p	2.49408	0.40095				mmu-mir-30c-2-3p	1.7011	0.40095
mmu-mir-30c-5p	0.972871	1.02789					mmu-mir-30c-5p	1.22465	0.816559					mmu-mir-30c-5p	1.02789	0.816559					mmu-mir-30c-5p	0.819184	1.22073					mmu-mir-30c-5p	1.45326	0.688108				mmu-mir-30c-5p	1.22073	0.688108
mmu-mir-30d-5p	0.873554	1.14475					mmu-mir-30d-5p	1.07382	0.931257					mmu-mir-30d-5p	1.14475	0.931257					mmu-mir-30d-5p	0.718372	1.39204					mmu-mir-30d-5p	0.896878	1.11498				mmu-mir-30d-5p	1.39204	1.11498
mmu-mir-30e-3p	1.19297	0.838247					mmu-mir-30e-3p	1.54687	0.646468					mmu-mir-30e-3p	0.838247	0.646468					mmu-mir-30e-3p	0.469224	2.13118					mmu-mir-30e-3p	1.37313	0.728265				mmu-mir-30e-3p	2.13118	0.728265
mmu-mir-30e-5p	0.730716	1.36852					mmu-mir-30e-5p	0.724126	1.38097					mmu-mir-30e-5p	1.36852	1.38097					mmu-mir-30e-5p	0.940456	1.06331					mmu-mir-30e-5p	0.918413	1.08884				mmu-mir-30e-5p	1.06331	1.08884
mmu-mir-30f	1.1611	0.861255					mmu-mir-30f	2.32751	0.429644					mmu-mir-30f	0.861255	0.429644					mmu-mir-30f	0.861422	1.16087					mmu-mir-30f	0.776641	1.2876				mmu-mir-30f	1.16087	1.2876
mmu-mir-3102-3p	0.491525	2.03449					mmu-mir-3102-3p	0.968954	1.03204					mmu-mir-3102-3p	2.03449	1.03204					mmu-mir-3102-3p	0.0850405	11.7591					mmu-mir-3102-3p	0.956029	1.04599				mmu-mir-3102-3p	11.7591	1.04599
mmu-mir-31-5p	12.3325	0.0810868					mmu-mir-31-5p	2.0535	0.486974					mmu-mir-31-5p	0.0810868	0.486974					mmu-mir-31-5p	0.0339776	29.4311					mmu-mir-31-5p	3.89063	0.257028				mmu-mir-31-5p	29.4311	0.257028
mmu-mir-320-3p	1.42792	0.70032					mmu-mir-320-3p	1.141	0.876428					mmu-mir-320-3p	0.70032	0.876428					mmu-mir-320-3p	3.0063	0.332635					mmu-mir-320-3p	1.29388	0.772872				mmu-mir-320-3p	0.332635	0.772872
mmu-mir-320-5p	0.72695	1.37561					mmu-mir-320-5p	1.15177	0.868229					mmu-mir-320-5p	1.37561	0.868229					mmu-mir-320-5p	0.352983	2.833					mmu-mir-320-5p	0.94696	1.05601				mmu-mir-320-5p	2.833	1.05601
mmu-mir-322-3p	0.641261	1.55943					mmu-mir-322-3p	1.47601	0.677502					mmu-mir-322-3p	1.55943	0.677502					mmu-mir-322-3p	0.944808	1.05842					mmu-mir-322-3p	1.0146	0.985607				mmu-mir-322-3p	1.05842	0.985607
mmu-mir-322-5p	0.471731	2.11985					mmu-mir-322-5p	1.14763	0.871364					mmu-mir-322-5p	2.11985	0.871364					mmu-mir-322-5p	2.21517	0.451432					mmu-mir-322-5p	1.13374	0.882035				mmu-mir-322-5p	0.451432	0.882035
mmu-mir-324-3p	2.42689	0.412049					mmu-mir-324-3p	0.733071	1.36413					mmu-mir-324-3p	0.412049	1.36413					mmu-mir-324-3p	1.28604	0.77758					mmu-mir-324-3p	1.43643	0.69617				mmu-mir-324-3p	0.77758	0.69617
mmu-mir-324-5p	1.44599	0.691568					mmu-mir-324-5p	0.707649	1.41313					mmu-mir-324-5p	0.691568	1.41313					mmu-mir-324-5p	2.16616	0.461646					mmu-mir-324-5p	2.16534	0.461821				mmu-mir-324-5p	0.461646	0.461821
mmu-mir-32-5p	0.0305344	32.75					mmu-mir-32-5p	0.269655	3.70844					mmu-mir-32-5p	32.75	3.70844					mmu-mir-32-5p	0.496445	2.01432					mmu-mir-32-5p	1.28743	0.77674				mmu-mir-32-5p	2.01432	0.77674
mmu-mir-326-3p	5.3843	0.185725					mmu-mir-326-3p	0.877324	1.13983					mmu-mir-326-3p	0.185725	1.13983					mmu-mir-326-3p	1.88706	0.529926					mmu-mir-326-3p	1.5361	0.651				mmu-mir-326-3p	0.529926	0.651
mmu-mir-328-3p	1.28539	0.777973					mmu-mir-328-3p	1.25565	0.796403					mmu-mir-328-3p	0.777973	0.796403					mmu-mir-328-3p	1.87116	0.534428					mmu-mir-328-3p	1.15623	0.864881				mmu-mir-328-3p	0.534428	0.864881
mmu-mir-330-3p	0.883645	1.13168					mmu-mir-330-3p	1.56942	0.637178					mmu-mir-330-3p	1.13168	0.637178					mmu-mir-330-3p	0.889421	1.12433					mmu-mir-330-3p	1.03759	0.963768				mmu-mir-330-3p	1.12433	0.963768
mmu-mir-330-5p	0.310215	3.22357					mmu-mir-330-5p	0.628593	1.59085					mmu-mir-330-5p	3.22357	1.59085					mmu-mir-330-5p	0.922509	1.084					mmu-mir-330-5p	1.00236	0.99765				mmu-mir-330-5p	1.084	0.99765
mmu-mir-331-3p	0.778847	1.28395					mmu-mir-331-3p	0.882466	1.13319					mmu-mir-331-3p	1.28395	1.13319					mmu-mir-331-3p	0.335317	2.98225					mmu-mir-331-3p	1.13252	0.882989				mmu-mir-331-3p	2.98225	0.882989
mmu-mir-338-5p	0.486932	2.05367					mmu-mir-338-5p	1.33077	0.751444					mmu-mir-338-5p	2.05367	0.751444					mmu-mir-338-5p	1.11395	0.89771					mmu-mir-338-5p	1.66191	0.601719				mmu-mir-338-5p	0.89771	0.601719
mmu-mir-339-5p	1.61488	0.619241					mmu-mir-339-5p	1.48252	0.674525					mmu-mir-339-5p	0.619241	0.674525					mmu-mir-339-5p	0.977771	1.02273					mmu-mir-339-5p	1.05971	0.943656				mmu-mir-339-5p	1.02273	0.943656
mmu-mir-340-3p	1.10301	0.906609					mmu-mir-340-3p	0.715968	1.39671					mmu-mir-340-3p	0.906609	1.39671					mmu-mir-340-3p	1.59158	0.628306					mmu-mir-340-3p	1.41641	0.706011				mmu-mir-340-3p	0.628306	0.706011
mmu-mir-340-5p	0.388705	2.57265					mmu-mir-340-5p	0.950729	1.05182					mmu-mir-340-5p	2.57265	1.05182					mmu-mir-340-5p	0.662379	1.50971					mmu-mir-340-5p	1.61192	0.620378				mmu-mir-340-5p	1.50971	0.620378
mmu-mir-342-3p	2.05323	0.487038					mmu-mir-342-3p	1.49618	0.668368					mmu-mir-342-3p	0.487038	0.668368					mmu-mir-342-3p	1.52435	0.656019					mmu-mir-342-3p	1.27846	0.78219				mmu-mir-342-3p	0.656019	0.78219
mmu-mir-342-5p	1.74778	0.572153					mmu-mir-342-5p	1.20859	0.827408					mmu-mir-342-5p	0.572153	0.827408					mmu-mir-342-5p	3.05544	0.327285					mmu-mir-342-5p	1.17525	0.85088				mmu-mir-342-5p	0.327285	0.85088
mmu-mir-345-5p	3.8524	0.259578					mmu-mir-345-5p	1.46614	0.682065					mmu-mir-345-5p	0.259578	0.682065					mmu-mir-345-5p	2.53401	0.394631					mmu-mir-345-5p	0.782181	1.27848				mmu-mir-345-5p	0.394631	1.27848
mmu-mir-3470a	1.1742	0.851643					mmu-mir-3470a	0.37648	2.65619					mmu-mir-3470a	0.851643	2.65619					mmu-mir-3470a	0.329075	3.03882					mmu-mir-3470a	0.355082	2.81625				mmu-mir-3470a	3.03882	2.81625
mmu-mir-3470b	0.880424	1.13582					mmu-mir-3470b	0.418703	2.38833					mmu-mir-3470b	1.13582	2.38833					mmu-mir-3470b	0.100086	9.99139					mmu-mir-3470b	0.208007	4.80753				mmu-mir-3470b	9.99139	4.80753
mmu-mir-3471	0.715595	1.39744					mmu-mir-3471	0.818993	1.22101					mmu-mir-3471	1.39744	1.22101					mmu-mir-3471	0.26834	3.72662					mmu-mir-3471	0.178808	5.5926				mmu-mir-3471	3.72662	5.5926
mmu-mir-3473b	0.318504	3.13968					mmu-mir-3473b	1.37601	0.726741					mmu-mir-3473b	3.13968	0.726741					mmu-mir-3473b	2.79331	0.357998					mmu-mir-3473b	0.433715	2.30566				mmu-mir-3473b	0.357998	2.30566
mmu-mir-3473d	1.49313	0.669736					mmu-mir-3473d	1.23838	0.807504					mmu-mir-3473d	0.669736	0.807504					mmu-mir-3473d	0.0284086	35.2006					mmu-mir-3473d	0.726174	1.37708				mmu-mir-3473d	35.2006	1.37708
mmu-mir-3473e	0.897221	1.11455					mmu-mir-3473e	0.145057	6.89384					mmu-mir-3473e	1.11455	6.89384					mmu-mir-3473e	0.0167226	59.7992					mmu-mir-3473e	0.133746	7.47686				mmu-mir-3473e	59.7992	7.47686
mmu-mir-3473f	1.4462	0.691465					mmu-mir-3473f	0.759011	1.3175					mmu-mir-3473f	0.691465	1.3175					mmu-mir-3473f	0.478901	2.08811					mmu-mir-3473f	0.501331	1.99469				mmu-mir-3473f	2.08811	1.99469
mmu-mir-34b-3p	1.01387	0.986323					mmu-mir-34b-3p	0.50346	1.98626					mmu-mir-34b-3p	0.986323	1.98626					mmu-mir-34b-3p	0.0617558	16.1928					mmu-mir-34b-3p	0.100114	9.98865				mmu-mir-34b-3p	16.1928	9.98865
mmu-mir-34b-5p	0.502677	1.98935					mmu-mir-34b-5p	0.447402	2.23513					mmu-mir-34b-5p	1.98935	2.23513					mmu-mir-34b-5p	0	#DIV/0!					mmu-mir-34b-5p	0.232986	4.2921				mmu-mir-34b-5p	#DIV/0!	4.2921
mmu-mir-34c-3p	1.58997	0.628943					mmu-mir-34c-3p	0.27453	3.64259					mmu-mir-34c-3p	0.628943	3.64259					mmu-mir-34c-3p	0.0115346	86.6957					mmu-mir-34c-3p	0.299968	3.33369				mmu-mir-34c-3p	86.6957	3.33369
mmu-mir-34c-5p	0.547561	1.82628					mmu-mir-34c-5p	0.22184	4.50776					mmu-mir-34c-5p	1.82628	4.50776					mmu-mir-34c-5p	0.0561781	17.8005					mmu-mir-34c-5p	0.179175	5.58114				mmu-mir-34c-5p	17.8005	5.58114
mmu-mir-351-3p	3.37097	0.29665					mmu-mir-351-3p	1.18114	0.846643					mmu-mir-351-3p	0.29665	0.846643					mmu-mir-351-3p	1.68864	0.592192					mmu-mir-351-3p	0.908562	1.10064				mmu-mir-351-3p	0.592192	1.10064
mmu-mir-351-5p	0.990267	1.00983					mmu-mir-351-5p	0.757401	1.3203					mmu-mir-351-5p	1.00983	1.3203					mmu-mir-351-5p	0.985188	1.01503					mmu-mir-351-5p	0.874038	1.14412				mmu-mir-351-5p	1.01503	1.14412
mmu-mir-3535	1.01319	0.986977					mmu-mir-3535	0.99738	1.00263					mmu-mir-3535	0.986977	1.00263					mmu-mir-3535	0.315657	3.168					mmu-mir-3535	0.39583	2.52634				mmu-mir-3535	3.168	2.52634
mmu-mir-361-3p	2.5284	0.395507					mmu-mir-361-3p	1.069	0.935457					mmu-mir-361-3p	0.395507	0.935457					mmu-mir-361-3p	1.60473	0.623157					mmu-mir-361-3p	1.51536	0.659911				mmu-mir-361-3p	0.623157	0.659911
mmu-mir-361-5p	0.885521	1.12928					mmu-mir-361-5p	1.54699	0.646418					mmu-mir-361-5p	1.12928	0.646418					mmu-mir-361-5p	1.42631	0.701108					mmu-mir-361-5p	1.53601	0.651036				mmu-mir-361-5p	0.701108	0.651036
mmu-mir-362-3p	1.50807	0.663101					mmu-mir-362-3p	0.953346	1.04894					mmu-mir-362-3p	0.663101	1.04894					mmu-mir-362-3p	1.23807	0.807707					mmu-mir-362-3p	1.02131	0.979139				mmu-mir-362-3p	0.807707	0.979139
mmu-mir-362-5p	1.46416	0.682987					mmu-mir-362-5p	1.00156	0.998439					mmu-mir-362-5p	0.682987	0.998439					mmu-mir-362-5p	1.16932	0.855199					mmu-mir-362-5p	1.26322	0.791628				mmu-mir-362-5p	0.855199	0.791628
mmu-mir-365-2-5p	1.60786	0.621945					mmu-mir-365-2-5p	1.84443	0.542173					mmu-mir-365-2-5p	0.621945	0.542173					mmu-mir-365-2-5p	3.37271	0.296498					mmu-mir-365-2-5p	1.45598	0.686823				mmu-mir-365-2-5p	0.296498	0.686823
mmu-mir-365-3p	1.39307	0.717838					mmu-mir-365-3p	2.41046	0.414859					mmu-mir-365-3p	0.717838	0.414859					mmu-mir-365-3p	0.816223	1.22516					mmu-mir-365-3p	1.00632	0.993723				mmu-mir-365-3p	1.22516	0.993723
mmu-mir-375-3p	1.14444	0.873788					mmu-mir-375-3p	0.439458	2.27553					mmu-mir-375-3p	0.873788	2.27553					mmu-mir-375-3p	0.0713202	14.0213					mmu-mir-375-3p	0.623865	1.60291				mmu-mir-375-3p	14.0213	1.60291
mmu-mir-378a-3p	1.30935	0.763736					mmu-mir-378a-3p	0.995966	1.00405					mmu-mir-378a-3p	0.763736	1.00405					mmu-mir-378a-3p	1.28535	0.778					mmu-mir-378a-3p	1.23727	0.808232				mmu-mir-378a-3p	0.778	0.808232
mmu-mir-378a-5p	1.73706	0.575684					mmu-mir-378a-5p	1.2913	0.774415					mmu-mir-378a-5p	0.575684	0.774415					mmu-mir-378a-5p	0.991457	1.00862					mmu-mir-378a-5p	1.38606	0.721467				mmu-mir-378a-5p	1.00862	0.721467
mmu-mir-378c	1.22495	0.816363					mmu-mir-378c	0.820777	1.21836					mmu-mir-378c	0.816363	1.21836					mmu-mir-378c	1.26389	0.79121					mmu-mir-378c	1.38142	0.723893				mmu-mir-378c	0.79121	0.723893
mmu-mir-378d	4.65837	0.214667					mmu-mir-378d	1.14712	0.871746					mmu-mir-378d	0.214667	0.871746					mmu-mir-378d	6.60167	0.151477					mmu-mir-378d	0.862344	1.15963				mmu-mir-378d	0.151477	1.15963
mmu-mir-3960	1.51025	0.662144					mmu-mir-3960	0.936402	1.06792					mmu-mir-3960	0.662144	1.06792					mmu-mir-3960	1.07193	0.932898					mmu-mir-3960	0.857659	1.16596				mmu-mir-3960	0.932898	1.16596
mmu-mir-3962	0.289977	3.44855					mmu-mir-3962	2.00384	0.499042					mmu-mir-3962	3.44855	0.499042					mmu-mir-3962	0.880858	1.13526					mmu-mir-3962	1.16127	0.861126				mmu-mir-3962	1.13526	0.861126
mmu-mir-3963	0.974263	1.02642					mmu-mir-3963	1.13934	0.8777					mmu-mir-3963	1.02642	0.8777					mmu-mir-3963	0.932746	1.0721					mmu-mir-3963	0.674051	1.48357				mmu-mir-3963	1.0721	1.48357
mmu-mir-3965	0.530372	1.88547					mmu-mir-3965	2.01465	0.496365					mmu-mir-3965	1.88547	0.496365					mmu-mir-3965	0.819318	1.22053					mmu-mir-3965	1.07698	0.928519				mmu-mir-3965	1.22053	0.928519
mmu-mir-3968	2.13066	0.469339					mmu-mir-3968	1.42839	0.70009					mmu-mir-3968	0.469339	0.70009					mmu-mir-3968	2.28846	0.436976					mmu-mir-3968	0.826184	1.21038				mmu-mir-3968	0.436976	1.21038
mmu-mir-421-3p	0.898105	1.11346					mmu-mir-421-3p	1.21616	0.822263					mmu-mir-421-3p	1.11346	0.822263					mmu-mir-421-3p	1.66849	0.599345					mmu-mir-421-3p	1.57565	0.634657				mmu-mir-421-3p	0.599345	0.634657
mmu-mir-423-3p	1.7752	0.563316					mmu-mir-423-3p	1.21222	0.824933					mmu-mir-423-3p	0.563316	0.824933					mmu-mir-423-3p	1.19672	0.835621					mmu-mir-423-3p	1.50295	0.665356				mmu-mir-423-3p	0.835621	0.665356
mmu-mir-423-5p	1.46222	0.683892					mmu-mir-423-5p	1.30257	0.767716					mmu-mir-423-5p	0.683892	0.767716					mmu-mir-423-5p	4.22267	0.236817					mmu-mir-423-5p	1.57053	0.636728				mmu-mir-423-5p	0.236817	0.636728
mmu-mir-425-3p	6.44569	0.155142					mmu-mir-425-3p	0.864116	1.15725					mmu-mir-425-3p	0.155142	1.15725					mmu-mir-425-3p	0.849712	1.17687					mmu-mir-425-3p	1.38841	0.720247				mmu-mir-425-3p	1.17687	0.720247
mmu-mir-425-5p	2.27023	0.440484					mmu-mir-425-5p	1.14313	0.874791					mmu-mir-425-5p	0.440484	0.874791					mmu-mir-425-5p	1.02923	0.971604					mmu-mir-425-5p	1.35148	0.739928				mmu-mir-425-5p	0.971604	0.739928
mmu-mir-429-3p	0.544029	1.83814					mmu-mir-429-3p	0.364593	2.74279					mmu-mir-429-3p	1.83814	2.74279					mmu-mir-429-3p	0.093964	10.6424					mmu-mir-429-3p	0.491526	2.03448				mmu-mir-429-3p	10.6424	2.03448
mmu-mir-448-3p	0.571589	1.74951					mmu-mir-448-3p	1.04811	0.954098					mmu-mir-448-3p	1.74951	0.954098					mmu-mir-448-3p	1.46898	0.680744					mmu-mir-448-3p	1.35439	0.738337				mmu-mir-448-3p	0.680744	0.738337
mmu-mir-448-5p	14.4344	0.0692791					mmu-mir-448-5p	1.62264	0.616281					mmu-mir-448-5p	0.0692791	0.616281					mmu-mir-448-5p	1.49316	0.669721					mmu-mir-448-5p	0.961552	1.03999				mmu-mir-448-5p	0.669721	1.03999
mmu-mir-449a-5p	0.371663	2.69061					mmu-mir-449a-5p	0.708193	1.41204					mmu-mir-449a-5p	2.69061	1.41204					mmu-mir-449a-5p	0.0196211	50.9656					mmu-mir-449a-5p	0.411317	2.43122				mmu-mir-449a-5p	50.9656	2.43122
mmu-mir-450a-5p	0.183274	5.45632					mmu-mir-450a-5p	0.535115	1.86876					mmu-mir-450a-5p	5.45632	1.86876					mmu-mir-450a-5p	0.742432	1.34692					mmu-mir-450a-5p	1.48148	0.675003				mmu-mir-450a-5p	1.34692	0.675003
mmu-mir-450b-3p	0.386247	2.58902					mmu-mir-450b-3p	1.00553	0.994496					mmu-mir-450b-3p	2.58902	0.994496					mmu-mir-450b-3p	2.72379	0.367136					mmu-mir-450b-3p	1.67384	0.597428				mmu-mir-450b-3p	0.367136	0.597428
mmu-mir-451a	8.48376	0.117872					mmu-mir-451a	0.16707	5.98552					mmu-mir-451a	0.117872	5.98552					mmu-mir-451a	1.68236	0.594402					mmu-mir-451a	0.847275	1.18025				mmu-mir-451a	0.594402	1.18025
mmu-mir-455-3p	0.360203	2.77621					mmu-mir-455-3p	2.03555	0.491268					mmu-mir-455-3p	2.77621	0.491268					mmu-mir-455-3p	0.261138	3.8294					mmu-mir-455-3p	1.45915	0.685331				mmu-mir-455-3p	3.8294	0.685331
mmu-mir-466f-3p	0.487837	2.04987					mmu-mir-466f-3p	0.701152	1.42622					mmu-mir-466f-3p	2.04987	1.42622					mmu-mir-466f-3p	0.61872	1.61624					mmu-mir-466f-3p	5.7709	0.173283				mmu-mir-466f-3p	1.61624	0.173283
mmu-mir-466i-3p	0.0930005	10.7526					mmu-mir-466i-3p	0.730954	1.36807					mmu-mir-466i-3p	10.7526	1.36807					mmu-mir-466i-3p	0.593097	1.68607					mmu-mir-466i-3p	0.186348	5.36631				mmu-mir-466i-3p	1.68607	5.36631
mmu-mir-466k	3.04195	0.328737					mmu-mir-466k	1.35863	0.736036					mmu-mir-466k	0.328737	0.736036					mmu-mir-466k	0	#DIV/0!					mmu-mir-466k	0.293115	3.41163				mmu-mir-466k	#DIV/0!	3.41163
mmu-mir-466q	0.906561	1.10307					mmu-mir-466q	0.60062	1.66495					mmu-mir-466q	1.10307	1.66495					mmu-mir-466q	0.26811	3.72981					mmu-mir-466q	0.307566	3.25134				mmu-mir-466q	3.72981	3.25134
mmu-mir-484	1.47971	0.675808					mmu-mir-484	1.41403	0.7072					mmu-mir-484	0.675808	0.7072					mmu-mir-484	1.19514	0.836721					mmu-mir-484	1.31962	0.757794				mmu-mir-484	0.836721	0.757794
mmu-mir-486b-5p	14.9271	0.0669921					mmu-mir-486b-5p	0.348703	2.86777					mmu-mir-486b-5p	0.0669921	2.86777					mmu-mir-486b-5p	2.23438	0.447552					mmu-mir-486b-5p	0.880416	1.13583				mmu-mir-486b-5p	0.447552	1.13583
mmu-mir-500-3p	23.9551	0.0417448					mmu-mir-500-3p	0.788381	1.26842					mmu-mir-500-3p	0.0417448	1.26842					mmu-mir-500-3p	3.78236	0.264385					mmu-mir-500-3p	1.52463	0.655899				mmu-mir-500-3p	0.264385	0.655899
mmu-mir-501-3p	1.88033	0.53182					mmu-mir-501-3p	1.02027	0.980133					mmu-mir-501-3p	0.53182	0.980133					mmu-mir-501-3p	1.37207	0.728828					mmu-mir-501-3p	1.2931	0.773336				mmu-mir-501-3p	0.728828	0.773336
mmu-mir-501-5p	0.663723	1.50665					mmu-mir-501-5p	1.18831	0.841533					mmu-mir-501-5p	1.50665	0.841533					mmu-mir-501-5p	0.262925	3.80337					mmu-mir-501-5p	0.620677	1.61115				mmu-mir-501-5p	3.80337	1.61115
mmu-mir-503-5p	0.428659	2.33286					mmu-mir-503-5p	1.08838	0.918797					mmu-mir-503-5p	2.33286	0.918797					mmu-mir-503-5p	1.72942	0.578229					mmu-mir-503-5p	1.30917	0.763842				mmu-mir-503-5p	0.578229	0.763842
mmu-mir-505-5p	2.64319	0.378331					mmu-mir-505-5p	0.441731	2.26382					mmu-mir-505-5p	0.378331	2.26382					mmu-mir-505-5p	7.51282	0.133106					mmu-mir-505-5p	1.35774	0.736518				mmu-mir-505-5p	0.133106	0.736518
mmu-mir-5098	1.04057	0.961011					mmu-mir-5098	0.0709427	14.0959					mmu-mir-5098	0.961011	14.0959					mmu-mir-5098	0.0851773	11.7402					mmu-mir-5098	0.302636	3.3043				mmu-mir-5098	11.7402	3.3043
mmu-mir-5099	1.44592	0.6916					mmu-mir-5099	0.844833	1.18367					mmu-mir-5099	0.6916	1.18367					mmu-mir-5099	2.01452	0.496395					mmu-mir-5099	1.0183	0.982033				mmu-mir-5099	0.496395	0.982033
mmu-mir-5100	0.677597	1.4758					mmu-mir-5100	1.07143	0.933336					mmu-mir-5100	1.4758	0.933336					mmu-mir-5100	0.692403	1.44425					mmu-mir-5100	1.41294	0.707743				mmu-mir-5100	1.44425	0.707743
mmu-mir-5106	0.52728	1.89653					mmu-mir-5106	2.03878	0.490489					mmu-mir-5106	1.89653	0.490489					mmu-mir-5106	0.416135	2.40307					mmu-mir-5106	0.107462	9.3056				mmu-mir-5106	2.40307	9.3056
mmu-mir-5112	1.1243	0.889442					mmu-mir-5112	1.01859	0.981753					mmu-mir-5112	0.889442	0.981753					mmu-mir-5112	0.367755	2.7192					mmu-mir-5112	0.837417	1.19415				mmu-mir-5112	2.7192	1.19415
mmu-mir-5113	1.02569	0.974955					mmu-mir-5113	1.63624	0.611158					mmu-mir-5113	0.974955	0.611158					mmu-mir-5113	36.8426	0.0271425					mmu-mir-5113	1.47103	0.679793				mmu-mir-5113	0.0271425	0.679793
mmu-mir-511-3p	0.518626	1.92817					mmu-mir-511-3p	1.14228	0.875445					mmu-mir-511-3p	1.92817	0.875445					mmu-mir-511-3p	1.05858	0.944665					mmu-mir-511-3p	1.16788	0.856254				mmu-mir-511-3p	0.944665	0.856254
mmu-mir-5121	3.87235	0.258241					mmu-mir-5121	0.590242	1.69422					mmu-mir-5121	0.258241	1.69422					mmu-mir-5121	0.040012	24.9925					mmu-mir-5121	0.754786	1.32488				mmu-mir-5121	24.9925	1.32488
mmu-mir-5126	0.998136	1.00187					mmu-mir-5126	0.657509	1.52089					mmu-mir-5126	1.00187	1.52089					mmu-mir-5126	1.0237	0.976846					mmu-mir-5126	0.192203	5.20283				mmu-mir-5126	0.976846	5.20283
mmu-mir-5129-5p	1.15077	0.868983					mmu-mir-5129-5p	1.33934	0.746638					mmu-mir-5129-5p	0.868983	0.746638					mmu-mir-5129-5p	2.84577	0.351399					mmu-mir-5129-5p	0.224893	4.44656				mmu-mir-5129-5p	0.351399	4.44656
mmu-mir-5130	1.93851	0.51586					mmu-mir-5130	6.37373	0.156894					mmu-mir-5130	0.51586	0.156894					mmu-mir-5130	0.108267	9.23644					mmu-mir-5130	0.615579	1.62449				mmu-mir-5130	9.23644	1.62449
mmu-mir-532-3p	1.25667	0.795756					mmu-mir-532-3p	1.63305	0.612352					mmu-mir-532-3p	0.795756	0.612352					mmu-mir-532-3p	0.849571	1.17706					mmu-mir-532-3p	1.47153	0.679567				mmu-mir-532-3p	1.17706	0.679567
mmu-mir-532-5p	0.799754	1.25038					mmu-mir-532-5p	1.41006	0.709191					mmu-mir-532-5p	1.25038	0.709191					mmu-mir-532-5p	1.56773	0.637867					mmu-mir-532-5p	1.34729	0.742233				mmu-mir-532-5p	0.637867	0.742233
mmu-mir-542-3p	0.32607	3.06683					mmu-mir-542-3p	0.385672	2.59288					mmu-mir-542-3p	3.06683	2.59288					mmu-mir-542-3p	0.0905537	11.0432					mmu-mir-542-3p	1.21381	0.823854				mmu-mir-542-3p	11.0432	0.823854
mmu-mir-574-3p	1.39558	0.716545					mmu-mir-574-3p	1.86673	0.535695					mmu-mir-574-3p	0.716545	0.535695					mmu-mir-574-3p	1.32871	0.752612					mmu-mir-574-3p	1.21453	0.823365				mmu-mir-574-3p	0.752612	0.823365
mmu-mir-574-5p	1.10831	0.902275					mmu-mir-574-5p	0.62078	1.61088					mmu-mir-574-5p	0.902275	1.61088					mmu-mir-574-5p	1.30152	0.76833					mmu-mir-574-5p	1.14902	0.870305				mmu-mir-574-5p	0.76833	0.870305
mmu-mir-582-3p	0.255628	3.91193					mmu-mir-582-3p	0.250013	3.9998					mmu-mir-582-3p	3.91193	3.9998					mmu-mir-582-3p	0.0616638	16.217					mmu-mir-582-3p	4.97148	0.201147				mmu-mir-582-3p	16.217	0.201147
mmu-mir-6236	1.05485	0.948006					mmu-mir-6236	1.94788	0.513379					mmu-mir-6236	0.948006	0.513379					mmu-mir-6236	0.0839557	11.911					mmu-mir-6236	1.45068	0.689331				mmu-mir-6236	11.911	0.689331
mmu-mir-6238	1.71884	0.581786					mmu-mir-6238	1.12968	0.885207					mmu-mir-6238	0.581786	0.885207					mmu-mir-6238	1.01192	0.988224					mmu-mir-6238	2.57486	0.388371				mmu-mir-6238	0.988224	0.388371
mmu-mir-6239	0.651747	1.53434					mmu-mir-6239	1.90579	0.524716					mmu-mir-6239	1.53434	0.524716					mmu-mir-6239	0.223321	4.47787					mmu-mir-6239	0.42776	2.33776				mmu-mir-6239	4.47787	2.33776
mmu-mir-6240	0.980126	1.02028					mmu-mir-6240	1.14719	0.871696					mmu-mir-6240	1.02028	0.871696					mmu-mir-6240	0.0583479	17.1386					mmu-mir-6240	0.350985	2.84913				mmu-mir-6240	17.1386	2.84913
mmu-mir-6395	5.87903	0.170096					mmu-mir-6395	1.71656	0.582559					mmu-mir-6395	0.170096	0.582559					mmu-mir-6395	0.062505	15.9987					mmu-mir-6395	1.1311	0.884098				mmu-mir-6395	15.9987	0.884098
mmu-mir-6412	5.67999	0.176057					mmu-mir-6412	0.767609	1.30275					mmu-mir-6412	0.176057	1.30275					mmu-mir-6412	1.81652	0.550503					mmu-mir-6412	0.658614	1.51834				mmu-mir-6412	0.550503	1.51834
mmu-mir-652-3p	1.61778	0.618132					mmu-mir-652-3p	1.14565	0.872866					mmu-mir-652-3p	0.618132	0.872866					mmu-mir-652-3p	1.43298	0.697845					mmu-mir-652-3p	1.72412	0.580004				mmu-mir-652-3p	0.697845	0.580004
mmu-mir-6538	1.02708	0.973631					mmu-mir-6538	0.0516038	19.3784					mmu-mir-6538	0.973631	19.3784					mmu-mir-6538	0.0302141	33.0972					mmu-mir-6538	0.026422	37.8472				mmu-mir-6538	33.0972	37.8472
mmu-mir-664-3p	1.62566	0.615133					mmu-mir-664-3p	1.27531	0.784122					mmu-mir-664-3p	0.615133	0.784122					mmu-mir-664-3p	1.01335	0.986825					mmu-mir-664-3p	1.05456	0.94826				mmu-mir-664-3p	0.986825	0.94826
mmu-mir-664-5p	6.9803	0.14326					mmu-mir-664-5p	0.680766	1.46893					mmu-mir-664-5p	0.14326	1.46893					mmu-mir-664-5p	1.01322	0.986954					mmu-mir-664-5p	1.43069	0.698964				mmu-mir-664-5p	0.986954	0.698964
mmu-mir-669h-3p	1.1347	0.881288					mmu-mir-669h-3p	1.29216	0.773895					mmu-mir-669h-3p	0.881288	0.773895					mmu-mir-669h-3p	17.652	0.056651					mmu-mir-669h-3p	0.716467	1.39574				mmu-mir-669h-3p	0.056651	1.39574
mmu-mir-671-3p	2.58455	0.386915					mmu-mir-671-3p	1.97396	0.506595					mmu-mir-671-3p	0.386915	0.506595					mmu-mir-671-3p	2.00023	0.499942					mmu-mir-671-3p	1.19329	0.83802				mmu-mir-671-3p	0.499942	0.83802
mmu-mir-671-5p	0.666702	1.49992					mmu-mir-671-5p	0.905258	1.10466					mmu-mir-671-5p	1.49992	1.10466					mmu-mir-671-5p	1.19813	0.834631					mmu-mir-671-5p	1.29979	0.769354				mmu-mir-671-5p	0.834631	0.769354
mmu-mir-672-5p	0.76531	1.30666					mmu-mir-672-5p	0.945846	1.05725					mmu-mir-672-5p	1.30666	1.05725					mmu-mir-672-5p	0.186931	5.34957					mmu-mir-672-5p	1.56958	0.637112				mmu-mir-672-5p	5.34957	0.637112
mmu-mir-674-3p	0.643712	1.55349					mmu-mir-674-3p	2.18962	0.456699					mmu-mir-674-3p	1.55349	0.456699					mmu-mir-674-3p	1.32483	0.754814					mmu-mir-674-3p	1.41382	0.707302				mmu-mir-674-3p	0.754814	0.707302
mmu-mir-674-5p	0.868988	1.15076					mmu-mir-674-5p	1.12078	0.892234					mmu-mir-674-5p	1.15076	0.892234					mmu-mir-674-5p	1.3959	0.716385					mmu-mir-674-5p	1.80739	0.553285				mmu-mir-674-5p	0.716385	0.553285
mmu-mir-676-3p	1.46641	0.681937					mmu-mir-676-3p	1.13872	0.878178					mmu-mir-676-3p	0.681937	0.878178					mmu-mir-676-3p	0.941427	1.06222					mmu-mir-676-3p	2.2246	0.449519				mmu-mir-676-3p	1.06222	0.449519
mmu-mir-690	1.49842	0.667369					mmu-mir-690	0.157147	6.36349					mmu-mir-690	0.667369	6.36349					mmu-mir-690	0.0774412	12.913					mmu-mir-690	0.452591	2.2095				mmu-mir-690	12.913	2.2095
mmu-mir-7003-3p	0.331197	3.01935					mmu-mir-7003-3p	1.99848	0.500381					mmu-mir-7003-3p	3.01935	0.500381					mmu-mir-7003-3p	4.80237	0.208231					mmu-mir-7003-3p	1.14307	0.87484				mmu-mir-7003-3p	0.208231	0.87484
mmu-mir-700-3p	1.4323	0.698178					mmu-mir-700-3p	1.40878	0.709836					mmu-mir-700-3p	0.698178	0.709836					mmu-mir-700-3p	1.66845	0.599357					mmu-mir-700-3p	1.41977	0.704339				mmu-mir-700-3p	0.599357	0.704339
mmu-mir-700-5p	0.956591	1.04538					mmu-mir-700-5p	0.0689837	14.4962					mmu-mir-700-5p	1.04538	14.4962					mmu-mir-700-5p	0.0400471	24.9706					mmu-mir-700-5p	1.65169	0.605441				mmu-mir-700-5p	24.9706	0.605441
mmu-mir-709	0.866452	1.15413					mmu-mir-709	0.136051	7.35019					mmu-mir-709	1.15413	7.35019					mmu-mir-709	0.44176	2.26367					mmu-mir-709	0.184981	5.40596				mmu-mir-709	2.26367	5.40596
mmu-mir-712-5p	1.25104	0.799335					mmu-mir-712-5p	0.216911	4.61019					mmu-mir-712-5p	0.799335	4.61019					mmu-mir-712-5p	0	#DIV/0!					mmu-mir-712-5p	0.103546	9.65753				mmu-mir-712-5p	#DIV/0!	9.65753
mmu-mir-714	1.2206	0.819271					mmu-mir-714	0.363044	2.75449					mmu-mir-714	0.819271	2.75449					mmu-mir-714	0.027748	36.0386					mmu-mir-714	0.143078	6.98922				mmu-mir-714	36.0386	6.98922
mmu-mir-744-5p	0.779581	1.28274					mmu-mir-744-5p	1.25983	0.793759					mmu-mir-744-5p	1.28274	0.793759					mmu-mir-744-5p	1.37558	0.726966					mmu-mir-744-5p	1.58585	0.630577				mmu-mir-744-5p	0.726966	0.630577
mmu-mir-760-3p	1.17725	0.84944					mmu-mir-760-3p	0.249547	4.00727					mmu-mir-760-3p	0.84944	4.00727					mmu-mir-760-3p	0.127488	7.8439					mmu-mir-760-3p	0.383305	2.60889				mmu-mir-760-3p	7.8439	2.60889
mmu-mir-764-5p	0.496579	2.01378					mmu-mir-764-5p	2.33502	0.428263					mmu-mir-764-5p	2.01378	0.428263					mmu-mir-764-5p	0.823945	1.21367					mmu-mir-764-5p	0.842355	1.18715				mmu-mir-764-5p	1.21367	1.18715
mmu-mir-7a-5p	0.70714	1.41415					mmu-mir-7a-5p	0.790473	1.26506					mmu-mir-7a-5p	1.41415	1.26506					mmu-mir-7a-5p	1.42471	0.701899					mmu-mir-7a-5p	1.48288	0.674365				mmu-mir-7a-5p	0.701899	0.674365
mmu-mir-8103	0.624166	1.60214					mmu-mir-8103	0.107759	9.28					mmu-mir-8103	1.60214	9.28					mmu-mir-8103	0.937749	1.06638					mmu-mir-8103	1.1068	0.903506				mmu-mir-8103	1.06638	0.903506
mmu-mir-8111	1.37547	0.727026					mmu-mir-8111	0.519331	1.92556					mmu-mir-8111	0.727026	1.92556					mmu-mir-8111	0.039503	25.3146					mmu-mir-8111	0.367578	2.72051				mmu-mir-8111	25.3146	2.72051
mmu-mir-8112	1.87143	0.534351					mmu-mir-8112	0.845265	1.18306					mmu-mir-8112	0.534351	1.18306					mmu-mir-8112	0.78643	1.27157					mmu-mir-8112	0.843638	1.18534				mmu-mir-8112	1.27157	1.18534
mmu-mir-8114	0.978032	1.02246					mmu-mir-8114	3.95819	0.252641					mmu-mir-8114	1.02246	0.252641					mmu-mir-8114	4.84033	0.206597					mmu-mir-8114	1.45518	0.687201				mmu-mir-8114	0.206597	0.687201
mmu-mir-8115	0.582567	1.71654					mmu-mir-8115	1.28358	0.779074					mmu-mir-8115	1.71654	0.779074					mmu-mir-8115	0	#DIV/0!					mmu-mir-8115	1.34562	0.74315				mmu-mir-8115	#DIV/0!	0.74315
mmu-mir-8117	0.756885	1.32121					mmu-mir-8117	1.27389	0.784998					mmu-mir-8117	1.32121	0.784998					mmu-mir-8117	0.0145318	68.8145					mmu-mir-8117	0.983161	1.01713				mmu-mir-8117	68.8145	1.01713
mmu-mir-872-3p	1.07201	0.932823					mmu-mir-872-3p	0.179084	5.58396					mmu-mir-872-3p	0.932823	5.58396					mmu-mir-872-3p	0	#DIV/0!					mmu-mir-872-3p	0.178178	5.61237				mmu-mir-872-3p	#DIV/0!	5.61237
mmu-mir-872-5p	0.223813	4.46802					mmu-mir-872-5p	0.106372	9.40098					mmu-mir-872-5p	4.46802	9.40098					mmu-mir-872-5p	0.109496	9.13275					mmu-mir-872-5p	0.34046	2.9372				mmu-mir-872-5p	9.13275	2.9372
mmu-mir-874-3p	1.05444	0.94837					mmu-mir-874-3p	0.611273	1.63593					mmu-mir-874-3p	0.94837	1.63593					mmu-mir-874-3p	1.22806	0.814293					mmu-mir-874-3p	0.36819	2.71599				mmu-mir-874-3p	0.814293	2.71599
mmu-mir-877-3p	0.636738	1.5705					mmu-mir-877-3p	1.21544	0.822747					mmu-mir-877-3p	1.5705	0.822747					mmu-mir-877-3p	4.11095	0.243253					mmu-mir-877-3p	1.28834	0.776192				mmu-mir-877-3p	0.243253	0.776192
mmu-mir-877-5p	1.50086	0.666284					mmu-mir-877-5p	0.540752	1.84928					mmu-mir-877-5p	0.666284	1.84928					mmu-mir-877-5p	2.31757	0.431486					mmu-mir-877-5p	1.20743	0.828203				mmu-mir-877-5p	0.431486	0.828203
mmu-mir-92a-3p	1.29312	0.773323					mmu-mir-92a-3p	1.25685	0.795643					mmu-mir-92a-3p	0.773323	0.795643					mmu-mir-92a-3p	0.957477	1.04441					mmu-mir-92a-3p	1.68805	0.592401				mmu-mir-92a-3p	1.04441	0.592401
mmu-mir-92b-3p	0.623001	1.60513					mmu-mir-92b-3p	0.729465	1.37087					mmu-mir-92b-3p	1.60513	1.37087					mmu-mir-92b-3p	0.0902302	11.0828					mmu-mir-92b-3p	0.244772	4.08543				mmu-mir-92b-3p	11.0828	4.08543
mmu-mir-92b-5p	0.594971	1.68076					mmu-mir-92b-5p	1.37399	0.727806					mmu-mir-92b-5p	1.68076	0.727806					mmu-mir-92b-5p	0.734723	1.36106					mmu-mir-92b-5p	0.322031	3.10529				mmu-mir-92b-5p	1.36106	3.10529
mmu-mir-93-3p	3.89032	0.257048					mmu-mir-93-3p	1.45917	0.685323					mmu-mir-93-3p	0.257048	0.685323					mmu-mir-93-3p	1.2629	0.791829					mmu-mir-93-3p	0.914884	1.09304				mmu-mir-93-3p	0.791829	1.09304
mmu-mir-93-5p	0.882058	1.13371					mmu-mir-93-5p	1.20414	0.830468					mmu-mir-93-5p	1.13371	0.830468					mmu-mir-93-5p	1.47712	0.676994					mmu-mir-93-5p	1.19874	0.834209				mmu-mir-93-5p	0.676994	0.834209
mmu-mir-9-5p	0.483371	2.0688					mmu-mir-9-5p	4.23383	0.236193					mmu-mir-9-5p	2.0688	0.236193					mmu-mir-9-5p	1.94071	0.515274					mmu-mir-9-5p	1.88432	0.530696				mmu-mir-9-5p	0.515274	0.530696
mmu-mir-98-3p	0.232802	4.29549					mmu-mir-98-3p	0.5504	1.81686					mmu-mir-98-3p	4.29549	1.81686					mmu-mir-98-3p	0.953427	1.04885					mmu-mir-98-3p	1.25621	0.796046				mmu-mir-98-3p	1.04885	0.796046
mmu-mir-98-5p	0.558849	1.78939					mmu-mir-98-5p	0.664968	1.50383					mmu-mir-98-5p	1.78939	1.50383					mmu-mir-98-5p	1.166	0.857629					mmu-mir-98-5p	1.50481	0.664537				mmu-mir-98-5p	0.857629	0.664537
mmu-mir-99a-5p	1.04923	0.953083					mmu-mir-99a-5p	0.871878	1.14695					mmu-mir-99a-5p	0.953083	1.14695					mmu-mir-99a-5p	0.248064	4.03121					mmu-mir-99a-5p	0.855887	1.16838				mmu-mir-99a-5p	4.03121	1.16838
mmu-mir-99b-3p	3.15928	0.316528					mmu-mir-99b-3p	1.18061	0.847021					mmu-mir-99b-3p	0.316528	0.847021					mmu-mir-99b-3p	1.03164	0.969326					mmu-mir-99b-3p	0.913342	1.09488				mmu-mir-99b-3p	0.969326	1.09488
mmu-mir-99b-5p	1.59419	0.627277					mmu-mir-99b-5p	1.21664	0.821935					mmu-mir-99b-5p	0.627277	0.821935					mmu-mir-99b-5p	0.945754	1.05736					mmu-mir-99b-5p	0.902969	1.10746				mmu-mir-99b-5p	1.05736	1.10746
	49	36						31	45						36	45						45	94						34	41					94	41
Green color	≥ 2 fold in Female O3
red color	≥ 2 fold in Male O3
****	≥ 2 fold in both male and female after O3
Green color	≥ 2 fold in FA
red color	≥ 2 fold in O3

## Sheet: Fold change-norm to KO value
Fold Change (≥ 2 fold): normalization to KO values
	Normalized to KO			Normalized to KO				Normalized to KO			Normalized to KO				Normalized to KO			Normalized to KO
miRNAs	F-FA	F-O3	miRNAs	F-FA	F-O3		miRNAs	M-FA	M-O3	miRNAs	M-FA	M-O3		miRNAs	F-O3	M-O3	miRNAs	F-O3	M-O3
mmu-let-7a-5p	0.429295	2.3294	mmu-let-7a-5p	0.429295	2.3294		mmu-let-7a-5p	0.583933	1.71253	mmu-let-7c-5p	0.26356	3.7942		mmu-let-7a-5p	2.3294	1.71253	mmu-let-7a-5p	2.3294	1.71253
mmu-let-7b-3p	0.954265	1.04793	mmu-let-7c-2-3p	2.16304	0.462311		mmu-let-7b-3p	0.618658	1.6164	mmu-let-7f-1-3p	2.49158	0.401352		mmu-let-7b-3p	1.04793	1.6164	mmu-let-7b-5p	0.914061	3.73798
mmu-let-7b-5p	1.09402	0.914061	mmu-let-7d-5p	0.444155	2.25146		mmu-let-7b-5p	0.267524	3.73798	mmu-let-7i-5p	0.42871	2.33258		mmu-let-7b-5p	0.914061	3.73798	mmu-let-7c-5p	0.91677	3.7942
mmu-let-7c-2-3p	2.16304	0.462311	mmu-let-7e-5p	0.378411	2.64263		mmu-let-7c-2-3p	0.685906	1.45793	mmu-let-7j	0.288442	3.46691		mmu-let-7c-2-3p	0.462311	1.45793	mmu-let-7d-5p	2.25146	1.20512
mmu-let-7c-5p	1.09079	0.91677	mmu-let-7f-1-3p	143.682	0.00695982		mmu-let-7c-5p	0.26356	3.7942	mmu-mir-101b-3p	0.433539	2.3066		mmu-let-7c-5p	0.91677	3.7942	mmu-let-7e-5p	2.64263	0.791441
mmu-let-7d-3p	0.564822	1.77047	mmu-let-7f-5p	0.473498	2.11194		mmu-let-7d-3p	0.821875	1.21673	mmu-mir-10a-5p	0.392775	2.54599		mmu-let-7d-3p	1.77047	1.21673	mmu-let-7f-5p	2.11194	1.92565
mmu-let-7d-5p	0.444155	2.25146	mmu-mir-101a-3p	0.426014	2.34734		mmu-let-7d-5p	0.829792	1.20512	mmu-mir-10b-5p	0.479863	2.08393		mmu-let-7d-5p	2.25146	1.20512	mmu-let-7i-5p	1.40731	2.33258
mmu-let-7e-5p	0.378411	2.64263	mmu-mir-106b-3p	3.5459	0.282016		mmu-let-7e-5p	1.26352	0.791441	mmu-mir-1187	3.6422	0.27456		mmu-let-7e-5p	2.64263	0.791441	mmu-let-7j	1.24812	3.46691
mmu-let-7f-1-3p	143.682	0.00695982	mmu-mir-106b-5p	0.302412	3.30675		mmu-let-7f-1-3p	2.49158	0.401352	mmu-mir-1195	0.266458	3.75294		mmu-let-7f-1-3p	0.00695982	0.401352	mmu-mir-101a-3p	2.34734	1.67205
mmu-let-7f-5p	0.473498	2.11194	mmu-mir-107-3p	0.483338	2.06895		mmu-let-7f-5p	0.519304	1.92565	mmu-mir-126a-3p	0.0177411	56.3664		mmu-let-7f-5p	2.11194	1.92565	mmu-mir-101b-3p	1.62049	2.3066
mmu-let-7g-5p	0.610664	1.63756	mmu-mir-10b-5p	201.48	0.00496327		mmu-let-7g-5p	0.647419	1.5446	mmu-mir-127-3p	0.124107	8.05753		mmu-let-7g-5p	1.63756	1.5446	mmu-mir-106b-5p	3.30675	0.899882
mmu-let-7i-5p	0.710576	1.40731	mmu-mir-1191a	4.34362	0.230223		mmu-let-7i-5p	0.42871	2.33258	mmu-mir-128-3p	0.300492	3.32787		mmu-let-7i-5p	1.40731	2.33258	mmu-mir-107-3p	2.06895	0.788164
mmu-let-7j	0.801206	1.24812	mmu-mir-1249-3p	0.211599	4.72592		mmu-let-7j	0.288442	3.46691	mmu-mir-1291	0.293623	3.40573		mmu-let-7j	1.24812	3.46691	mmu-mir-10a-5p	0.534995	2.54599
mmu-mir-100-5p	1.72646	0.57922	mmu-mir-125a-3p	0.485772	2.05858		mmu-mir-100-5p	0.716425	1.39582	mmu-mir-132-3p	0.442071	2.26208		mmu-mir-100-5p	0.57922	1.39582	mmu-mir-10b-5p	0.00496327	2.08393
mmu-mir-101a-3p	0.426014	2.34734	mmu-mir-125b-5p	2.07032	0.483018		mmu-mir-101a-3p	0.598069	1.67205	mmu-mir-139-5p	0.162334	6.16014		mmu-mir-101a-3p	2.34734	1.67205	mmu-mir-1195	1.68706	3.75294
mmu-mir-101b-3p	0.617099	1.62049	mmu-mir-1264-3p	2.21921	0.450611		mmu-mir-101b-3p	0.433539	2.3066	mmu-mir-141-3p	0.302132	3.30981		mmu-mir-101b-3p	1.62049	2.3066	mmu-mir-1249-3p	4.72592	0.620691
mmu-mir-103-3p	0.89307	1.11973	mmu-mir-126a-3p	26.1266	0.0382752		mmu-mir-103-3p	0.896529	1.11541	mmu-mir-143-3p	0.38161	2.62048		mmu-mir-103-3p	1.11973	1.11541	mmu-mir-125a-3p	2.05858	0.678137
mmu-mir-106b-3p	3.5459	0.282016	mmu-mir-127-3p	181.8	0.00550056		mmu-mir-106b-3p	0.531529	1.88136	mmu-mir-144-5p	0.403309	2.47949		mmu-mir-106b-3p	0.282016	1.88136	mmu-mir-126a-3p	0.0382752	56.3664
mmu-mir-106b-5p	0.302412	3.30675	mmu-mir-1291	6.64895	0.1504		mmu-mir-106b-5p	1.11126	0.899882	mmu-mir-146a-5p	0.224754	4.44932		mmu-mir-106b-5p	3.30675	0.899882	mmu-mir-127-3p	0.00550056	8.05753
mmu-mir-107-3p	0.483338	2.06895	mmu-mir-1306-3p	2.39076	0.418277		mmu-mir-107-3p	1.26877	0.788164	mmu-mir-146b-3p	0.496272	2.01502		mmu-mir-107-3p	2.06895	0.788164	mmu-mir-128-3p	0.889603	3.32787
mmu-mir-10a-5p	1.86918	0.534995	mmu-mir-130b-3p	9.46369	0.105667		mmu-mir-10a-5p	0.392775	2.54599	mmu-mir-148a-3p	0.423521	2.36116		mmu-mir-10a-5p	0.534995	2.54599	mmu-mir-1291	0.1504	3.40573
mmu-mir-10b-5p	201.48	0.00496327	mmu-mir-133a-3p	3.4678	2.88364e-05		mmu-mir-10b-5p	0.479863	2.08393	mmu-mir-149-3p	0.208775	4.78985		mmu-mir-10b-5p	0.00496327	2.08393	mmu-mir-1306-5p	13.072	0.657424
mmu-mir-1187	1.15754	0.863904	mmu-mir-139-5p	4.65833	0.214669		mmu-mir-1187	3.6422	0.27456	mmu-mir-149-5p	0.423433	2.36165		mmu-mir-1187	0.863904	0.27456	mmu-mir-132-3p	1.04402	2.26208
mmu-mir-1191a	4.34362	0.230223	mmu-mir-141-3p	21.42	0.0466853		mmu-mir-1191a	1.40817	0.710141	mmu-mir-150-5p	0.0389759	25.6569		mmu-mir-1191a	0.230223	0.710141	mmu-mir-139-5p	0.214669	6.16014
mmu-mir-1195	0.592746	1.68706	mmu-mir-142a-3p	0.278095	3.59589		mmu-mir-1195	0.266458	3.75294	mmu-mir-151-3p	0.459244	2.17749		mmu-mir-1195	1.68706	3.75294	mmu-mir-141-3p	0.0466853	3.30981
mmu-mir-1198-5p	0.912229	1.09622	mmu-mir-145a-5p	10.0724	0.0992812		mmu-mir-1198-5p	0.737973	1.35506	mmu-mir-151-5p	0.393774	2.53953		mmu-mir-1198-5p	1.09622	1.35506	mmu-mir-142a-3p	3.59589	1.22856
mmu-mir-1249-3p	0.211599	4.72592	mmu-mir-146b-3p	6.70897	0.149054		mmu-mir-1249-3p	1.61111	0.620691	mmu-mir-152-3p	0.430417	2.32333		mmu-mir-1249-3p	4.72592	0.620691	mmu-mir-143-3p	0.539309	2.62048
mmu-mir-125a-3p	0.485772	2.05858	mmu-mir-148a-3p	4.31193	0.231914		mmu-mir-125a-3p	1.47463	0.678137	mmu-mir-155-5p	0.30315	3.2987		mmu-mir-125a-3p	2.05858	0.678137	mmu-mir-144-5p	0.952612	2.47949
mmu-mir-125a-5p	0.911286	1.09735	mmu-mir-149-5p	4.25359	0.235096		mmu-mir-125a-5p	1.21922	0.820194	mmu-mir-16-2-3p	2.10568	0.474906		mmu-mir-125a-5p	1.09735	0.820194	mmu-mir-146a-5p	0.826853	4.44932
mmu-mir-125b-5p	2.07032	0.483018	mmu-mir-150-5p	23.1514	0.0431939		mmu-mir-125b-5p	1.17994	0.847502	mmu-mir-181a-2-3p	4.71683	0.212007		mmu-mir-125b-5p	0.483018	0.847502	mmu-mir-146b-3p	0.149054	2.01502
mmu-mir-1264-3p	2.21921	0.450611	mmu-mir-151-5p	1.01467	0.98554		mmu-mir-1264-3p	1.11957	0.893197	mmu-mir-181a-5p	0.460052	2.17367		mmu-mir-1264-3p	0.450611	0.893197	mmu-mir-148a-3p	0.231914	2.36116
mmu-mir-1264-5p	0.780348	1.28148	mmu-mir-15a-5p	0.359284	2.78331		mmu-mir-1264-5p	1.19732	0.8352	mmu-mir-181b-5p	0.46088	2.16976		mmu-mir-1264-5p	1.28148	0.8352	mmu-mir-149-3p	#DIV/0!	4.78985
mmu-mir-126a-3p	26.1266	0.0382752	mmu-mir-15b-3p	2.06966	0.483171		mmu-mir-126a-3p	0.0177411	56.3664	mmu-mir-1843b-3p	3.06968	0.325767		mmu-mir-126a-3p	0.0382752	56.3664	mmu-mir-149-5p	0.235096	2.36165
mmu-mir-127-3p	181.8	0.00550056	mmu-mir-16-2-3p	185.865	0.00538025		mmu-mir-127-3p	0.124107	8.05753	mmu-mir-187-5p	4.57888	0.218394		mmu-mir-127-3p	0.00550056	8.05753	mmu-mir-150-5p	0.0431939	25.6569
mmu-mir-128-3p	1.1241	0.889603	mmu-mir-17-5p	0.379556	2.63466		mmu-mir-128-3p	0.300492	3.32787	mmu-mir-191-3p	0.185491	5.39109		mmu-mir-128-3p	0.889603	3.32787	mmu-mir-151-3p	0.612732	2.17749
mmu-mir-1291	6.64895	0.1504	mmu-mir-181a-1-3p	2.6775	0.373483		mmu-mir-1291	0.293623	3.40573	mmu-mir-1934-3p	4.0481	0.24703		mmu-mir-1291	0.1504	3.40573	mmu-mir-151-5p	0.98554	2.53953
mmu-mir-1298-3p	1.73275	0.577116	mmu-mir-181a-2-3p	2.72655	0.366764		mmu-mir-1298-3p	0.808876	1.23628	mmu-mir-1946b	3.12851	0.319641		mmu-mir-1298-3p	0.577116	1.23628	mmu-mir-152-3p	0.943314	2.32333
mmu-mir-1298-5p	0.830542	1.20403	mmu-mir-181c-5p	2.1149	0.472837		mmu-mir-1298-5p	0.957555	1.04433	mmu-mir-1948-5p	13.1941	0.0757917		mmu-mir-1298-5p	1.20403	1.04433	mmu-mir-155-5p	1.03611	3.2987
mmu-mir-1306-3p	2.39076	0.418277	mmu-mir-182-5p	3.85108	0.259667		mmu-mir-1306-3p	0.687911	1.45368	mmu-mir-1954	4.54885	0.219836		mmu-mir-1306-3p	0.418277	1.45368	mmu-mir-15a-5p	2.78331	1.47952
mmu-mir-1306-5p	0.0764994	13.072	mmu-mir-183-5p	7.6002	0.131576		mmu-mir-1306-5p	1.52109	0.657424	mmu-mir-1961	3.85176	0.259622		mmu-mir-1306-5p	13.072	0.657424	mmu-mir-17-5p	2.63466	1.62982
mmu-mir-130b-3p	9.46369	0.105667	mmu-mir-1839-3p	0.223079	4.48271		mmu-mir-130b-3p	1.09656	0.91194	mmu-mir-1a-3p	0.316279	3.16176		mmu-mir-130b-3p	0.105667	0.91194	mmu-mir-181a-5p	0.627134	2.17367
mmu-mir-130b-5p	1.47316	0.678814	mmu-mir-185-5p	0.487651	2.05065		mmu-mir-130b-5p	1.36445	0.732899	mmu-mir-205-5p	3.09975	0.322606		mmu-mir-130b-5p	0.678814	0.732899	mmu-mir-181b-5p	0.655752	2.16976
mmu-mir-132-3p	0.957834	1.04402	mmu-mir-187-5p	0.854508	1.17026		mmu-mir-132-3p	0.442071	2.26208	mmu-mir-20a-5p	0.437444	2.28601		mmu-mir-132-3p	1.04402	2.26208	mmu-mir-1839-3p	4.48271	0.831899
mmu-mir-133a-3p	3.4678	2.88364e-05	mmu-mir-1895	0.128182	7.80139		mmu-mir-133a-3p	0.80658	1.2398	mmu-mir-2137	4.27516	0.233909		mmu-mir-133a-3p	2e-05	1.2398	mmu-mir-185-5p	2.05065	1.35389
mmu-mir-138-5p	0.898309	1.1132	mmu-mir-191-3p	0.193092	5.17889		mmu-mir-138-5p	1.49509	0.668858	mmu-mir-218-5p	0.154672	6.46531		mmu-mir-138-5p	1.1132	0.668858	mmu-mir-1895	7.80139	1.14691
mmu-mir-139-5p	4.65833	0.214669	mmu-mir-1934-3p	3.66822	0.272612		mmu-mir-139-5p	0.162334	6.16014	mmu-mir-21a-3p	0.158728	6.30008		mmu-mir-139-5p	0.214669	6.16014	mmu-mir-191-3p	5.17889	5.39109
mmu-mir-140-3p	1.6855	0.593294	mmu-mir-1946a	2.9565	0.338237		mmu-mir-140-3p	0.827991	1.20774	mmu-mir-223-3p	0.492756	2.0294		mmu-mir-140-3p	0.593294	1.20774	mmu-mir-20a-5p	2.14279	2.28601
mmu-mir-140-5p	0.580606	1.72234	mmu-mir-1946b	291.864	0.00342625		mmu-mir-140-5p	0.7064	1.41563	mmu-mir-224-5p	0.336651	2.97044		mmu-mir-140-5p	1.72234	1.41563	mmu-mir-210-3p	5.86352	0.83304
mmu-mir-141-3p	21.42	0.0466853	mmu-mir-1954	14.9263	0.0669958		mmu-mir-141-3p	0.302132	3.30981	mmu-mir-22-5p	0.432655	2.31131		mmu-mir-141-3p	0.0466853	3.30981	mmu-mir-218-5p	0.0396774	6.46531
mmu-mir-142a-3p	0.278095	3.59589	mmu-mir-1957a	4.47837	0.223295		mmu-mir-142a-3p	0.81396	1.22856	mmu-mir-23b-5p	0.417666	2.39426		mmu-mir-142a-3p	3.59589	1.22856	mmu-mir-21a-3p	4.086	6.30008
mmu-mir-142a-5p	1.079	0.926785	mmu-mir-1961	19.6446	0.0509046		mmu-mir-142a-5p	0.660263	1.51455	mmu-mir-27a-5p	0.407708	2.45274		mmu-mir-142a-5p	0.926785	1.51455	mmu-mir-21a-5p	2.11001	1.89759
mmu-mir-143-3p	1.85422	0.539309	mmu-mir-199b-3p	1.67949	0.59542		mmu-mir-143-3p	0.38161	2.62048	mmu-mir-3060-5p	6.57203	0.15216		mmu-mir-143-3p	0.539309	2.62048	mmu-mir-224-5p	0.158995	2.97044
mmu-mir-144-5p	1.04975	0.952612	mmu-mir-1a-3p	1183.64	0.000844854		mmu-mir-144-5p	0.403309	2.47949	mmu-mir-30c-2-3p	0.155468	6.43217		mmu-mir-144-5p	0.952612	2.47949	mmu-mir-22-5p	3.28175	2.31131
mmu-mir-145a-3p	0.62526	1.59934	mmu-mir-200a-3p	5.42457	0.184346		mmu-mir-145a-3p	0.656891	1.52232	mmu-mir-30f	2.99689	0.333679		mmu-mir-145a-3p	1.59934	1.52232	mmu-mir-23a-5p	2.23435	1.07712
mmu-mir-145a-5p	10.0724	0.0992812	mmu-mir-200b-3p	3.9468	0.25337		mmu-mir-145a-5p	0.632614	1.58074	mmu-mir-324-5p	0.326807	3.05991		mmu-mir-145a-5p	0.0992812	1.58074	mmu-mir-23b-5p	1.77215	2.39426
mmu-mir-146a-5p	1.2094	0.826853	mmu-mir-200b-5p	5.96276	0.167708		mmu-mir-146a-5p	0.224754	4.44932	mmu-mir-32-5p	0.209452	4.77436		mmu-mir-146a-5p	0.826853	4.44932	mmu-mir-27a-5p	0.235343	2.45274
mmu-mir-146b-3p	6.70897	0.149054	mmu-mir-200c-3p	2.85942	0.349722		mmu-mir-146b-3p	0.496272	2.01502	mmu-mir-3470b	2.01292	0.49679		mmu-mir-146b-3p	0.149054	2.01502	mmu-mir-30c-2-3p	0.950271	6.43217
mmu-mir-146b-5p	1.35993	0.735331	mmu-mir-205-5p	7.4114	0.134927		mmu-mir-146b-5p	0.707557	1.41331	mmu-mir-3471	4.5803	0.218326		mmu-mir-146b-5p	0.735331	1.41331	mmu-mir-320-3p	2.10537	1.13399
mmu-mir-148a-3p	4.31193	0.231914	mmu-mir-20a-5p	0.466681	2.14279		mmu-mir-148a-3p	0.423521	2.36116	mmu-mir-3473b	3.17261	0.315198		mmu-mir-148a-3p	0.231914	2.36116	mmu-mir-322-5p	4.69583	0.987903
mmu-mir-148b-3p	1.33336	0.749984	mmu-mir-210-3p	0.170546	5.86352		mmu-mir-148b-3p	0.602142	1.66074	mmu-mir-34b-3p	5.02888	0.198851		mmu-mir-148b-3p	0.749984	1.66074	mmu-mir-324-5p	1.49805	3.05991
mmu-mir-149-3p	#DIV/0!	#DIV/0!	mmu-mir-2137	14.1019	0.0709124		mmu-mir-149-3p	0.208775	4.78985	mmu-mir-3535	2.51972	0.39687		mmu-mir-149-3p	#DIV/0!	4.78985	mmu-mir-32-5p	16.2586	4.77436
mmu-mir-149-5p	4.25359	0.235096	mmu-mir-214-3p	3.20236	0.312269		mmu-mir-149-5p	0.423433	2.36165	mmu-mir-365-3p	2.39533	0.41748		mmu-mir-149-5p	0.235096	2.36165	mmu-mir-330-5p	2.97377	1.5946
mmu-mir-150-5p	23.1514	0.0431939	mmu-mir-218-5p	25.2033	0.0396774		mmu-mir-150-5p	0.0389759	25.6569	mmu-mir-450a-5p	0.361204	2.76852		mmu-mir-150-5p	0.0431939	25.6569	mmu-mir-338-5p	2.28768	1.24883
mmu-mir-151-3p	1.63204	0.612732	mmu-mir-221-5p	3.1871	0.313765		mmu-mir-151-3p	0.459244	2.17749	mmu-mir-451a	0.197185	5.07138		mmu-mir-151-3p	0.612732	2.17749	mmu-mir-3473b	8.77009	0.315198
mmu-mir-151-5p	1.01467	0.98554	mmu-mir-224-5p	6.2895	0.158995		mmu-mir-151-5p	0.393774	2.53953	mmu-mir-466f-3p	0.121498	8.2306		mmu-mir-151-5p	0.98554	2.53953	mmu-mir-365-2-5p	2.09764	0.789392
mmu-mir-152-3p	1.06009	0.943314	mmu-mir-22-5p	0.304716	3.28175		mmu-mir-152-3p	0.430417	2.32333	mmu-mir-466i-3p	3.92253	0.254938		mmu-mir-152-3p	0.943314	2.32333	mmu-mir-3962	3.03768	0.579523
mmu-mir-155-5p	0.965151	1.03611	mmu-mir-23a-5p	0.447558	2.23435		mmu-mir-155-5p	0.30315	3.2987	mmu-mir-466k	4.63514	0.215743		mmu-mir-155-5p	1.03611	3.2987	mmu-mir-423-5p	2.88785	1.20572
mmu-mir-15a-5p	0.359284	2.78331	mmu-mir-27a-5p	4.24912	0.235343		mmu-mir-15a-5p	0.675896	1.47952	mmu-mir-486b-5p	0.396066	2.52483		mmu-mir-15a-5p	2.78331	1.47952	mmu-mir-448-3p	2.57	1.29223
mmu-mir-15b-3p	2.06966	0.483171	mmu-mir-27b-5p	2.06568	0.484103		mmu-mir-15b-3p	0.534718	1.87015	mmu-mir-505-5p	0.325343	3.07368		mmu-mir-15b-3p	0.483171	1.87015	mmu-mir-450a-5p	4.05095	2.76852
mmu-mir-15b-5p	1.02025	0.980156	mmu-mir-3060-5p	1.83016	0.5464		mmu-mir-15b-5p	1.31791	0.758775	mmu-mir-5098	0.234416	4.26592		mmu-mir-15b-5p	0.980156	0.758775	mmu-mir-450b-3p	7.05193	1.66463
mmu-mir-16-2-3p	185.865	0.00538025	mmu-mir-3068-5p	2.17043	0.460738		mmu-mir-16-2-3p	2.10568	0.474906	mmu-mir-5106	18.9721	0.052709		mmu-mir-16-2-3p	0.00538025	0.474906	mmu-mir-451a	0.198304	5.07138
mmu-mir-16-5p	0.788621	1.26804	mmu-mir-3074-5p	16.7106	0.0598422		mmu-mir-16-5p	0.807039	1.2391	mmu-mir-5126	3.42091	0.29232		mmu-mir-16-5p	1.26804	1.2391	mmu-mir-466f-3p	1.26829	8.2306
mmu-mir-17-5p	0.379556	2.63466	mmu-mir-30a-5p	3.66455	0.272885		mmu-mir-17-5p	0.613564	1.62982	mmu-mir-5129-5p	5.95545	0.167913		mmu-mir-17-5p	2.63466	1.62982	mmu-mir-466i-3p	6.37735	0.254938
mmu-mir-181a-1-3p	2.6775	0.373483	mmu-mir-30e-3p	2.54242	0.393325		mmu-mir-181a-1-3p	0.773151	1.29341	mmu-mir-5130	10.354	0.0965807		mmu-mir-181a-1-3p	0.373483	1.29341	mmu-mir-486b-5p	0.149686	2.52483
mmu-mir-181a-2-3p	2.72655	0.366764	mmu-mir-3102-3p	5.77989	0.173014		mmu-mir-181a-2-3p	4.71683	0.212007	mmu-mir-6239	4.45528	0.224453		mmu-mir-181a-2-3p	0.366764	0.212007	mmu-mir-503-5p	4.03449	1.20286
mmu-mir-181a-5p	1.59455	0.627134	mmu-mir-31-5p	362.958	0.00275514		mmu-mir-181a-5p	0.460052	2.17367	mmu-mir-6240	3.26849	0.305952		mmu-mir-181a-5p	0.627134	2.17367	mmu-mir-505-5p	2.84233	3.07368
mmu-mir-181b-5p	1.52497	0.655752	mmu-mir-320-3p	0.474975	2.10537		mmu-mir-181b-5p	0.46088	2.16976	mmu-mir-664-5p	0.475831	2.10159		mmu-mir-181b-5p	0.655752	2.16976	mmu-mir-5098	0.0818563	4.26592
mmu-mir-181c-5p	2.1149	0.472837	mmu-mir-320-5p	2.05945	0.485567		mmu-mir-181c-5p	1.96677	0.508448	mmu-mir-690	0.347216	2.88006		mmu-mir-181c-5p	0.472837	0.508448	mmu-mir-5113	35.9199	0.899034
mmu-mir-182-5p	3.85108	0.259667	mmu-mir-322-5p	0.212955	4.69583		mmu-mir-182-5p	1.11976	0.893052	mmu-mir-700-5p	0.0417656	23.9432		mmu-mir-182-5p	0.259667	0.893052	mmu-mir-511-3p	2.04112	1.02241
mmu-mir-183-5p	7.6002	0.131576	mmu-mir-32-5p	0.061506	16.2586		mmu-mir-183-5p	1.89427	0.527907	mmu-mir-712-5p	2.09482	0.477367		mmu-mir-183-5p	0.131576	0.527907	mmu-mir-5129-5p	2.47293	0.167913
mmu-mir-1839-3p	0.223079	4.48271	mmu-mir-326-3p	2.85328	0.350474		mmu-mir-1839-3p	1.20207	0.831899	mmu-mir-714	2.53739	0.394105		mmu-mir-1839-3p	4.48271	0.831899	mmu-mir-542-3p	0.277713	3.14726
mmu-mir-1839-5p	0.861996	1.1601	mmu-mir-330-5p	0.336273	2.97377		mmu-mir-1839-5p	0.777603	1.286	mmu-mir-764-5p	2.77201	0.360749		mmu-mir-1839-5p	1.1601	1.286	mmu-mir-582-3p	0.241225	19.8849
mmu-mir-1843a-3p	0.501331	1.99469	mmu-mir-331-3p	2.32272	0.43053		mmu-mir-1843a-3p	0.684248	1.46146	mmu-mir-8103	0.0973606	10.2711		mmu-mir-1843a-3p	1.99469	1.46146	mmu-mir-6238	0.588719	2.27928
mmu-mir-1843a-5p	0.592285	1.68838	mmu-mir-338-5p	0.437124	2.28768		mmu-mir-1843a-5p	0.846629	1.18115	mmu-mir-8114	2.72007	0.367638		mmu-mir-1843a-5p	1.68838	1.18115	mmu-mir-664-5p	0.145154	2.10159
mmu-mir-1843b-3p	1.17711	0.84954	mmu-mir-345-5p	1.52028	0.657775		mmu-mir-1843b-3p	3.06968	0.325767	mmu-mir-872-5p	0.312436	3.20066		mmu-mir-1843b-3p	0.84954	0.325767	mmu-mir-669h-3p	15.5565	0.554471
mmu-mir-1843b-5p	1.2819	0.780092	mmu-mir-3470a	3.56819	0.280255		mmu-mir-1843b-5p	0.990137	1.00996	mmu-mir-877-5p	0.447853	2.23288		mmu-mir-1843b-5p	0.780092	1.00996	mmu-mir-674-3p	2.05811	0.645693
mmu-mir-184-3p	1.67802	0.595942	mmu-mir-3470b	8.79666	0.113679		mmu-mir-184-3p	1.82551	0.547793	mmu-mir-92b-3p	2.98018	0.33555		mmu-mir-184-3p	0.595942	0.547793	mmu-mir-690	0.0516819	2.88006
mmu-mir-185-5p	0.487651	2.05065	mmu-mir-3471	2.66675	0.374989		mmu-mir-185-5p	0.738614	1.35389	mmu-mir-92b-5p	4.26665	0.234376		mmu-mir-185-5p	2.05065	1.35389	mmu-mir-700-5p	0.0418644	23.9432
mmu-mir-186-5p	0.949885	1.05276	mmu-mir-3473b	0.114024	8.77009		mmu-mir-186-5p	1.41831	0.705064	mmu-mir-9-5p	2.24688	0.445062		mmu-mir-186-5p	1.05276	0.705064	mmu-mir-7a-5p	2.01475	1.87593
mmu-mir-187-5p	0.854508	1.17026	mmu-mir-3473d	52.5589	0.0190263		mmu-mir-187-5p	4.57888	0.218394	mmu-mir-98-3p	0.438144	2.28236		mmu-mir-187-5p	1.17026	0.218394	mmu-mir-8103	1.5024	10.2711
mmu-mir-1895	0.128182	7.80139	mmu-mir-3473e	53.6531	0.0186382		mmu-mir-1895	0.871909	1.14691	mmu-mir-98-5p	0.441896	2.26297		mmu-mir-1895	7.80139	1.14691	mmu-mir-8114	4.94905	0.367638
mmu-mir-1912-3p	1.96384	0.509207	mmu-mir-3473f	3.01984	0.331144		mmu-mir-1912-3p	0.727035	1.37545	mmu-let-7b-5p	0.267524	3.73798		mmu-mir-1912-3p	0.509207	1.37545	mmu-mir-872-5p	0.489231	3.20066
mmu-mir-191-3p	0.193092	5.17889	mmu-mir-34b-3p	16.4173	0.0609112		mmu-mir-191-3p	0.185491	5.39109	mmu-mir-542-3p	0.317737	3.14726		mmu-mir-191-3p	5.17889	5.39109	mmu-mir-877-3p	6.45626	1.05998
mmu-mir-191-5p	0.681656	1.46701	mmu-mir-34c-3p	137.844	0.0072546		mmu-mir-191-5p	1.84182	0.542942	mmu-mir-582-3p	0.0502894	19.8849		mmu-mir-191-5p	1.46701	0.542942	mmu-mir-877-5p	1.54416	2.23288
mmu-mir-192-5p	0.890831	1.12255	mmu-mir-34c-5p	9.74688	0.102597		mmu-mir-192-5p	0.691991	1.44511	mmu-mir-6238	0.438734	2.27928		mmu-mir-192-5p	1.12255	1.44511	mmu-mir-9-5p	4.01495	0.445062
mmu-mir-1934-3p	3.66822	0.272612	mmu-mir-3535	3.2098	0.311546		mmu-mir-1934-3p	4.0481	0.24703					mmu-mir-1934-3p	0.272612	0.24703	mmu-mir-98-3p	4.09544	2.28236
mmu-mir-193a-5p	1.27005	0.787369	mmu-mir-365-2-5p	0.476726	2.09764		mmu-mir-193a-5p	0.826582	1.2098		36	59		mmu-mir-193a-5p	0.787369	1.2098	mmu-mir-98-5p	2.08644	2.26297
mmu-mir-194-5p	0.883173	1.13228	mmu-mir-375-3p	16.0465	0.0623187		mmu-mir-194-5p	1.0038	0.996212					mmu-mir-194-5p	1.13228	0.996212	mmu-mir-133a-3p	2.88364e-05	1.2398
mmu-mir-1946a	2.9565	0.338237	mmu-mir-3962	0.329199	3.03768		mmu-mir-1946a	0.701351	1.42582					mmu-mir-1946a	0.338237	1.42582	mmu-mir-1a-3p	0.000844854	3.16176
mmu-mir-1946b	291.864	0.00342625	mmu-mir-423-5p	0.346279	2.88785		mmu-mir-1946b	3.12851	0.319641					mmu-mir-1946b	0.00342625	0.319641
mmu-mir-1948-5p	#DIV/0!	#DIV/0!	mmu-mir-425-3p	7.58573	0.131826		mmu-mir-1948-5p	13.1941	0.0757917					mmu-mir-1948-5p	#DIV/0!	0.0757917
mmu-mir-1954	14.9263	0.0669958	mmu-mir-425-5p	2.20577	0.453357		mmu-mir-1954	4.54885	0.219836					mmu-mir-1954	0.0669958	0.219836
mmu-mir-1957a	4.47837	0.223295	mmu-mir-429-3p	5.78976	0.172719		mmu-mir-1957a	0.769705	1.2992					mmu-mir-1957a	0.223295	1.2992
mmu-mir-195a-5p	0.810377	1.23399	mmu-mir-448-3p	0.389106	2.57		mmu-mir-195a-5p	0.948038	1.05481					mmu-mir-195a-5p	1.23399	1.05481		49	58
mmu-mir-1961	19.6446	0.0509046	mmu-mir-448-5p	9.667	0.103445		mmu-mir-1961	3.85176	0.259622					mmu-mir-1961	0.0509046	0.259622
mmu-mir-1964-3p	1.82965	0.546553	mmu-mir-449a-5p	18.942	0.0527926		mmu-mir-1964-3p	1.1231	0.890394					mmu-mir-1964-3p	0.546553	0.890394
mmu-mir-1981-5p	0.588273	1.69989	mmu-mir-450a-5p	0.246856	4.05095		mmu-mir-1981-5p	1.02253	0.977967					mmu-mir-1981-5p	1.69989	0.977967
mmu-mir-1983	1.20444	0.830261	mmu-mir-450b-3p	0.141805	7.05193		mmu-mir-1983	0.565837	1.76729					mmu-mir-1983	0.830261	1.76729
mmu-mir-199b-3p	1.67949	0.59542	mmu-mir-451a	5.04277	0.198304		mmu-mir-199b-3p	1.46143	0.684263					mmu-mir-199b-3p	0.59542	0.684263
mmu-mir-1a-3p	1183.64	0.000844854	mmu-mir-466i-3p	0.156805	6.37735		mmu-mir-1a-3p	0.316279	3.16176					mmu-mir-1a-3p	0.000844854	3.16176
mmu-mir-200a-3p	5.42457	0.184346	mmu-mir-466q	3.3813	0.295744		mmu-mir-200a-3p	0.88836	1.12567					mmu-mir-200a-3p	0.184346	1.12567
mmu-mir-200a-5p	1.52909	0.653984	mmu-mir-486b-5p	6.68066	0.149686		mmu-mir-200a-5p	0.577119	1.73275					mmu-mir-200a-5p	0.653984	1.73275
mmu-mir-200b-3p	3.9468	0.25337	mmu-mir-500-3p	6.33337	0.157894		mmu-mir-200b-3p	1.41924	0.704601					mmu-mir-200b-3p	0.25337	0.704601
mmu-mir-200b-5p	5.96276	0.167708	mmu-mir-501-5p	2.52438	0.396136		mmu-mir-200b-5p	1.70292	0.587227					mmu-mir-200b-5p	0.167708	0.587227
mmu-mir-200c-3p	2.85942	0.349722	mmu-mir-503-5p	0.247863	4.03449		mmu-mir-200c-3p	1.4244	0.702049					mmu-mir-200c-3p	0.349722	0.702049
mmu-mir-203-3p	0.995324	1.0047	mmu-mir-505-5p	0.351824	2.84233		mmu-mir-203-3p	0.536315	1.86458					mmu-mir-203-3p	1.0047	1.86458
mmu-mir-205-5p	7.4114	0.134927	mmu-mir-5098	12.2165	0.0818563		mmu-mir-205-5p	3.09975	0.322606					mmu-mir-205-5p	0.134927	0.322606
mmu-mir-20a-5p	0.466681	2.14279	mmu-mir-5106	1.26709	0.789212		mmu-mir-20a-5p	0.437444	2.28601					mmu-mir-20a-5p	2.14279	2.28601
mmu-mir-210-3p	0.170546	5.86352	mmu-mir-5112	3.0572	0.327096		mmu-mir-210-3p	1.20042	0.83304					mmu-mir-210-3p	5.86352	0.83304
mmu-mir-2137	14.1019	0.0709124	mmu-mir-5113	0.0278397	35.9199		mmu-mir-2137	4.27516	0.233909					mmu-mir-2137	0.0709124	0.233909
mmu-mir-214-3p	3.20236	0.312269	mmu-mir-511-3p	0.489928	2.04112		mmu-mir-214-3p	1.68344	0.594022					mmu-mir-214-3p	0.312269	0.594022
mmu-mir-218-5p	25.2033	0.0396774	mmu-mir-5121	96.7796	0.0103328		mmu-mir-218-5p	0.154672	6.46531					mmu-mir-218-5p	0.0396774	6.46531
mmu-mir-21a-3p	0.244738	4.086	mmu-mir-5129-5p	0.404379	2.47293		mmu-mir-21a-3p	0.158728	6.30008					mmu-mir-21a-3p	4.086	6.30008
mmu-mir-21a-5p	0.473931	2.11001	mmu-mir-5130	17.9049	0.0558505		mmu-mir-21a-5p	0.526985	1.89759					mmu-mir-21a-5p	2.11001	1.89759
mmu-mir-21c	0.584735	1.71018	mmu-mir-542-3p	3.60084	0.277713		mmu-mir-21c	1.72043	0.58125					mmu-mir-21c	1.71018	0.58125
mmu-mir-221-3p	1.93131	0.517783	mmu-mir-582-3p	4.14551	0.241225		mmu-mir-221-3p	0.513538	1.94728					mmu-mir-221-3p	0.517783	1.94728
mmu-mir-221-5p	3.1871	0.313765	mmu-mir-6236	12.5643	0.0795905		mmu-mir-221-5p	0.660421	1.51418					mmu-mir-221-5p	0.313765	1.51418
mmu-mir-222-3p	1.63932	0.61001	mmu-mir-6239	2.91844	0.342649		mmu-mir-222-3p	0.747438	1.3379					mmu-mir-222-3p	0.61001	1.3379
mmu-mir-223-3p	1.01713	0.983158	mmu-mir-6240	16.798	0.059531		mmu-mir-223-3p	0.492756	2.0294					mmu-mir-223-3p	0.983158	2.0294
mmu-mir-22-3p	1.5401	0.649309	mmu-mir-6395	94.057	0.0106319		mmu-mir-22-3p	0.605992	1.65019					mmu-mir-22-3p	0.649309	1.65019
mmu-mir-224-5p	6.2895	0.158995	mmu-mir-6412	3.12685	0.319811		mmu-mir-224-5p	0.336651	2.97044					mmu-mir-224-5p	0.158995	2.97044
mmu-mir-22-5p	0.304716	3.28175	mmu-mir-6538	33.9935	0.0294174		mmu-mir-22-5p	0.432655	2.31131					mmu-mir-22-5p	3.28175	2.31131
mmu-mir-23a-3p	1.42645	0.701041	mmu-mir-664-5p	6.88924	0.145154		mmu-mir-23a-3p	0.995068	1.00496					mmu-mir-23a-3p	0.701041	1.00496
mmu-mir-23a-5p	0.447558	2.23435	mmu-mir-669h-3p	0.064282	15.5565		mmu-mir-23a-5p	0.9284	1.07712					mmu-mir-23a-5p	2.23435	1.07712
mmu-mir-23b-3p	1.26355	0.791418	mmu-mir-672-5p	4.09408	0.244255		mmu-mir-23b-3p	1.01532	0.984912					mmu-mir-23b-3p	0.791418	0.984912
mmu-mir-23b-5p	0.564285	1.77215	mmu-mir-674-3p	0.485883	2.05811		mmu-mir-23b-5p	0.417666	2.39426					mmu-mir-23b-5p	1.77215	2.39426
mmu-mir-24-2-5p	0.827541	1.2084	mmu-mir-690	19.3491	0.0516819		mmu-mir-24-2-5p	1.2554	0.796562					mmu-mir-24-2-5p	1.2084	0.796562
mmu-mir-24-3p	0.901548	1.1092	mmu-mir-7003-3p	0.0689653	14.5		mmu-mir-24-3p	0.970768	1.03011					mmu-mir-24-3p	1.1092	1.03011
mmu-mir-25-3p	1.70502	0.586504	mmu-mir-700-5p	23.8866	0.0418644		mmu-mir-25-3p	0.71201	1.40448					mmu-mir-25-3p	0.586504	1.40448
mmu-mir-26a-5p	0.946711	1.05629	mmu-mir-709	1.96137	0.509849		mmu-mir-26a-5p	0.858832	1.16437					mmu-mir-26a-5p	1.05629	1.16437
mmu-mir-26b-5p	0.621762	1.60833	mmu-mir-714	43.9887	0.0227331		mmu-mir-26b-5p	0.555323	1.80075					mmu-mir-26b-5p	1.60833	1.80075
mmu-mir-27a-3p	1.30211	0.767986	mmu-mir-760-3p	9.23421	0.108293		mmu-mir-27a-3p	0.645015	1.55035					mmu-mir-27a-3p	0.767986	1.55035
mmu-mir-27a-5p	4.24912	0.235343	mmu-mir-7a-5p	0.49634	2.01475		mmu-mir-27a-5p	0.407708	2.45274					mmu-mir-27a-5p	0.235343	2.45274
mmu-mir-27b-3p	1.15656	0.864636	mmu-mir-8111	34.8193	0.0287197		mmu-mir-27b-3p	0.610717	1.63742					mmu-mir-27b-3p	0.864636	1.63742
mmu-mir-27b-5p	2.06568	0.484103	mmu-mir-8112	2.37965	0.420229		mmu-mir-27b-5p	0.829842	1.20505					mmu-mir-27b-5p	0.484103	1.20505
mmu-mir-28a-3p	0.807823	1.2379	mmu-mir-8114	0.202059	4.94905		mmu-mir-28a-3p	0.612045	1.63387					mmu-mir-28a-3p	1.2379	1.63387
mmu-mir-28a-5p	0.913348	1.09487	mmu-mir-8117	52.0847	0.0191995		mmu-mir-28a-5p	0.679132	1.47247					mmu-mir-28a-5p	1.09487	1.47247
mmu-mir-28c	0.967954	1.03311	mmu-mir-872-5p	2.04403	0.489231		mmu-mir-28c	0.817165	1.22374					mmu-mir-28c	1.03311	1.22374
mmu-mir-29a-3p	1.47686	0.677112	mmu-mir-877-3p	0.154888	6.45626		mmu-mir-29a-3p	1.16827	0.855968					mmu-mir-29a-3p	0.677112	0.855968
mmu-mir-29b-1-5p	1.70931	0.58503	mmu-mir-92b-3p	6.90457	0.144832		mmu-mir-29b-1-5p	1.38511	0.721964					mmu-mir-29b-1-5p	0.58503	0.721964
mmu-mir-29b-3p	0.598296	1.67141	mmu-mir-93-3p	3.08047	0.324626		mmu-mir-29b-3p	1.24662	0.802172					mmu-mir-29b-3p	1.67141	0.802172
mmu-mir-29c-3p	0.634664	1.57564	mmu-mir-9-5p	0.249069	4.01495		mmu-mir-29c-3p	0.645894	1.54824					mmu-mir-29c-3p	1.57564	1.54824
mmu-mir-3060-5p	1.83016	0.5464	mmu-mir-98-3p	0.244174	4.09544		mmu-mir-3060-5p	6.57203	0.15216					mmu-mir-3060-5p	0.5464	0.15216
mmu-mir-3068-3p	0.522287	1.91466	mmu-mir-98-5p	0.479285	2.08644		mmu-mir-3068-3p	1.92923	0.518341					mmu-mir-3068-3p	1.91466	0.518341
mmu-mir-3068-5p	2.17043	0.460738	mmu-mir-99a-5p	4.22966	0.236426		mmu-mir-3068-5p	0.94094	1.06277					mmu-mir-3068-5p	0.460738	1.06277
mmu-mir-3074-5p	16.7106	0.0598422	mmu-mir-99b-3p	3.06237	0.326545		mmu-mir-3074-5p	0.501079	1.99569					mmu-mir-3074-5p	0.0598422	1.99569
mmu-mir-30a-3p	1.83864	0.543882	mmu-mir-1306-5p	0.0764994	13.072		mmu-mir-30a-3p	0.520028	1.92297					mmu-mir-30a-3p	0.543882	1.92297
mmu-mir-30a-5p	3.66455	0.272885	mmu-mir-21a-3p	0.244738	4.086		mmu-mir-30a-5p	0.784763	1.27427					mmu-mir-30a-5p	0.272885	1.27427
mmu-mir-30b-5p	1.34467	0.743679	mmu-mir-21a-5p	0.473931	2.11001		mmu-mir-30b-5p	0.989934	1.01017					mmu-mir-30b-5p	0.743679	1.01017
mmu-mir-30c-2-3p	1.05233	0.950271					mmu-mir-30c-2-3p	0.155468	6.43217					mmu-mir-30c-2-3p	0.950271	6.43217
mmu-mir-30c-5p	1.18761	0.842027					mmu-mir-30c-5p	0.842692	1.18667					mmu-mir-30c-5p	0.842027	1.18667
mmu-mir-30d-5p	1.21602	0.822356					mmu-mir-30d-5p	1.19728	0.835223					mmu-mir-30d-5p	0.822356	0.835223
mmu-mir-30e-3p	2.54242	0.393325					mmu-mir-30e-3p	1.12653	0.887683					mmu-mir-30e-3p	0.393325	0.887683
mmu-mir-30e-5p	0.776981	1.28703					mmu-mir-30e-5p	0.788454	1.2683					mmu-mir-30e-5p	1.28703	1.2683
mmu-mir-30f	1.34788	0.741903		102	50		mmu-mir-30f	2.99689	0.333679					mmu-mir-30f	0.741903	0.333679
mmu-mir-3102-3p	5.77989	0.173014					mmu-mir-3102-3p	1.01352	0.986662					mmu-mir-3102-3p	0.173014	0.986662
mmu-mir-31-5p	362.958	0.00275514					mmu-mir-31-5p	0.527806	1.89464					mmu-mir-31-5p	0.00275514	1.89464
mmu-mir-320-3p	0.474975	2.10537					mmu-mir-320-3p	0.881844	1.13399					mmu-mir-320-3p	2.10537	1.13399
mmu-mir-320-5p	2.05945	0.485567					mmu-mir-320-5p	1.21628	0.822178					mmu-mir-320-5p	0.485567	0.822178
mmu-mir-322-3p	0.678721	1.47336					mmu-mir-322-3p	1.45477	0.687395					mmu-mir-322-3p	1.47336	0.687395
mmu-mir-322-5p	0.212955	4.69583					mmu-mir-322-5p	1.01225	0.987903					mmu-mir-322-5p	4.69583	0.987903
mmu-mir-324-3p	1.8871	0.529913					mmu-mir-324-3p	0.510342	1.95947					mmu-mir-324-3p	0.529913	1.95947
mmu-mir-324-5p	0.667536	1.49805					mmu-mir-324-5p	0.326807	3.05991					mmu-mir-324-5p	1.49805	3.05991
mmu-mir-32-5p	0.061506	16.2586					mmu-mir-32-5p	0.209452	4.77436					mmu-mir-32-5p	16.2586	4.77436
mmu-mir-326-3p	2.85328	0.350474					mmu-mir-326-3p	0.571138	1.75089					mmu-mir-326-3p	0.350474	1.75089
mmu-mir-328-3p	0.686949	1.45571					mmu-mir-328-3p	1.08598	0.920824					mmu-mir-328-3p	1.45571	0.920824
mmu-mir-330-3p	0.993505	1.00654					mmu-mir-330-3p	1.51256	0.661132					mmu-mir-330-3p	1.00654	0.661132
mmu-mir-330-5p	0.336273	2.97377					mmu-mir-330-5p	0.627117	1.5946					mmu-mir-330-5p	2.97377	1.5946
mmu-mir-331-3p	2.32272	0.43053					mmu-mir-331-3p	0.779208	1.28336					mmu-mir-331-3p	0.43053	1.28336
mmu-mir-338-5p	0.437124	2.28768					mmu-mir-338-5p	0.80075	1.24883					mmu-mir-338-5p	2.28768	1.24883
mmu-mir-339-5p	1.65159	0.605476					mmu-mir-339-5p	1.39899	0.7148					mmu-mir-339-5p	0.605476	0.7148
mmu-mir-340-3p	0.693028	1.44294					mmu-mir-340-3p	0.505481	1.97831					mmu-mir-340-3p	1.44294	1.97831
mmu-mir-340-5p	0.586831	1.70407					mmu-mir-340-5p	0.589812	1.69546					mmu-mir-340-5p	1.70407	1.69546
mmu-mir-342-3p	1.34696	0.742415					mmu-mir-342-3p	1.1703	0.854483					mmu-mir-342-3p	0.742415	0.854483
mmu-mir-342-5p	0.572024	1.74818					mmu-mir-342-5p	1.02837	0.972415					mmu-mir-342-5p	1.74818	0.972415
mmu-mir-345-5p	1.52028	0.657775					mmu-mir-345-5p	1.87442	0.533498					mmu-mir-345-5p	0.657775	0.533498
mmu-mir-3470a	3.56819	0.280255					mmu-mir-3470a	1.06026	0.943165					mmu-mir-3470a	0.280255	0.943165
mmu-mir-3470b	8.79666	0.113679					mmu-mir-3470b	2.01292	0.49679					mmu-mir-3470b	0.113679	0.49679
mmu-mir-3471	2.66675	0.374989					mmu-mir-3471	4.5803	0.218326					mmu-mir-3471	0.374989	0.218326
mmu-mir-3473b	0.114024	8.77009					mmu-mir-3473b	3.17261	0.315198					mmu-mir-3473b	8.77009	0.315198
mmu-mir-3473d	52.5589	0.0190263					mmu-mir-3473d	1.70535	0.586389					mmu-mir-3473d	0.0190263	0.586389
mmu-mir-3473e	53.6531	0.0186382					mmu-mir-3473e	1.08457	0.922023					mmu-mir-3473e	0.0186382	0.922023
mmu-mir-3473f	3.01984	0.331144					mmu-mir-3473f	1.51399	0.660506					mmu-mir-3473f	0.331144	0.660506
mmu-mir-34b-3p	16.4173	0.0609112					mmu-mir-34b-3p	5.02888	0.198851					mmu-mir-34b-3p	0.0609112	0.198851
mmu-mir-34b-5p	#DIV/0!	#DIV/0!					mmu-mir-34b-5p	1.92029	0.520754					mmu-mir-34b-5p	#DIV/0!	0.520754
mmu-mir-34c-3p	137.844	0.0072546					mmu-mir-34c-3p	0.915199	1.09266					mmu-mir-34c-3p	0.0072546	1.09266
mmu-mir-34c-5p	9.74688	0.102597					mmu-mir-34c-5p	1.23812	0.807677					mmu-mir-34c-5p	0.102597	0.807677
mmu-mir-351-3p	1.99626	0.500936					mmu-mir-351-3p	1.30001	0.769227					mmu-mir-351-3p	0.500936	0.769227
mmu-mir-351-5p	1.00515	0.994872					mmu-mir-351-5p	0.866554	1.154					mmu-mir-351-5p	0.994872	1.154
mmu-mir-3535	3.2098	0.311546					mmu-mir-3535	2.51972	0.39687					mmu-mir-3535	0.311546	0.39687
mmu-mir-361-3p	1.57559	0.634682					mmu-mir-361-3p	0.705442	1.41755					mmu-mir-361-3p	0.634682	1.41755
mmu-mir-361-5p	0.620846	1.61071					mmu-mir-361-5p	1.00714	0.992908					mmu-mir-361-5p	1.61071	0.992908
mmu-mir-362-3p	1.21808	0.820967					mmu-mir-362-3p	0.933459	1.07128					mmu-mir-362-3p	0.820967	1.07128
mmu-mir-362-5p	1.25214	0.79863					mmu-mir-362-5p	0.792866	1.26125					mmu-mir-362-5p	0.79863	1.26125
mmu-mir-365-2-5p	0.476726	2.09764					mmu-mir-365-2-5p	1.2668	0.789392					mmu-mir-365-2-5p	2.09764	0.789392
mmu-mir-365-3p	1.70673	0.585916					mmu-mir-365-3p	2.39533	0.41748					mmu-mir-365-3p	0.585916	0.41748
mmu-mir-375-3p	16.0465	0.0623187					mmu-mir-375-3p	0.704412	1.41962					mmu-mir-375-3p	0.0623187	1.41962
mmu-mir-378a-3p	1.01868	0.981667					mmu-mir-378a-3p	0.804972	1.24228					mmu-mir-378a-3p	0.981667	1.24228
mmu-mir-378a-5p	1.75203	0.570766					mmu-mir-378a-5p	0.931629	1.07339					mmu-mir-378a-5p	0.570766	1.07339
mmu-mir-378c	0.96919	1.03179					mmu-mir-378c	0.594155	1.68306					mmu-mir-378c	1.03179	1.68306
mmu-mir-378d	0.705635	1.41716					mmu-mir-378d	1.33024	0.751745					mmu-mir-378d	1.41716	0.751745
mmu-mir-3960	1.40891	0.70977					mmu-mir-3960	1.09181	0.915909					mmu-mir-3960	0.70977	0.915909
mmu-mir-3962	0.329199	3.03768					mmu-mir-3962	1.72556	0.579523					mmu-mir-3962	3.03768	0.579523
mmu-mir-3963	1.04451	0.957387					mmu-mir-3963	1.69029	0.591615					mmu-mir-3963	0.957387	0.591615
mmu-mir-3965	0.647333	1.5448					mmu-mir-3965	1.87064	0.534577					mmu-mir-3965	1.5448	0.534577
mmu-mir-3968	0.931046	1.07406					mmu-mir-3968	1.7289	0.578403					mmu-mir-3968	1.07406	0.578403
mmu-mir-421-3p	0.538274	1.85779					mmu-mir-421-3p	0.771842	1.2956					mmu-mir-421-3p	1.85779	1.2956
mmu-mir-423-3p	1.4834	0.674128					mmu-mir-423-3p	0.806557	1.23984					mmu-mir-423-3p	0.674128	1.23984
mmu-mir-423-5p	0.346279	2.88785					mmu-mir-423-5p	0.82938	1.20572					mmu-mir-423-5p	2.88785	1.20572
mmu-mir-425-3p	7.58573	0.131826					mmu-mir-425-3p	0.622377	1.60674					mmu-mir-425-3p	0.131826	1.60674
mmu-mir-425-5p	2.20577	0.453357					mmu-mir-425-5p	0.845835	1.18226					mmu-mir-425-5p	0.453357	1.18226
mmu-mir-429-3p	5.78976	0.172719					mmu-mir-429-3p	0.741757	1.34815					mmu-mir-429-3p	0.172719	1.34815
mmu-mir-448-3p	0.389106	2.57					mmu-mir-448-3p	0.773859	1.29223					mmu-mir-448-3p	2.57	1.29223
mmu-mir-448-5p	9.667	0.103445					mmu-mir-448-5p	1.68752	0.592586					mmu-mir-448-5p	0.103445	0.592586
mmu-mir-449a-5p	18.942	0.0527926					mmu-mir-449a-5p	1.72177	0.580797					mmu-mir-449a-5p	0.0527926	0.580797
mmu-mir-450a-5p	0.246856	4.05095					mmu-mir-450a-5p	0.361204	2.76852					mmu-mir-450a-5p	4.05095	2.76852
mmu-mir-450b-3p	0.141805	7.05193					mmu-mir-450b-3p	0.600734	1.66463					mmu-mir-450b-3p	7.05193	1.66463
mmu-mir-451a	5.04277	0.198304					mmu-mir-451a	0.197185	5.07138					mmu-mir-451a	0.198304	5.07138
mmu-mir-455-3p	1.37936	0.724974					mmu-mir-455-3p	1.39502	0.716833					mmu-mir-455-3p	0.724974	0.716833
mmu-mir-466f-3p	0.788461	1.26829					mmu-mir-466f-3p	0.121498	8.2306					mmu-mir-466f-3p	1.26829	8.2306
mmu-mir-466i-3p	0.156805	6.37735					mmu-mir-466i-3p	3.92253	0.254938					mmu-mir-466i-3p	6.37735	0.254938
mmu-mir-466k	#DIV/0!	#DIV/0!					mmu-mir-466k	4.63514	0.215743					mmu-mir-466k	#DIV/0!	0.215743
mmu-mir-466q	3.3813	0.295744					mmu-mir-466q	1.95282	0.51208					mmu-mir-466q	0.295744	0.51208
mmu-mir-484	1.2381	0.807687					mmu-mir-484	1.07154	0.933235					mmu-mir-484	0.807687	0.933235
mmu-mir-486b-5p	6.68066	0.149686					mmu-mir-486b-5p	0.396066	2.52483					mmu-mir-486b-5p	0.149686	2.52483
mmu-mir-500-3p	6.33337	0.157894					mmu-mir-500-3p	0.517098	1.93387					mmu-mir-500-3p	0.157894	1.93387
mmu-mir-501-3p	1.37044	0.729693					mmu-mir-501-3p	0.789012	1.26741					mmu-mir-501-3p	0.729693	1.26741
mmu-mir-501-5p	2.52438	0.396136					mmu-mir-501-5p	1.91454	0.52232					mmu-mir-501-5p	0.396136	0.52232
mmu-mir-503-5p	0.247863	4.03449					mmu-mir-503-5p	0.83135	1.20286					mmu-mir-503-5p	4.03449	1.20286
mmu-mir-505-5p	0.351824	2.84233					mmu-mir-505-5p	0.325343	3.07368					mmu-mir-505-5p	2.84233	3.07368
mmu-mir-5098	12.2165	0.0818563					mmu-mir-5098	0.234416	4.26592					mmu-mir-5098	0.0818563	4.26592
mmu-mir-5099	0.717749	1.39325					mmu-mir-5099	0.829653	1.20532					mmu-mir-5099	1.39325	1.20532
mmu-mir-5100	0.978616	1.02185					mmu-mir-5100	0.758294	1.31875					mmu-mir-5100	1.02185	1.31875
mmu-mir-5106	1.26709	0.789212					mmu-mir-5106	18.9721	0.052709					mmu-mir-5106	0.789212	0.052709
mmu-mir-5112	3.0572	0.327096					mmu-mir-5112	1.21634	0.822136					mmu-mir-5112	0.327096	0.822136
mmu-mir-5113	0.0278397	35.9199					mmu-mir-5113	1.1123	0.899034					mmu-mir-5113	35.9199	0.899034
mmu-mir-511-3p	0.489928	2.04112					mmu-mir-511-3p	0.978078	1.02241					mmu-mir-511-3p	2.04112	1.02241
mmu-mir-5121	96.7796	0.0103328					mmu-mir-5121	0.781998	1.27878					mmu-mir-5121	0.0103328	1.27878
mmu-mir-5126	0.975025	1.02561					mmu-mir-5126	3.42091	0.29232					mmu-mir-5126	1.02561	0.29232
mmu-mir-5129-5p	0.404379	2.47293					mmu-mir-5129-5p	5.95545	0.167913					mmu-mir-5129-5p	2.47293	0.167913
mmu-mir-5130	17.9049	0.0558505					mmu-mir-5130	10.354	0.0965807					mmu-mir-5130	0.0558505	0.0965807
mmu-mir-532-3p	1.47918	0.676052					mmu-mir-532-3p	1.10976	0.901092					mmu-mir-532-3p	0.676052	0.901092
mmu-mir-532-5p	0.510137	1.96026					mmu-mir-532-5p	1.04659	0.955484					mmu-mir-532-5p	1.96026	0.955484
mmu-mir-542-3p	3.60084	0.277713					mmu-mir-542-3p	0.317737	3.14726					mmu-mir-542-3p	0.277713	3.14726
mmu-mir-574-3p	1.05033	0.952078					mmu-mir-574-3p	1.537	0.650617					mmu-mir-574-3p	0.952078	0.650617
mmu-mir-574-5p	0.851548	1.17433					mmu-mir-574-5p	0.540269	1.85093					mmu-mir-574-5p	1.17433	1.85093
mmu-mir-582-3p	4.14551	0.241225					mmu-mir-582-3p	0.0502894	19.8849					mmu-mir-582-3p	0.241225	19.8849
mmu-mir-6236	12.5643	0.0795905					mmu-mir-6236	1.34273	0.74475					mmu-mir-6236	0.0795905	0.74475
mmu-mir-6238	1.6986	0.588719					mmu-mir-6238	0.438734	2.27928					mmu-mir-6238	0.588719	2.27928
mmu-mir-6239	2.91844	0.342649					mmu-mir-6239	4.45528	0.224453					mmu-mir-6239	0.342649	0.224453
mmu-mir-6240	16.798	0.059531					mmu-mir-6240	3.26849	0.305952					mmu-mir-6240	0.059531	0.305952
mmu-mir-6395	94.057	0.0106319					mmu-mir-6395	1.51761	0.65893					mmu-mir-6395	0.0106319	0.65893
mmu-mir-6412	3.12685	0.319811					mmu-mir-6412	1.16549	0.858008					mmu-mir-6412	0.319811	0.858008
mmu-mir-652-3p	1.12896	0.885773					mmu-mir-652-3p	0.664483	1.50493					mmu-mir-652-3p	0.885773	1.50493
mmu-mir-6538	33.9935	0.0294174					mmu-mir-6538	1.95306	0.512016					mmu-mir-6538	0.0294174	0.512016
mmu-mir-664-3p	1.60425	0.623346					mmu-mir-664-3p	1.20933	0.826906					mmu-mir-664-3p	0.623346	0.826906
mmu-mir-664-5p	6.88924	0.145154					mmu-mir-664-5p	0.475831	2.10159					mmu-mir-664-5p	0.145154	2.10159
mmu-mir-669h-3p	0.064282	15.5565					mmu-mir-669h-3p	1.80352	0.554471					mmu-mir-669h-3p	15.5565	0.554471
mmu-mir-671-3p	1.29213	0.773919					mmu-mir-671-3p	1.65422	0.604514					mmu-mir-671-3p	0.773919	0.604514
mmu-mir-671-5p	0.55645	1.79711					mmu-mir-671-5p	0.696464	1.43582					mmu-mir-671-5p	1.79711	1.43582
mmu-mir-672-5p	4.09408	0.244255					mmu-mir-672-5p	0.602609	1.65945					mmu-mir-672-5p	0.244255	1.65945
mmu-mir-674-3p	0.485883	2.05811					mmu-mir-674-3p	1.54872	0.645693					mmu-mir-674-3p	2.05811	0.645693
mmu-mir-674-5p	0.62253	1.60635					mmu-mir-674-5p	0.620112	1.61261					mmu-mir-674-5p	1.60635	1.61261
mmu-mir-676-3p	1.55765	0.641993					mmu-mir-676-3p	0.511877	1.95359					mmu-mir-676-3p	0.641993	1.95359
mmu-mir-690	19.3491	0.0516819					mmu-mir-690	0.347216	2.88006					mmu-mir-690	0.0516819	2.88006
mmu-mir-7003-3p	0.0689653	14.5					mmu-mir-7003-3p	1.74835	0.571968					mmu-mir-7003-3p	14.5	0.571968
mmu-mir-700-3p	0.858459	1.16488					mmu-mir-700-3p	0.992257	1.0078					mmu-mir-700-3p	1.16488	1.0078
mmu-mir-700-5p	23.8866	0.0418644					mmu-mir-700-5p	0.0417656	23.9432					mmu-mir-700-5p	0.0418644	23.9432
mmu-mir-709	1.96137	0.509849					mmu-mir-709	0.735485	1.35965					mmu-mir-709	0.509849	1.35965
mmu-mir-712-5p	#DIV/0!	#DIV/0!					mmu-mir-712-5p	2.09482	0.477367					mmu-mir-712-5p	#DIV/0!	0.477367
mmu-mir-714	43.9887	0.0227331					mmu-mir-714	2.53739	0.394105					mmu-mir-714	0.0227331	0.394105
mmu-mir-744-5p	0.566729	1.76451					mmu-mir-744-5p	0.794418	1.25878					mmu-mir-744-5p	1.76451	1.25878
mmu-mir-760-3p	9.23421	0.108293					mmu-mir-760-3p	0.65104	1.536					mmu-mir-760-3p	0.108293	1.536
mmu-mir-764-5p	0.602684	1.65924					mmu-mir-764-5p	2.77201	0.360749					mmu-mir-764-5p	1.65924	0.360749
mmu-mir-7a-5p	0.49634	2.01475					mmu-mir-7a-5p	0.533068	1.87593					mmu-mir-7a-5p	2.01475	1.87593
mmu-mir-8103	0.665601	1.5024					mmu-mir-8103	0.0973606	10.2711					mmu-mir-8103	1.5024	10.2711
mmu-mir-8111	34.8193	0.0287197					mmu-mir-8111	1.41284	0.707792					mmu-mir-8111	0.0287197	0.707792
mmu-mir-8112	2.37965	0.420229					mmu-mir-8112	1.00193	0.998076					mmu-mir-8112	0.420229	0.998076
mmu-mir-8114	0.202059	4.94905					mmu-mir-8114	2.72007	0.367638					mmu-mir-8114	4.94905	0.367638
mmu-mir-8115	#DIV/0!	#DIV/0!					mmu-mir-8115	0.953888	1.04834					mmu-mir-8115	#DIV/0!	1.04834
mmu-mir-8117	52.0847	0.0191995					mmu-mir-8117	1.29571	0.77178					mmu-mir-8117	0.0191995	0.77178
mmu-mir-872-3p	#DIV/0!	#DIV/0!					mmu-mir-872-3p	1.00509	0.994939					mmu-mir-872-3p	#DIV/0!	0.994939
mmu-mir-872-5p	2.04403	0.489231					mmu-mir-872-5p	0.312436	3.20066					mmu-mir-872-5p	0.489231	3.20066
mmu-mir-874-3p	0.858623	1.16466					mmu-mir-874-3p	1.66021	0.602333					mmu-mir-874-3p	1.16466	0.602333
mmu-mir-877-3p	0.154888	6.45626					mmu-mir-877-3p	0.943415	1.05998					mmu-mir-877-3p	6.45626	1.05998
mmu-mir-877-5p	0.6476	1.54416					mmu-mir-877-5p	0.447853	2.23288					mmu-mir-877-5p	1.54416	2.23288
mmu-mir-92a-3p	1.35055	0.740439					mmu-mir-92a-3p	0.744556	1.34308					mmu-mir-92a-3p	0.740439	1.34308
mmu-mir-92b-3p	6.90457	0.144832					mmu-mir-92b-3p	2.98018	0.33555					mmu-mir-92b-3p	0.144832	0.33555
mmu-mir-92b-5p	0.809789	1.23489					mmu-mir-92b-5p	4.26665	0.234376					mmu-mir-92b-5p	1.23489	0.234376
mmu-mir-93-3p	3.08047	0.324626					mmu-mir-93-3p	1.59492	0.626991					mmu-mir-93-3p	0.324626	0.626991
mmu-mir-93-5p	0.597148	1.67463					mmu-mir-93-5p	1.0045	0.995516					mmu-mir-93-5p	1.67463	0.995516
mmu-mir-9-5p	0.249069	4.01495					mmu-mir-9-5p	2.24688	0.445062					mmu-mir-9-5p	4.01495	0.445062
mmu-mir-98-3p	0.244174	4.09544					mmu-mir-98-3p	0.438144	2.28236					mmu-mir-98-3p	4.09544	2.28236
mmu-mir-98-5p	0.479285	2.08644					mmu-mir-98-5p	0.441896	2.26297					mmu-mir-98-5p	2.08644	2.26297
mmu-mir-99a-5p	4.22966	0.236426					mmu-mir-99a-5p	1.01868	0.98166					mmu-mir-99a-5p	0.236426	0.98166
mmu-mir-99b-3p	3.06237	0.326545					mmu-mir-99b-3p	1.29262	0.77362					mmu-mir-99b-3p	0.326545	0.77362
mmu-mir-99b-5p	1.68563	0.59325					mmu-mir-99b-5p	1.34738	0.742182					mmu-mir-99b-5p	0.59325	0.742182
	102	50						36	59						50	59
Green color	≥ 2 fold in Female O3
red color	≥ 2 fold in Male O3
Green color	≥ 2 fold in FA
red color	≥ 2 fold in O3
