# Supplementary material for: Differential Impact of Co-expressed SP-A1/SP-A2 Protein on AM miRNome; Sex Differences
Source: Front Immunol. 2019 Aug 16;10:1960. doi: 10.3389/fimmu.2019.01960 (PMC6707024; doi:10.3389/fimmu.2019.01960)
Supplement: Supplementary Table 2 — Expression levels of target genes by differentially expressed miRNAs in response to FA or Ozone by qRT-PCR. [file Table_2.XLSX]

## Sheet: coex-F-FAvsO3
				average	std ev			average	std ev			average	std ev			average	std ev			average	std ev			average	std ev			average	std ev			average	std ev			average	std ev			average	std ev			average	std ev			average	std ev
Coex-F-FA	9773	GAPDH	22.974	22.7983	0.164853	CCND1	28.876	28.6107	0.241102	CCND2	23.152	23.419	0.359675	CCNE1	29.806	29.8627	0.0498932	CDK7	29.282	29.2867	0.207039	IL-6	31.098	31.101	0.126527	IL-10	30.499	30.6407	0.177663	TLR2	24.12	24.235	0.233775	TLR3	30.338	30.2893	0.109441	STAT3	25.697	25.475	0.194008	Myd88	28.139	28.18	0.0431395	IL4	31.227	31.2753	0.140863
		GAPDH	22.647			CCND1	28.405			CCND2	23.828			CCNE1	29.882			CDK7	29.082			IL-6	31.229			IL-10	30.84			TLR2	24.081			TLR3	30.366			STAT3	25.39			Myd88	28.176			IL4	31.165
		GAPDH	22.774			CCND1	28.551			CCND2	23.277			CCNE1	29.9			CDK7	29.496			IL-6	30.976			IL-10	30.583			TLR2	24.504			TLR3	30.164			STAT3	25.338			Myd88	28.225			IL4	31.434
	9774	GAPDH	21.666	21.217	0.406501	CCND1	27.512	27.4003	0.189958	CCND2	23.377	23.25	0.112903	CCNE1	28.672	28.583	0.0961613	CDK7	27.896	27.8647	0.176104	IL-6	28.804	28.7273	0.0831168	IL-10	28.095	28.211	0.297476	TLR2	23.976	23.8717	0.119039	TLR3	29.303	29.2503	0.0498025	STAT3	25.129	24.828	0.260927	Myd88	27.571	27.538	0.094905	IL4	28.719	28.8043	0.0783408
		GAPDH	21.111			CCND1	27.181			CCND2	23.161			CCNE1	28.596			CDK7	28.023			IL-6	28.739			IL-10	28.549			TLR2	23.897			TLR3	29.204			STAT3	24.666			Myd88	27.612			IL4	28.873
		GAPDH	20.874			CCND1	27.508			CCND2	23.212			CCNE1	28.481			CDK7	27.675			IL-6	28.639			IL-10	27.989			TLR2	23.742			TLR3	29.244			STAT3	24.689			Myd88	27.431			IL4	28.821
	9775	GAPDH	22.032	21.716	0.279951	CCND1	28.951	28.8973	0.104414	CCND2	23.524	23.5863	0.151448	CCNE1	30.861	30.538	0.284986	CDK7	29.331	29.425	0.291595	IL-6	30.961	31.5777	0.57027	IL-10	31.33	31.261	0.0970722	TLR2	24.249	24.1873	0.0558963	TLR3	30.095	30.1107	0.121262	STAT3	25.451	25.476	0.149081	Myd88	28.469	28.335	0.172034	IL4	31.517	31.449	0.0647842
		GAPDH	21.499			CCND1	28.964			CCND2	23.476			CCNE1	30.431			CDK7	29.192			IL-6	31.686			IL-10	31.303			TLR2	24.173			TLR3	29.998			STAT3	25.341			Myd88	28.395			IL4	31.388
		GAPDH	21.617			CCND1	28.777			CCND2	23.759			CCNE1	30.322			CDK7	29.752			IL-6	32.086			IL-10	31.15			TLR2	24.14			TLR3	30.239			STAT3	25.636			Myd88	28.141			IL4	31.442
Coex-F-O3	9763	GAPDH	21.236	20.9143	0.406834	CCND1	27.51	27.4497	0.0637368	CCND2	23.262	23.2417	0.0352177	CCNE1	29.469	29.4947	0.0444558	CDK7	28.782	28.8137	0.115794	IL-6	30.038	29.9153	0.174154	IL-10	29.208	29.1783	0.173413	TLR2	23.961	23.971	0.0217948	TLR3	30.598	30.37	0.27611	STAT3	25.027	24.818	0.184448	Myd88	28.837	28.3723	0.40353	IL4	30.036	30.0873	0.148796
		GAPDH	21.05			CCND1	27.383			CCND2	23.262			CCNE1	29.546			CDK7	28.717			IL-6	29.992			IL-10	29.335			TLR2	23.956			TLR3	30.449			STAT3	24.678			Myd88	28.11			IL4	30.255
		GAPDH	20.457			CCND1	27.456			CCND2	23.201			CCNE1	29.469			CDK7	28.942			IL-6	29.716			IL-10	28.992			TLR2	23.996			TLR3	30.063			STAT3	24.749			Myd88	28.17			IL4	29.971
	9762	GAPDH	20.534	21.1597	0.550195	CCND1	30.139	29.9027	0.240608	CCND2	24.248	24.2307	0.0212202	CCNE1	30.558	30.5493	0.0299549	CDK7	30.051	30.0027	0.0461777	IL-6	31.356	31.2093	0.133782	IL-10	30.99	30.9563	0.0680609	TLR2	25.581	25.5863	0.05619	TLR3	31.45	31.8233	0.330596	STAT3	26.635	26.7997	0.143615	Myd88	30.065	30.0753	0.0979096	IL4	30.817	31.2233	0.352891
		GAPDH	21.568			CCND1	29.658			CCND2	24.207			CCNE1	30.516			CDK7	29.998			IL-6	31.094			IL-10	30.878			TLR2	25.645			TLR3	31.941			STAT3	26.865			Myd88	30.178			IL4	31.453
		GAPDH	21.377			CCND1	29.911			CCND2	24.237			CCNE1	30.574			CDK7	29.959			IL-6	31.178			IL-10	31.001			TLR2	25.533			TLR3	32.079			STAT3	26.899			Myd88	29.983			IL4	31.4
	9776	GAPDH	21.649	21.8807	0.2421	CCND1	29.209	29.182	0.0345978	CCND2	24.092	24.174	0.152539	CCNE1	30.308	30.343	0.0371615	CDK7	29.85	29.942	0.139904	IL-6	31.598	31.4903	0.237563	IL-10	30.674	30.7777	0.142374	TLR2	24.572	24.6603	0.113244	TLR3	31.894	31.671	0.313144	STAT3	25.975	25.9613	0.0172146	Myd88	28.938	29.2037	0.25972	IL4	31.651	31.5293	0.4035
		GAPDH	21.861			CCND1	29.143			CCND2	24.08			CCNE1	30.382			CDK7	29.873			IL-6	31.218			IL-10	30.719			TLR2	24.621			TLR3	31.806			STAT3	25.942			Myd88	29.216			IL4	31.858
		GAPDH	22.132			CCND1	29.194			CCND2	24.35			CCNE1	30.339			CDK7	30.103			IL-6	31.655			IL-10	30.94			TLR2	24.788			TLR3	31.313			STAT3	25.967			Myd88	29.457			IL4	31.079
				average	std ev			average	std ev			average	std ev			average	std ev			average	std ev			average	std ev			average	std ev			average	std ev			average	std ev			average	std ev			average	std ev			average	std ev
Coex-F-FA	9773	TNSF12	26.949	27.0883	0.140515	MTDH	25.79	25.7913	0.0600106	JUN	26.577	26.333	0.346809	E2F3	29.37	29.1817	0.164932	BCL2	30.548	30.4487	0.145222	TNF	28.152	28.4013	0.470478	CDK2	27.101	26.981	0.198396	SMAD	28.938	27.957	0.854591	MMP2	30.201	30.5327	0.289179	ARG1	31.049	31.1473	0.124998	AKT	26.174	26.1053	0.0604758	PPARA	31.145	30.9157	0.213744
		TNSF12	27.23			MTDH	25.732			JUN	26.486			E2F3	29.112			BCL2	30.282			TNF	28.944			CDK2	27.09			SMAD	27.374			MMP2	30.665			ARG1	31.288			AKT	26.082			PPARA	30.88
		TNSF12	27.086			MTDH	25.852			JUN	25.936			E2F3	29.063			BCL2	30.516			TNF	28.108			CDK2	26.752			SMAD	27.559			MMP2	30.732			ARG1	31.105			AKT	26.06			PPARA	30.722
	9774	TNSF12	26.652	26.5443	0.140051	MTDH	25.306	25.2677	0.0655315	JUN	26.527	26.695	0.194446	E2F3	27.812	27.8513	0.212745	BCL2	28.875	28.9307	0.054077	TNF	27.977	28.0557	0.14236	CDK2	25.544	25.9447	0.349767	SMAD	26.81	26.9243	0.100072	MMP2	28.959	28.4753	0.42112	ARG1	29.691	29.5977	0.0884838	AKT	26.09	26.059	0.0272215	PPARA	28.479	28.4613	0.0566064
		TNSF12	26.386			MTDH	25.192			JUN	26.908			E2F3	28.081			BCL2	28.983			TNF	28.22			CDK2	26.189			SMAD	26.996			MMP2	28.19			ARG1	29.587			AKT	26.039			PPARA	28.507
		TNSF12	26.595			MTDH	25.305			JUN	26.65			E2F3	27.661			BCL2	28.934			TNF	27.97			CDK2	26.101			SMAD	26.967			MMP2	28.277			ARG1	29.515			AKT	26.048			PPARA	28.398
	9775	TNSF12	27	26.9913	0.0158851	MTDH	25.435	25.39	0.0745043	JUN	26.673	26.6167	0.0824769	E2F3	28.984	28.836	0.176952	BCL2	31.596	31.648	0.101533	TNF	28.393	28.3747	0.0190351	CDK2	26.438	26.4223	0.166055	SMAD	26.949	26.8427	0.101007	MMP2	30.837	30.7343	0.0944955	ARG1	31.238	31.125	0.125456	AKT	25.761	25.725	0.058077	PPARA	31.874	31.4613	0.370839
		TNSF12	27.001			MTDH	25.431			JUN	26.655			E2F3	28.64			BCL2	31.765			TNF	28.376			CDK2	26.58			SMAD	26.831			MMP2	30.715			ARG1	30.99			AKT	25.756			PPARA	31.354
		TNSF12	26.973			MTDH	25.304			JUN	26.522			E2F3	28.884			BCL2	31.583			TNF	28.355			CDK2	26.249			SMAD	26.748			MMP2	30.651			ARG1	31.147			AKT	25.658			PPARA	31.156
Coex-F-O3	9763	TNSF12	27.125	27.228	0.201337	MTDH	25.067	25.1603	0.0855421	JUN	24.396	24.27	0.124048	E2F3	28.241	28.0577	0.183001	BCL2	30.181	30.1487	0.151117	TNF	28.034	28.0497	0.170042	CDK2	26.262	26.4517	0.183365	SMAD	26.978	26.667	0.536936	MMP2	28.196	28.4247	0.583624	ARG1	29.969	29.8357	0.201391	AKT	25.807	25.8827	0.0852317	PPARA	29.23	29.265	0.0513907
		TNSF12	27.46			MTDH	25.235			JUN	24.148			E2F3	28.057			BCL2	30.281			TNF	28.227			CDK2	26.465			SMAD	26.976			MMP2	27.99			ARG1	29.604			AKT	25.975			PPARA	29.324
		TNSF12	27.099			MTDH	25.179			JUN	24.266			E2F3	27.875			BCL2	29.984			TNF	27.888			CDK2	26.628			SMAD	26.047			MMP2	29.088			ARG1	29.934			AKT	25.866			PPARA	29.241
	9762	TNSF12	27.737	27.791	0.0512647	MTDH	25.589	25.6493	0.156481	JUN	26.018	26.1977	0.242116	E2F3	28.862	28.9173	0.0587569	BCL2	31.5	31.134	0.444059	TNF	28.057	28.035	0.0880855	CDK2	26.974	27.1483	0.185338	SMAD	27.583	27.5987	0.0629784	MMP2	30.989	30.909	0.114372	ARG1	30.235	30.218	0.0160942	AKT	26.289	26.26	0.067357	PPARA	31.028	31.1123	0.210571
		TNSF12	27.839			MTDH	25.532			JUN	26.102			E2F3	28.979			BCL2	30.64			TNF	28.11			CDK2	27.128			SMAD	27.668			MMP2	30.96			ARG1	30.216			AKT	26.308			PPARA	30.957
		TNSF12	27.797			MTDH	25.827			JUN	26.473			E2F3	28.911			BCL2	31.262			TNF	27.938			CDK2	27.343			SMAD	27.545			MMP2	30.778			ARG1	30.203			AKT	26.183			PPARA	31.352
	9776	TNSF12	28.348	28.4083	0.0577089	MTDH	26.247	26.1773	0.111276	JUN	27.164	27.2383	0.16461	E2F3	29.235	29.5357	0.261077	BCL2	31.726	31.4037	0.28892	TNF	28.819	28.8227	0.17153	CDK2	27.648	27.7207	0.112291	SMAD	28.278	28.3313	0.102944	MMP2	30.86	30.9697	0.223665	ARG1	29.991	30.2017	0.26631	AKT	26.411	26.4943	0.120902	PPARA	30.871	31.2483	0.510343
		TNSF12	28.414			MTDH	26.236			JUN	27.124			E2F3	29.667			BCL2	31.168			TNF	28.653			CDK2	27.664			SMAD	28.266			MMP2	30.822			ARG1	30.113			AKT	26.439			PPARA	31.045
		TNSF12	28.463			MTDH	26.049			JUN	27.427			E2F3	29.705			BCL2	31.317			TNF	28.996			CDK2	27.85			SMAD	28.45			MMP2	31.227			ARG1	30.501			AKT	26.633			PPARA	31.829
coex F	FA	average	stdev	cttarget-ct control	2^-∆Ct	O3	average	stdev	cttarget-ct control ∆Ct	∆∆Ct	2^-∆∆Ct	2^-∆Ct			2^-∆∆Ct	stdev
	GAPDH	21.9104	0.120869	0	1	GAPDH	21.3182	0.154171	0	0	1	1		GAPDH	1	0.154171	0.0154171
	CCND1	28.3028	0.0690614	6.39233	0.0119046	CCND1	28.8448	0.111484	7.52656	1.13422	0.455581	0.00542352		CCND1	0.455581	0.111484	0.0111484
	CCND2	23.4184	0.132753	1.508	0.351598	CCND2	23.8821	0.0721166	2.56389	1.05589	0.481001	0.169119		CCND2	0.481001	0.0721166	0.00721166
	CCNE1	29.6612	0.124542	7.75078	0.00464284	CCNE1	30.129	0.00725046	8.81078	1.06	0.479632	0.00222685		CCNE1	0.479632	0.00725046	0.000725046
	CDK7	28.8588	0.059784	6.94833	0.00809736	CDK7	29.5861	0.0486696	8.26789	1.31956	0.400658	0.00324427		CDK7	0.400658	0.0486696	0.00486696
	IL-6	30.4687	0.269602	8.55822	0.00265289	IL-6	30.8717	0.0523153	9.55344	0.995222	0.501659	0.00133084		IL-6	0.501659	0.0523153	0.00523153
	IL-10	30.0376	0.10084	8.12711	0.00357681	IL-10	30.3041	0.0541371	8.98589	0.858778	0.55142	0.00197232		IL-10	0.55142	0.0541371	0.00541371
	TLR2	24.098	0.090178	2.18756	0.219523	TLR2	24.7392	0.0461903	3.421	1.23344	0.425301	0.0933633		TLR2	0.425301	0.0461903	0.00461903
	TLR3	29.8834	0.0562473	7.973	0.00398004	TLR3	31.2881	0.027823	9.96989	1.99689	0.25054	0.000997159		TLR3	0.25054	0.027823	0.0027823
	STAT3	25.2597	0.0562825	3.34922	0.0981259	STAT3	25.8597	0.0915397	4.54144	1.19222	0.437628	0.0429427		STAT3	0.437628	0.0915397	0.00915397
	MYD88	28.0177	0.0648621	6.10722	0.0145058	MYD88	29.2171	0.152898	7.89889	1.79167	0.288838	0.00418984		MYD88	0.288838	0.152898	0.0152898
	IL-4	30.5096	0.0405806	8.59911	0.00257875	IL-4	30.9467	0.13484	9.62844	1.02933	0.489937	0.00126343		IL-4	0.489937	0.13484	0.013484
	IL2RG	25.7468	0.0713564	3.83633	0.0700082	IL2RG	27.2402	0.0102505	5.922	2.08567	0.235587	0.016493		IL2RG	0.235587	0.0102505	0.00102505
	EGR2	26.6046	0.0522042	4.69411	0.0386306	EGR2	28.4229	0.154987	7.10467	2.41056	0.188083	0.00726578		EGR2	0.188083	0.154987	0.0154987
	PTEN	24.8966	0.0345131	2.98611	0.126209	PTEN	25.8772	0.224799	4.559	1.57289	0.336135	0.0424233		PTEN	0.336135	0.224799	0.0224799
	TNSF12	26.8747	0.0718215	4.96422	0.0320347	TNSF12	27.8091	0.0848453	6.49089	1.52667	0.347078	0.0111185		TNSF12	0.347078	0.0848453	0.00848453
	MTDH	25.483	0.00731506	3.57256	0.0840531	MTDH	25.6623	0.035912	4.34411	0.771556	0.585786	0.0492371		MTDH	0.585786	0.035912	0.0035912
	JUN	26.5482	0.13268	4.63778	0.0401689	JUN	25.902	0.0599899	4.58378	-0.0540002	1.03814	0.0417009		JUN	1.03814	0.0599899	0.00599899
	E2F3	28.623	0.0248718	6.71256	0.00953497	E2F3	28.8369	0.102034	7.51867	0.806111	0.571921	0.00545326		E2F3	0.571921	0.102034	0.0102034
	BCL2	30.3424	0.0455856	8.432	0.00289544	BCL2	30.8954	0.189818	9.57722	1.14522	0.45212	0.00130909		BCL2	0.45212	0.189818	0.0189818
	TNF	28.2772	0.233335	6.36678	0.0121174	TNF	28.3024	0.0477527	6.98422	0.617445	0.651824	0.00789841		TNF	0.651824	0.0477527	0.00477527
	CDK2	26.4493	0.143463	4.53889	0.0430188	CDK2	27.1069	0.0416155	5.78867	1.24978	0.420513	0.01809		CDK2	0.420513	0.0416155	0.00416155
	SMAD2	27.2413	0.435352	5.33089	0.0248452	SMAD2	27.5323	0.262863	6.21411	0.883223	0.542155	0.01347		SMAD2	0.542155	0.262863	0.0262863
	MMP2	29.9141	0.164313	8.00367	0.00389634	MMP2	30.1011	0.245531	8.78289	0.779222	0.582681	0.00227032		MMP2	0.582681	0.245531	0.0245531
	ARG1	30.6233	0.0212147	8.71289	0.00238319	ARG1	30.0851	0.129844	8.76689	0.054	0.963262	0.00229564		ARG1	0.963262	0.129844	0.0129844
	AKT	25.9631	0.0185457	4.05267	0.0602595	AKT1	26.2123	0.027261	4.89411	0.841444	0.558085	0.0336299		AKT	0.558085	0.027261	0.0027261
	PPARA	30.2794	0.157116	8.369	0.00302468	PPARA	30.5419	0.233037	9.22367	0.854666	0.552993	0.00167263		PPARA	0.552993	0.233037	0.0233037
	MYC	26.8288	0.388747	4.91833	0.03307	MYC	28.2734	0.0746176	6.95522	2.03689	0.243689	0.00805879		MYC	0.243689	0.0746176	0.00746176
		FA	O3
	GAPDH	1	1	0.120869	0.154171	0.00402897	0.00513904
	CCND1	0.0119046	0.00542352	0.0690614	0.111484	0.00230205	0.00371614
	CCND2	0.351598	0.169119	0.132753	0.0721166	0.00442512	0.00240389
	CCNE1	0.00464284	0.00222685	0.124542	0.00725046	0.00415139	0.000241682
	CDK7	0.00809736	0.00324427	0.059784	0.0486696	0.0019928	0.00162232
	IL-6	0.00265289	0.00133084	0.269602	0.0523153	0.00898672	0.00174384
	IL-10	0.00357681	0.00197232	0.10084	0.0541371	0.00336132	0.00180457
	TLR2	0.219523	0.0933633	0.090178	0.0461903	0.00300593	0.00153968
	TLR3	0.00398004	0.000997159	0.0562473	0.027823	0.00187491	0.000927434
	STAT3	0.0981259	0.0429427	0.0562825	0.0915397	0.00187608	0.00305132
	MYD88	0.0145058	0.00418984	0.0648621	0.152898	0.00216207	0.00509661
	IL-4	0.00257875	0.00126343	0.0405806	0.13484	0.00135269	0.00449465
	IL2RG	0.0700082	0.016493	0.0713564	0.0102505	0.00237855	0.000341682
	EGR2	0.0386306	0.00726578	0.0522042	0.154987	0.00174014	0.00516624
	PTEN	0.126209	0.0424233	0.0345131	0.224799	0.00115044	0.0074933
	TNSF12	0.0320347	0.0111185	0.0718215	0.0848453	0.00239405	0.00282818
	MTDH	0.0840531	0.0492371	0.00731506	0.035912	0.000243835	0.00119707
	JUN	0.0401689	0.0417009	0.13268	0.0599899	0.00442265	0.00199966
	E2F3	0.00953497	0.00545326	0.0248718	0.102034	0.000829061	0.00340114
	BCL2	0.00289544	0.00130909	0.0455856	0.189818	0.00151952	0.00632727
	TNF	0.0121174	0.00789841	0.233335	0.0477527	0.00777783	0.00159176
	CDK2	0.0430188	0.01809	0.143463	0.0416155	0.00478211	0.00138718
	SMAD2	0.0248452	0.01347	0.435352	0.262863	0.0145117	0.00876211
	MMP2	0.00389634	0.00227032	0.164313	0.245531	0.00547712	0.00818437
	ARG1	0.00238319	0.00229564	0.0212147	0.129844	0.000707157	0.00432815
	AKT	0.0602595	0.0336299	0.0185457	0.027261	0.000618192	0.000908701
	PPARA	0.00302468	0.00167263	0.157116	0.233037	0.00523721	0.00776791
	MYC	0.03307	0.00805879	0.388747	0.0746176	0.0129582	0.00248725
[truncated: 12 more columns]

## Sheet: coex-M-FAvsO3
				average	std ev			average	std ev			average	std ev			average	std ev			average	std ev			average	std ev			average	std ev			average	std ev			average	std ev			average	std ev			average	std ev			average	std ev
Coex-M-FA	9476	GAPDH	21.571	21.6073	0.0977054	CCND1	27.863	28.0403	0.180583	CCND2	23.66	23.759	0.174949	CCNE1	29.11	29.172	0.119716	CDK7	27.939	27.9247	0.0953113	IL-6	29.952	30.036	0.198789	IL-10	29.458	29.3977	0.0806994	TLR2	23.959	23.6243	0.333506	TLR3	30.823	30.3823	0.411905	STAT3	24.426	24.4133	0.0120555	Myd88	28.532	28.4013	0.164215	IL4	30.098	30.0477	0.1338
		GAPDH	21.718			CCND1	28.224			CCND2	23.656			CCNE1	29.31			CDK7	27.823			IL-6	30.263			IL-10	29.429			TLR2	23.622			TLR3	30.317			STAT3	24.402			Myd88	28.455			IL4	29.896
		GAPDH	21.533			CCND1	28.034			CCND2	23.961			CCNE1	29.096			CDK7	28.012			IL-6	29.893			IL-10	29.306			TLR2	23.292			TLR3	30.007			STAT3	24.412			Myd88	28.217			IL4	30.149
	9487	GAPDH	22.051	21.9203	0.118159	CCND1	28.755	28.694	0.127007	CCND2	24.592	24.386	0.178426	CCNE1	30.066	29.846	0.190693	CDK7	28.388	28.3507	0.0323315	IL-6	30.011	29.959	0.195264	IL-10	29.527	29.5387	0.314662	TLR2	25.093	25.0753	0.0898128	TLR3	30.982	30.6443	0.400396	STAT3	25.637	25.38	0.230384	Myd88	29.999	30.1187	0.270167	IL4	30.145	30.2107	0.0578298
		GAPDH	21.889			CCND1	28.548			CCND2	24.28			CCNE1	29.744			CDK7	28.332			IL-6	30.123			IL-10	29.859			TLR2	25.155			TLR3	30.749			STAT3	25.192			Myd88	29.929			IL4	30.254
		GAPDH	21.821			CCND1	28.779			CCND2	24.286			CCNE1	29.728			CDK7	28.332			IL-6	29.743			IL-10	29.23			TLR2	24.978			TLR3	30.202			STAT3	25.311			Myd88	30.428			IL4	30.233
	9506	GAPDH	21.215	21.1067	0.0958241	CCND1	28.238	28.044	0.174193	CCND2	23.977	23.857	0.122576	CCNE1	28.993	29.022	0.054616	CDK7	27.986	27.9883	0.263508	IL-6	30.129	29.929	0.248363	IL-10	29.307	29.2293	0.0684129	TLR2	23.723	23.5823	0.173116	TLR3	30.982	30.6443	0.400396	STAT3	24.864	24.7317	0.114736	Myd88	28.57	28.4127	0.230567	IL4	30.326	30.399	0.10795
		GAPDH	21.072			CCND1	27.993			CCND2	23.862			CCNE1	28.988			CDK7	28.253			IL-6	29.651			IL-10	29.178			TLR2	23.389			TLR3	30.749			STAT3	24.66			Myd88	28.148			IL4	30.523
		GAPDH	21.033			CCND1	27.901			CCND2	23.732			CCNE1	29.085			CDK7	27.726			IL-6	30.007			IL-10	29.203			TLR2	23.635			TLR3	30.202			STAT3	24.671			Myd88	28.52			IL4	30.348
Coex-M-O3	9466	GAPDH	21.097	21.1183	0.0185834	CCND1	28.441	28.3173	0.141514	CCND2	23.449	23.2987	0.274358	CCNE1	29.138	29.236	0.0854573	CDK7	28.346	28.3323	0.124066	IL-6	29.972	30.081	0.39786	IL-10	29.218	29.3083	0.0793872	TLR2	23.496	23.5667	0.063256	TLR3	30.415	30.305	0.101838	STAT3	24.173	24.1467	0.0674714	Myd88	28.851	28.9663	0.102496	IL4	30.412	30.4197	0.0107849
		GAPDH	21.127			CCND1	28.348			CCND2	22.982			CCNE1	29.295			CDK7	28.449			IL-6	30.522			IL-10	29.34			TLR2	23.618			TLR3	30.214			STAT3	24.197			Myd88	29.001			IL4	30.432
		GAPDH	21.131			CCND1	28.163			CCND2	23.465			CCNE1	29.275			CDK7	28.202			IL-6	29.749			IL-10	29.367			TLR2	23.586			TLR3	30.286			STAT3	24.07			Myd88	29.047			IL4	30.415
	9467	GAPDH	20.993	20.877	0.106714	CCND1	28.263	28.4423	0.159654	CCND2	23.704	23.7317	0.0754075	CCNE1	29.131	29.006	0.120312	CDK7	27.975	27.8233	0.250668	IL-6	29.666	29.482	0.176545	IL-10	29.093	29.054	0.0405839	TLR2	23.507	23.367	0.167108	TLR3	30.319	30.3113	0.131667	STAT3	24.064	24.0683	0.0446583	Myd88	28.903	28.972	0.0631746	IL4	30.225	30.1537	0.12442
		GAPDH	20.783			CCND1	28.495			CCND2	23.674			CCNE1	28.996			CDK7	27.961			IL-6	29.466			IL-10	29.012			TLR2	23.412			TLR3	30.439			STAT3	24.026			Myd88	28.986			IL4	30.226
		GAPDH	20.855			CCND1	28.569			CCND2	23.817			CCNE1	28.891			CDK7	27.534			IL-6	29.314			IL-10	29.057			TLR2	23.182			TLR3	30.176			STAT3	24.115			Myd88	29.027			IL4	30.01
	9484	GAPDH	20.753	20.9577	0.260571	CCND1	27.808	27.704	0.246075	CCND2	24.228	24.4507	0.233123	CCNE1	28.183	28.1087	0.0940017	CDK7	28.318	28.2573	0.0753416	IL-6	28.965	28.7683	0.173298	IL-10	27.907	27.8643	0.0704644	TLR2	24.6	24.5097	0.100132	TLR3	30.177	30.15	0.0538426	STAT3	24.695	24.9353	0.214412	Myd88	29.549	29.644	0.0896045	IL4	29.229	29.056	0.150343
		GAPDH	20.869			CCND1	27.423			CCND2	24.693			CCNE1	28.14			CDK7	28.173			IL-6	28.638			IL-10	27.903			TLR2	24.402			TLR3	30.088			STAT3	25.107			Myd88	29.656			IL4	28.982
		GAPDH	21.251			CCND1	27.881			CCND2	24.431			CCNE1	28.003			CDK7	28.281			IL-6	28.702			IL-10	27.783			TLR2	24.527			TLR3	30.185			STAT3	25.004			Myd88	29.727			IL4	28.957
				average	std ev			average	std ev			average	std ev			average	std ev			average	std ev			average	std ev			average	std ev			average	std ev			average	std ev			average	std ev			average	std ev			average	std ev
Coex-M-FA	9476	TNSF12	26.386	26.324	0.0630235	MTDH	24.481	24.443	0.310748	JUN	27.158	27.2217	0.0734321	E2F3	28.112	28.133	0.0185202	BCL2	30.096	30.1673	0.210278	TNF	28.967	28.792	0.244214	CDK2	27.294	27.1277	0.144119	SMAD	26.335	26.675	0.294655	MMP2	29.189	29.163	0.392646	ARG1	30.306	30.348	0.0477912	AKT	26.088	26.1207	0.0886367	PPARA	30.378	29.96	0.362
		TNSF12	26.326			MTDH	24.733			JUN	27.302			E2F3	28.14			BCL2	30.404			TNF	28.896			CDK2	27.04			SMAD	26.856			MMP2	28.758			ARG1	30.4			AKT	26.221			PPARA	29.752
		TNSF12	26.26			MTDH	24.115			JUN	27.205			E2F3	28.147			BCL2	30.002			TNF	28.513			CDK2	27.049			SMAD	26.834			MMP2	29.542			ARG1	30.338			AKT	26.053			PPARA	29.75
	9487	TNSF12	28.035	28.0413	0.0378994	MTDH	25.561	25.495	0.0686372	JUN	28.792	28.5687	0.242331	E2F3	29.204	28.8833	0.288724	BCL2	30.38	30.6057	0.213721	TNF	30.509	30.4807	0.274598	CDK2	28.258	28.69	0.376363	SMAD	27.953	27.857	0.126241	MMP2	29.425	29.3017	0.160649	ARG1	30.163	30.326	0.199166	AKT	27.819	27.791	0.169741	PPARA	29.324	29.4487	0.254985
		TNSF12	28.007			MTDH	25.424			JUN	28.603			E2F3	28.802			BCL2	30.805			TNF	30.74			CDK2	28.865			SMAD	27.904			MMP2	29.36			ARG1	30.267			AKT	27.945			PPARA	29.742
		TNSF12	28.082			MTDH	25.5			JUN	28.311			E2F3	28.644			BCL2	30.632			TNF	30.193			CDK2	28.947			SMAD	27.714			MMP2	29.12			ARG1	30.548			AKT	27.609			PPARA	29.28
	9506	TNSF12	26.219	26.3333	0.108556	MTDH	24.258	23.975	0.246853	JUN	27.151	27.1077	0.191709	E2F3	27.869	27.9507	0.0825131	BCL2	30.222	30.4327	0.281215	TNF	28.632	28.7013	0.0639477	CDK2	26.871	26.9137	0.0551936	SMAD	26.817	26.7303	0.0979909	MMP2	29.043	29.2067	0.143215	ARG1	30.117	30.1473	0.0315646	AKT	25.596	25.4937	0.0970279	PPARA	30.307	30.0463	0.227862
		TNSF12	26.346			MTDH	23.863			JUN	27.274			E2F3	27.949			BCL2	30.752			TNF	28.714			CDK2	26.976			SMAD	26.75			MMP2	29.268			ARG1	30.18			AKT	25.482			PPARA	29.885
		TNSF12	26.435			MTDH	23.804			JUN	26.898			E2F3	28.034			BCL2	30.324			TNF	28.758			CDK2	26.894			SMAD	26.624			MMP2	29.309			ARG1	30.145			AKT	25.403			PPARA	29.947
Coex-M-O3	9466	TNSF12	26.71	26.7143	0.0257751	MTDH	23.697	23.5653	0.146828	JUN	26.78	26.597	0.193776	E2F3	27.921	27.8777	0.0563239	BCL2	30.137	30.4063	0.28061	TNF	28.136	27.9643	0.171003	CDK2	26.784	26.9287	0.125683	SMAD	26.877	26.8087	0.0920452	MMP2	29.022	29.111	0.0992325	ARG1	29.425	29.492	0.143733	AKT	25.403	25.3677	0.0350046	PPARA	29.647	29.681	0.0373638
		TNSF12	26.691			MTDH	23.592			JUN	26.394			E2F3	27.898			BCL2	30.697			TNF	27.963			CDK2	27.011			SMAD	26.704			MMP2	29.218			ARG1	29.394			AKT	25.367			PPARA	29.721
		TNSF12	26.742			MTDH	23.407			JUN	26.617			E2F3	27.814			BCL2	30.385			TNF	27.794			CDK2	26.991			SMAD	26.845			MMP2	29.093			ARG1	29.657			AKT	25.333			PPARA	29.675
	9467	TNSF12	26.893	26.9607	0.0587052	MTDH	23.798	23.7587	0.105643	JUN	26.542	26.555	0.0168224	E2F3	27.737	27.7827	0.0531444	BCL2	30.037	30.071	0.103286	TNF	28.584	28.6693	0.0741442	CDK2	26.742	26.6603	0.131195	SMAD	26.827	26.762	0.0917879	MMP2	28.74	28.8073	0.0626847	ARG1	29.49	29.522	0.11732	AKT	25.307	25.319	0.0280002	PPARA	29.393	29.312	0.106775
		TNSF12	26.998			MTDH	23.639			JUN	26.549			E2F3	27.841			BCL2	30.187			TNF	28.718			CDK2	26.73			SMAD	26.657			MMP2	28.864			ARG1	29.652			AKT	25.299			PPARA	29.191
		TNSF12	26.991			MTDH	23.839			JUN	26.574			E2F3	27.77			BCL2	29.989			TNF	28.706			CDK2	26.509			SMAD	26.802			MMP2	28.818			ARG1	29.424			AKT	25.351			PPARA	29.352
	9484	TNSF12	27.189	27.296	0.0937927	MTDH	24.344	24.5243	0.158083	JUN	26.99	26.9457	0.129331	E2F3	27.383	27.4053	0.211387	BCL2	29.286	29.1843	0.29304	TNF	28.025	28.1527	0.278396	CDK2	26.862	26.8623	0.0675007	SMAD	27.212	27.4447	0.250009	MMP2	27.888	27.9737	0.116251	ARG1	28.26	28.4297	0.178018	AKT	25.995	25.9627	0.0890192	PPARA	28.528	28.4813	0.165025
		TNSF12	27.335			MTDH	24.59			JUN	26.8			E2F3	27.206			BCL2	28.854			TNF	27.961			CDK2	26.795			SMAD	27.709			MMP2	27.927			ARG1	28.414			AKT	26.031			PPARA	28.298
		TNSF12	27.364			MTDH	24.639			JUN	27.047			E2F3	27.627			BCL2	29.413			TNF	28.472			CDK2	26.93			SMAD	27.413			MMP2	28.106			ARG1	28.615			AKT	25.862			PPARA	28.618
coex F	FA	average	stdev	cttarget-ct control	2^-∆Ct	O3	average	stdev	cttarget-ct control ∆Ct	∆∆Ct	2^-∆∆Ct	2^-∆Ct			2^-∆∆Ct	stdev
	GAPDH	21.5448	0.0123876	0	1	GAPDH	20.9843	0.122472	0	0	1	1		GAPDH	1	0.122472	0.0122472
	CCND1	28.2594	0.0292625	6.71467	0.00952103	CCND1	28.1546	0.055873	7.17022	0.455556	0.729229	0.00694301		CCND1	0.729229	0.055873	0.0055873
	CCND2	24.0007	0.0312896	2.45589	0.182265	CCND2	23.827	0.105005	2.84267	0.386778	0.764836	0.139403		CCND2	0.764836	0.105005	0.0105005
	CCNE1	29.3467	0.0680598	7.80189	0.00448123	CCNE1	28.7836	0.0181663	7.79922	-0.00266647	1.00185	0.00448952		CCNE1	1.00185	0.0181663	0.00181663
	CDK7	28.0879	0.119512	6.54311	0.0107233	CDK7	28.1377	0.0904999	7.15333	0.610222	0.655096	0.00702477		CDK7	0.655096	0.0904999	0.00904999
	IL-6	29.9747	0.0296916	8.42989	0.00289968	IL-6	29.4438	0.128724	8.45944	0.0295559	0.979722	0.00284088		IL-6	0.979722	0.128724	0.0128724
	IL-10	29.3886	0.138761	7.84378	0.00435299	IL-10	28.7422	0.0203231	7.75789	-0.0858885	1.06134	0.00462001		IL-10	1.06134	0.0203231	0.00203231
	TLR2	24.094	0.123862	2.54922	0.170847	TLR2	23.8144	0.0526482	2.83011	0.280889	0.823084	0.140621		TLR2	0.823084	0.0526482	0.00526482
	TLR3	30.557	0.202189	9.01222	0.00193665	TLR3	30.2554	0.0392639	9.27111	0.258889	0.835731	0.00161852		TLR3	0.835731	0.0392639	0.00392639
	STAT3	24.8417	0.109228	3.29689	0.101751	STAT3	24.3834	0.0928473	3.39911	0.102222	0.931597	0.0947907		STAT3	0.931597	0.0928473	0.00928473
	MYD88	28.9776	0.0535359	7.43278	0.00578777	MYD88	29.1941	0.0200453	8.20978	0.777	0.583579	0.00337762		MYD88	0.583579	0.0200453	0.00200453
	IL-4	30.2191	0.0386256	8.67433	0.00244774	IL-4	29.8764	0.0742308	8.89211	0.217778	0.859889	0.00210479		IL-4	0.859889	0.0742308	0.00742308
	IL2RG	26.3333	0.148772	4.78856	0.0361827	IL2RG	26.3969	0.0960786	5.41256	0.624	0.648869	0.0234779		IL2RG	0.648869	0.0960786	0.00960786
	EGR2	27.4449	0.0901193	5.90011	0.0167452	EGR2	28.0186	0.0759768	7.03422	1.13411	0.455615	0.00762936		EGR2	0.455615	0.0759768	0.00759768
	PTEN	25.7321	0.0636076	4.18733	0.0548892	PTEN	25.7618	0.112557	4.77744	0.590111	0.664292	0.0364625		PTEN	0.664292	0.112557	0.0112557
	TNSF12	26.8996	0.0358159	5.35478	0.0244372	TNSF12	26.9903	0.0340145	6.006	0.651222	0.636741	0.0155602		TNSF12	0.636741	0.0340145	0.00340145
	MTDH	24.6377	0.125473	3.09289	0.117205	MTDH	23.9494	0.0276071	2.96511	-0.127778	1.09261	0.12806		MTDH	1.09261	0.0276071	0.00276071
	JUN	27.6327	0.0866781	6.08789	0.0147015	JUN	26.6992	0.0895583	5.71489	-0.373	1.29504	0.0190391		JUN	1.29504	0.0895583	0.00895583
	E2F3	28.3223	0.141202	6.77756	0.00911492	E2F3	27.6886	0.0904578	6.70422	-0.0733331	1.05214	0.00959021		E2F3	1.05214	0.0904578	0.00904578
	BCL2	30.4019	0.0399983	8.85711	0.00215647	BCL2	29.8872	0.142269	8.90289	0.0457779	0.968767	0.00208912		BCL2	0.968767	0.142269	0.0142269
	TNF	29.3247	0.113866	7.77989	0.00455009	TNF	28.2621	0.102171	7.27778	-0.502111	1.41628	0.00644422		TNF	1.41628	0.102171	0.0102171
	CDK2	27.5771	0.165947	6.03233	0.0152787	CDK2	26.8171	0.0352906	5.83278	-0.199556	1.14834	0.0175452		CDK2	1.14834	0.0352906	0.00352906
	SMAD2	27.0874	0.106331	5.54267	0.0214532	SMAD2	27.0051	0.0912745	6.02078	0.478111	0.717917	0.0154016		SMAD2	0.717917	0.0912745	0.00912745
	MMP2	29.2238	0.13925	7.679	0.00487967	MMP2	28.6307	0.0273703	7.64633	-0.0326661	1.0229	0.00499142		MMP2	1.0229	0.0273703	0.00273703
	ARG1	30.2738	0.0924372	8.729	0.00235673	ARG1	29.1479	0.0304335	8.16356	-0.565445	1.47984	0.00348759		ARG1	1.47984	0.0304335	0.00304335
	AKT	26.4684	0.0446012	4.92367	0.032948	AKT	25.5498	0.0333915	4.56544	-0.358222	1.28185	0.0422342		AKT	1.28185	0.0333915	0.00333915
	PPARA	29.8183	0.0709235	8.27356	0.00323156	PPARA	29.1581	0.0639119	8.17378	-0.0997781	1.07161	0.00346296		PPARA	1.07161	0.0639119	0.00639119
	MYC	26.8278	0.0601687	5.283	0.0256838	MYC	27.5489	0.0848797	6.56456	1.28156	0.411352	0.0105651		MYC	0.411352	0.0848797	0.00848797
		FA	O3
	GAPDH	1	1	0.237683	0.122472	0.00792276	0.00408241
	CCND1	0.00952103	0.00694301	0.0292625	0.055873	0.000975416	0.00186243
	CCND2	0.182265	0.139403	0.0312896	0.105005	0.00104299	0.00350015
	CCNE1	0.00448123	0.00448952	0.0680598	0.0181663	0.00226866	0.000605544
	CDK7	0.0107233	0.00702477	0.119512	0.0904999	0.00398374	0.00301666
	IL-6	0.00289968	0.00284088	0.0296916	0.128724	0.00098972	0.00429079
	IL-10	0.00435299	0.00462001	0.138761	0.0203231	0.00462538	0.000677436
	TLR2	0.170847	0.140621	0.123862	0.0526482	0.00412873	0.00175494
	TLR3	0.00193665	0.00161852	0.202189	0.0392639	0.00673963	0.0013088
	STAT3	0.101751	0.0947907	0.109228	0.0928473	0.00364095	0.00309491
	MYD88	0.00578777	0.00337762	0.0535359	0.0200453	0.00178453	0.000668177
	IL-4	0.00244774	0.00210479	0.0386256	0.0742308	0.00128752	0.00247436
	IL2RG	0.0361827	0.0234779	0.148772	0.0960786	0.00495907	0.00320262
	EGR2	0.0167452	0.00762936	0.0901193	0.0759768	0.00300398	0.00253256
	PTEN	0.0548892	0.0364625	0.0636076	0.414608	0.00212025	0.0138203
	TNSF12	0.0244372	0.0155602	0.0358159	0.0340145	0.00119386	0.00113382
	MTDH	0.117205	0.12806	0.125473	0.0276071	0.00418243	0.000920236
	JUN	0.0147015	0.0190391	0.0866781	0.0895583	0.00288927	0.00298528
	E2F3	0.00911492	0.00959021	0.141202	0.0904578	0.00470674	0.00301526
	BCL2	0.00215647	0.00208912	0.0399983	0.142269	0.00133328	0.00474231
	TNF	0.00455009	0.00644422	0.113866	0.102171	0.00379553	0.00340571
	CDK2	0.0152787	0.0175452	0.165947	0.0352906	0.00553157	0.00117635
	SMAD2	0.0214532	0.0154016	0.106331	0.0912745	0.00354437	0.00304248
	MMP2	0.00487967	0.00499142	0.13925	0.0273703	0.00464166	0.000912342
	ARG1	0.00235673	0.00348759	0.0924372	0.0304335	0.00308124	0.00101445
	AKT	0.032948	0.0422342	0.0446012	0.0333915	0.00148671	0.00111305
	PPARA	0.00323156	0.00346296	0.0709235	0.0639119	0.00236412	0.0021304
	MYC	0.0256838	0.0105651	0.0601687	0.0848797	0.00200562	0.00282932
[truncated: 12 more columns]

## Sheet: KO-F-FAvsO3
				average	std ev			average	std ev			average	std ev			average	std ev			average	std ev			average	std ev			average	std ev			average	std ev			average	std ev			average	std ev			average	std ev			average	std ev
KO-F-FA	14321	GAPDH	24.161	24.187	0.026	CCND1	30.44	30.295	0.139388	CCND2	24.881	24.9597	0.144119	CCNE1	30.83	30.8993	0.0727074	CDK7	29.498	29.556	0.132861	IL-6	32.833	33.3263	0.455518	IL-10	34.029	34.2303	0.208869	TLR2	25.529	25.7533	0.231833	TLR3	26.462	26.8823	0.379844	STAT3	27.055	27.0967	0.0661992	Myd88	29.826	29.9707	0.208771	IL4	32.364	31.9363	0.383244
		GAPDH	24.213			CCND1	30.162			CCND2	24.872			CCNE1	30.975			CDK7	29.708			IL-6	33.731			IL-10	34.446			TLR2	25.739			TLR3	26.984			STAT3	27.173			Myd88	30.21			IL4	31.821
		GAPDH	24.187			CCND1	30.283			CCND2	25.126			CCNE1	30.893			CDK7	29.462			IL-6	33.415			IL-10	34.216			TLR2	25.992			TLR3	27.201			STAT3	27.062			Myd88	29.876			IL4	31.624
	14323	GAPDH	23.538	23.467	0.0862612	CCND1	30.312	30.449	0.312868	CCND2	24.979	24.8857	0.143029	CCNE1	30.705	30.6857	0.186752	CDK7	28.968	28.9377	0.323568	IL-6	33.614	33.4513	0.147001	IL-10	34.592	34.476	0.292774	TLR2	25.095	24.8663	0.358633	TLR3	26.929	26.856	0.0678016	STAT3	26.413	26.3707	0.206776	Myd88	28.86	28.8247	0.18554	IL4	32.537	32.7343	0.223476
		GAPDH	23.492			CCND1	30.228			CCND2	24.957			CCNE1	30.49			CDK7	28.6			IL-6	33.412			IL-10	34.693			TLR2	25.051			TLR3	26.795			STAT3	26.553			Myd88	28.99			IL4	32.689
		GAPDH	23.371			CCND1	30.807			CCND2	24.721			CCNE1	30.862			CDK7	29.245			IL-6	33.328			IL-10	34.143			TLR2	24.453			TLR3	26.844			STAT3	26.146			Myd88	28.624			IL4	32.977
	10442	GAPDH	22.044	21.9667	0.0693499	CCND1	29.396	29.602	0.276312	CCND2	23.658	23.5803	0.0775009	CCNE1	29.478	29.433	0.226872	CDK7	28.214	28.0823	0.172547	IL-6	31.115	30.814	0.260712	IL-10	31.215	31.289	0.0864354	TLR2	23.963	23.865	0.190903	TLR3	25.478	25.338	0.144711	STAT3	25.44	25.7037	0.304536	Myd88	28.356	28.2813	0.113272	IL4	30.193	30.3117	0.138601
		GAPDH	21.946			CCND1	29.916			CCND2	23.58			CCNE1	29.634			CDK7	27.887			IL-6	30.668			IL-10	31.268			TLR2	23.987			TLR3	25.189			STAT3	25.634			Myd88	28.151			IL4	30.464
		GAPDH	21.91			CCND1	29.494			CCND2	23.503			CCNE1	29.187			CDK7	28.146			IL-6	30.659			IL-10	31.384			TLR2	23.645			TLR3	25.347			STAT3	26.037			Myd88	28.337			IL4	30.278
KO-F-O3	10443	GAPDH	22.032	22.179	0.127307	CCND1	29.806	29.7797	0.119693	CCND2	23.498	23.351	0.196359	CCNE1	29.895	29.808	0.117758	CDK7	28.206	27.9743	0.203406	IL-6	32.486	32.306	0.186291	IL-10	30.545	30.549	0.19803	TLR2	24.252	24.4367	0.38208	TLR3	25.695	25.7623	0.144306	STAT3	25.471	25.4067	0.0694721	Myd88	27.939	27.9497	0.0342688	IL4	30.619	30.6017	0.0234372
		GAPDH	22.253			CCND1	29.649			CCND2	23.427			CCNE1	29.674			CDK7	27.825			IL-6	32.318			IL-10	30.749			TLR2	24.182			TLR3	25.928			STAT3	25.333			Myd88	27.922			IL4	30.611
		GAPDH	22.252			CCND1	29.884			CCND2	23.128			CCNE1	29.855			CDK7	27.892			IL-6	32.114			IL-10	30.353			TLR2	24.876			TLR3	25.664			STAT3	25.416			Myd88	27.988			IL4	30.575
	10444	GAPDH	25.722	25.8217	0.0971104	CCND1	34.478	34.7337	0.225647	CCND2	28.135	28.0983	0.110654	CCNE1	35.357	35.0113	0.546736	CDK7	34.577	34.704	0.125048	IL-6	38.496	38.904	0.371274	IL-10	33.687	33.819	0.230365	TLR2	29.741	29.9203	0.156347	TLR3	31.753	31.4393	0.288275	STAT3	30.774	30.7277	0.16641	Myd88	33.432	33.592	0.330454	IL4	34.355	34.368	0.151918
		GAPDH	25.916			CCND1	34.818			CCND2	28.186			CCNE1	35.296			CDK7	34.708			IL-6	38.994			IL-10	33.685			TLR2	29.992			TLR3	31.186			STAT3	30.543			Myd88	33.372			IL4	34.223
		GAPDH	25.827			CCND1	34.905			CCND2	27.974			CCNE1	34.381			CDK7	34.827			IL-6	39.222			IL-10	34.085			TLR2	30.028			TLR3	31.379			STAT3	30.866			Myd88	33.972			IL4	34.526
	10452	GAPDH	21.322	21.5067	0.316394	CCND1	29.337	29.5957	0.229309	CCND2	23.309	23.6347	0.318277	CCNE1	30.469	30.434	0.103058	CDK7	28.411	28.4187	0.27358	IL-6	32.349	32.4473	0.286452	IL-10	30.549	30.555	0.191071	TLR2	24.004	24.401	0.406833	TLR3	25.865	25.7133	0.369625	STAT3	25.886	25.997	0.282367	Myd88	27.934	28.1057	0.331684	IL4	30.889	30.674	0.438042
		GAPDH	21.326			CCND1	29.676			CCND2	23.65			CCNE1	30.318			CDK7	28.149			IL-6	32.223			IL-10	30.749			TLR2	24.382			TLR3	25.983			STAT3	26.318			Myd88	27.895			IL4	30.963
		GAPDH	21.872			CCND1	29.774			CCND2	23.945			CCNE1	30.515			CDK7	28.696			IL-6	32.77			IL-10	30.367			TLR2	24.817			TLR3	25.292			STAT3	25.787			Myd88	28.488			IL4	30.17
				average	std ev			average	std ev			average	std ev			average	std ev			average	std ev			average	std ev			average	std ev			average	std ev			average	std ev			average	std ev			average	std ev			average	std ev
KO-F-FA	14321	TNSF12	28.65	28.6187	0.13574	MTDH	27.244	27.2327	0.0480137	JUN	29.463	29.4673	0.0456543	E2F3	31.361	31.2647	0.267826	BCL2	34.09	33.7507	0.293871	TNF	31.056	30.939	0.222866	CDK2	29.655	29.096	0.487631	SMAD	28.61	28.7417	0.122402	MMP2	34.719	34.9057	0.493243	ARG1	33.971	33.888	0.0845412	AKT	28.088	27.8453	0.213743	PPARA	33.639	33.5563	0.0718428
		TNSF12	28.736			MTDH	27.18			JUN	29.515			E2F3	31.471			BCL2	33.581			TNF	31.079			CDK2	28.875			SMAD	28.763			MMP2	34.533			ARG1	33.891			AKT	27.685			PPARA	33.521
		TNSF12	28.47			MTDH	27.274			JUN	29.424			E2F3	30.962			BCL2	33.581			TNF	30.682			CDK2	28.758			SMAD	28.852			MMP2	35.465			ARG1	33.802			AKT	27.763			PPARA	33.509
	14323	TNSF12	28.576	28.627	0.108863	MTDH	26.899	26.947	0.119466	JUN	29.019	29.072	0.180436	E2F3	30.886	30.735	0.186164	BCL2	37.945	34.9083	2.70239	TNF	30.166	30.127	0.231972	CDK2	29.071	28.9343	0.150523	SMAD	28.335	28.4903	0.134583	MMP2	32.569	34.163	1.58116	ARG1	33.282	33.129	0.407636	AKT	27.752	27.679	0.0720213	PPARA	34.776	34.6377	0.26066
		TNSF12	28.553			MTDH	26.859			JUN	28.924			E2F3	30.527			BCL2	34.012			TNF	30.337			CDK2	28.959			SMAD	28.572			MMP2	34.189			ARG1	32.667			AKT	27.608			PPARA	34.337
		TNSF12	28.752			MTDH	27.083			JUN	29.273			E2F3	30.792			BCL2	32.768			TNF	29.878			CDK2	28.773			SMAD	28.564			MMP2	35.731			ARG1	33.438			AKT	27.677			PPARA	34.8
	10442	TNSF12	27.297	27.101	0.194031	MTDH	25.425	25.3907	0.087694	JUN	26.361	26.3243	0.0558954	E2F3	29.626	29.4777	0.204798	BCL2	32.879	33.2703	0.418187	TNF	28.421	28.3157	0.152332	CDK2	27.663	27.494	0.215739	SMAD	27.831	27.3587	0.540635	MMP2	30.729	30.9457	0.24855	ARG1	31.51	31.5833	0.273476	AKT	26.885	26.776	0.268632	PPARA	32.524	32.3517	0.183347
		TNSF12	26.909			MTDH	25.456			JUN	26.352			E2F3	29.244			BCL2	33.221			TNF	28.141			CDK2	27.568			SMAD	27.476			MMP2	30.891			ARG1	31.354			AKT	26.47			PPARA	32.372
		TNSF12	27.097			MTDH	25.291			JUN	26.26			E2F3	29.563			BCL2	33.711			TNF	28.385			CDK2	27.251			SMAD	26.769			MMP2	31.217			ARG1	31.886			AKT	26.973			PPARA	32.159
KO-F-O3	10443	TNSF12	27.596	27.574	0.0706185	MTDH	25.392	25.4367	0.166554	JUN	27.565	27.6353	0.0611584	E2F3	30.035	29.948	0.101158	BCL2	31.662	31.6887	0.086153	TNF	29.994	29.796	0.201067	CDK2	28.108	28.3497	0.213172	SMAD	27.7	27.6887	0.048014	MMP2	30.559	30.4293	0.251019	ARG1	31.063	31.285	0.194286	AKT	27.213	27.1893	0.192593	PPARA	31.438	31.286	0.337711
		TNSF12	27.631			MTDH	25.621			JUN	27.676			E2F3	29.837			BCL2	31.785			TNF	29.802			CDK2	28.511			SMAD	27.73			MMP2	30.14			ARG1	31.368			AKT	27.369			PPARA	31.521
		TNSF12	27.495			MTDH	25.297			JUN	27.665			E2F3	29.972			BCL2	31.619			TNF	29.592			CDK2	28.43			SMAD	27.636			MMP2	30.589			ARG1	31.424			AKT	26.986			PPARA	30.899
	10444	TNSF12	31.547	31.669	0.235081	MTDH	29.067	29.0307	0.264379	JUN	30.809	30.6223	0.273814	E2F3	34.542	34.608	0.0967017	BCL2	37.979	37.9147	0.111429	TNF	34.398	34.2793	0.278644	CDK2	31.965	32.4357	0.438622	SMAD	31.831	31.5417	0.291014	MMP2	34.311	33.8877	0.447153	ARG1	33.286	33.2707	0.025696	AKT	31.697	31.5493	0.182715	PPARA	38.534	38.507	0.220743
		TNSF12	31.52			MTDH	29.275			JUN	30.75			E2F3	34.563			BCL2	37.979			TNF	34.479			CDK2	32.833			SMAD	31.545			MMP2	33.42			ARG1	33.241			AKT	31.345			PPARA	38.713
		TNSF12	31.94			MTDH	28.75			JUN	30.308			E2F3	34.719			BCL2	37.786			TNF	33.961			CDK2	32.509			SMAD	31.249			MMP2	33.932			ARG1	33.285			AKT	31.606			PPARA	38.274
	10452	TNSF12	27.46	27.4403	0.0696147	MTDH	24.82	24.9653	0.165198	JUN	26.403	26.5337	0.292754	E2F3	28.939	28.9027	0.097705	BCL2	32.984	32.6083	0.349795	TNF	28.995	29.1253	0.112881	CDK2	27.747	27.708	0.31432	SMAD	26.805	26.9583	0.136591	MMP2	31.234	30.8847	0.369418	ARG1	30.935	30.8343	0.10416	AKT	26.261	26.3703	0.103582	PPARA	32.109	32.277	0.41251
		TNSF12	27.363			MTDH	24.931			JUN	26.329			E2F3	28.977			BCL2	32.549			TNF	29.189			CDK2	28.001			SMAD	27.003			MMP2	30.498			ARG1	30.841			AKT	26.383			PPARA	31.975
		TNSF12	27.498			MTDH	25.145			JUN	26.869			E2F3	28.792			BCL2	32.292			TNF	29.192			CDK2	27.376			SMAD	27.067			MMP2	30.922			ARG1	30.727			AKT	26.467			PPARA	32.747
KO F	FA	average	stdev	cttarget-ct control	2^-∆Ct	O3	average	stdev	cttarget-ct control ∆Ct	∆∆Ct	2^-∆∆Ct	2^-∆Ct			2^-∆∆Ct	stdev
	GAPDH	23.2069	0.0310822	0	1	GAPDH	23.1691	0.118849	0	0	1	1		GAPDH	1	0.118849	0.0118849
	CCND1	30.1153	0.0914513	6.90844	0.00832436	CCND1	31.3697	0.0622565	8.20056	1.29211	0.408353	0.00339928		CCND1	0.408353	0.0622565	0.00622565
	CCND2	24.4752	0.0381512	1.26833	0.415139	CCND2	25.028	0.104337	1.85889	0.590555	0.664087	0.275689		CCND2	0.664087	0.104337	0.0104337
	CCNE1	30.3393	0.0799819	7.13244	0.00712722	CCNE1	31.7511	0.252021	8.582	1.44956	0.366134	0.00260952		CCNE1	0.366134	0.252021	0.0252021
	CDK7	28.8587	0.100624	5.65178	0.0198905	CDK7	30.3657	0.0743036	7.19656	1.54478	0.342749	0.00681743		CDK7	0.342749	0.0743036	0.00743036
	IL-6	32.5306	0.156025	9.32367	0.00156062	IL-6	34.5524	0.0925976	11.3833	2.05967	0.239871	0.000374348		IL- 6	0.239871	0.0925976	0.00925976
	IL-10	33.3318	0.103767	10.1249	0.000895581	IL-10	31.641	0.0209684	8.47189	-1.653	3.14487	0.00281648		IL-10	3.14487	0.0209684	0.00209684
	TLR2	24.8282	0.0874519	1.62133	0.325035	TLR2	26.2527	0.138028	3.08356	1.46222	0.362934	0.117966		TLR2	0.362934	0.138028	0.0138028
	TLR3	26.3588	0.165427	3.15189	0.112509	TLR3	27.6383	0.1141	4.46922	1.31733	0.401276	0.0451471		TLR3	0.401276	0.1141	0.01141
	STAT3	26.3903	0.119808	3.18344	0.110075	STAT3	27.3771	0.122616	4.208	1.02456	0.491562	0.0541085		STAT3	0.491562	0.122616	0.0122616
	MYD88	29.0256	0.0498036	5.81867	0.0177177	MYD88	29.8824	0.171359	6.71333	0.894667	0.537871	0.00952983		MYD88	0.537871	0.171359	0.0171359
	IL-4	31.6608	0.124217	8.45389	0.00285184	IL-4	31.8812	0.212239	8.71211	0.258222	0.836118	0.00238448		IL- 4	0.836118	0.212239	0.0212239
	IL2RG	27.0011	0.10373	3.79422	0.0720817	IL2RG	27.6988	0.165109	4.52967	0.735444	0.600633	0.0432947		IL2RG	0.600633	0.165109	0.0165109
	EGR2	27.8186	0.154839	4.61167	0.0409025	EGR2	29.2112	0.203132	6.04211	1.43044	0.371017	0.0151755		EGR2	0.371017	0.203132	0.0203132
	PTEN	26.2496	0.113069	3.04267	0.121357	PTEN	26.8504	0.167993	3.68133	0.638667	0.642306	0.0779486		PTEN	0.642306	0.167993	0.0167993
	TNSF12	28.1156	0.043539	4.90867	0.0332923	TNSF12	28.8944	0.0952434	5.72533	0.816667	0.567752	0.0189018		TNSF12	0.567752	0.0952434	0.00952434
	MTDH	26.5234	0.0357989	3.31656	0.100373	MTDH	26.4776	0.0568746	3.30844	-0.00811102	1.00564	0.100939		MTDH	1.00564	0.0568746	0.00568746
	JUN	28.2879	0.0750349	5.081	0.0295438	JUN	28.2638	0.128594	5.09467	0.0136671	0.990571	0.0292653		JUN	0.990571	0.128594	0.0128594
	E2F3	30.4924	0.0427948	7.28556	0.00640958	E2F3	31.1529	0.00233784	7.98378	0.698222	0.616331	0.00395042		E2F3	0.616331	0.00233784	0.000233784
	BCL2	33.9764	1.35609	10.7696	0.000572849	BCL2	34.0706	0.149767	10.9014	0.131888	0.912636	0.000522803		BCL2	0.912636	0.149767	0.0149767
	TNF	29.7939	0.0435896	6.587	0.010402	TNF	31.0669	0.0829382	7.89778	1.31078	0.403104	0.00419307		TNF	0.403104	0.0829382	0.00829382
	CDK2	28.5081	0.20388	5.30122	0.0253614	CDK2	29.4978	0.112923	6.32867	1.02744	0.490579	0.0124418		CDK2	0.490579	0.112923	0.0112923
	SMAD2	28.1969	0.238029	4.99	0.0314674	SMAD2	28.7296	0.122978	5.56044	0.570445	0.673409	0.0211904		SMAD2	0.673409	0.122978	0.0122978
	MMP2	33.3381	0.709376	10.1312	0.000891658	MMP2	31.7339	0.0987668	8.56478	-1.56644	2.96174	0.00264086		MMP2	2.96174	0.0987668	0.00987668
	ARG1	32.8668	0.162319	9.65989	0.00123619	ARG1	31.7967	0.0843621	8.62756	-1.03233	2.04533	0.00252841		ARG1	2.04533	0.0843621	0.00843621
	AKT	27.4334	0.101451	4.22656	0.0534171	AKT	28.3697	0.0487895	5.20056	0.974	0.509093	0.0271942		AKT1	0.509093	0.0487895	0.00487895
	PPARA	33.5152	0.0949233	10.3083	0.000788647	PPARA	34.0233	0.0966529	10.8542	0.545889	0.684969	0.000540199		PPARA	0.684969	0.0966529	0.00966529
	MYC	28.4402	0.157825	5.23333	0.0265833	MYC	29.3471	0.216835	6.178	0.944666	0.51955	0.0138114		MYC	0.51955	0.216835	0.0216835
		FA	O3
	GAPDH	1	1	0.0310822	0.118849	0.00103607	0.00396164
	CCND1	0.00832436	0.00339928	0.0914513	0.0622565	0.00304838	0.00207522
	CCND2	0.415139	0.275689	0.0381512	0.104337	0.00127171	0.00347788
	CCNE1	0.00712722	0.00260952	0.0799819	0.252021	0.00266606	0.0084007
	CDK7	0.0198905	0.00681743	0.100624	0.0743036	0.00335415	0.00247679
	IL-6	0.00156062	0.000374348	0.156025	0.0925976	0.00520083	0.00308659
	IL-10	0.000895581	0.00281648	0.103767	0.0209684	0.0034589	0.000698948
	TLR2	0.325035	0.117966	0.0874519	0.138028	0.00291506	0.00460094
	TLR3	0.112509	0.0451471	0.165427	0.1141	0.00551423	0.00380334
	STAT3	0.110075	0.0541085	0.119808	0.122616	0.00399359	0.00408721
	MYD88	0.0177177	0.00952983	0.0498036	0.171359	0.00166012	0.00571196
	IL-4	0.00285184	0.00238448	0.124217	0.212239	0.00414057	0.00707462
	IL2RG	0.0720817	0.0432947	0.10373	0.165109	0.00345767	0.00550363
	EGR2	0.0409025	0.0151755	0.154839	0.203132	0.00516131	0.00677106
	PTEN	0.121357	0.0779486	0.113069	0.167993	0.00376897	0.00559977
	TNSF12	0.0332923	0.0189018	0.043539	0.0952434	0.0014513	0.00317478
	MTDH	0.100373	0.100939	0.0357989	0.0568746	0.0011933	0.00189582
	JUN	0.0295438	0.0292653	0.0750349	0.128594	0.00250116	0.00428645
	E2F3	0.00640958	0.00395042	0.0427948	0.00233784	0.00142649	7.7928e-05
	BCL2	0.000572849	0.000522803	1.35609	0.149767	0.0452032	0.00499222
	TNF	0.010402	0.00419307	0.0435896	0.0829382	0.00145299	0.00276461
	CDK2	0.0253614	0.0124418	0.20388	0.112923	0.00679599	0.0037641
	SMAD2	0.0314674	0.0211904	0.238029	0.122978	0.0079343	0.00409926
	MMP2	0.000891658	0.00264086	0.709376	0.0987668	0.0236459	0.00329223
	ARG1	0.00123619	0.00252841	0.162319	0.0843621	0.00541065	0.00281207
	AKT	0.0534171	0.0271942	0.101451	0.0487895	0.00338169	0.00162632
	PPARA	0.000788647	0.000540199	0.0949233	0.0966529	0.00316411	0.00322176
	MYC	0.0265833	0.0138114	0.157825	0.216835	0.00526084	0.00722783
[truncated: 12 more columns]

## Sheet: KO-M-FAvsO3
				average	std ev			average	std ev			average	std ev			average	std ev			average	std ev			average	std ev			average	std ev			average	std ev			average	std ev			average	std ev			average	std ev			average	std ev
KO-M-FA	14326	GAPDH	22.909	22.735	0.179753	CCND1	27.334	27.3857	0.0652558	CCND2	26.98	26.9763	0.0197566	CCNE1	29.349	29.1897	0.143124	CDK7	28.974	28.9583	0.0934896	IL-6	28.501	28.344	0.14575	IL-10	27.616	27.6417	0.0767883	TLR2	28.082	28.166	0.105929	TLR3	31.021	30.8733	0.227786	STAT3	25.593	25.7217	0.111715	Myd88	32.385	32.467	0.155201	IL4	28.287	28.2163	0.0710022
		GAPDH	22.55			CCND1	27.459			CCND2	26.955			CCNE1	29.072			CDK7	28.858			IL-6	28.213			IL-10	27.581			TLR2	28.131			TLR3	30.988			STAT3	25.794			Myd88	32.646			IL4	28.217
		GAPDH	22.746			CCND1	27.364			CCND2	26.994			CCNE1	29.148			CDK7	29.043			IL-6	28.318			IL-10	27.728			TLR2	28.285			TLR3	30.611			STAT3	25.778			Myd88	32.37			IL4	28.145
	10445	GAPDH	22.176	21.8317	0.370276	CCND1	29.034	28.881	0.134235	CCND2	22.877	22.8343	0.0382803	CCNE1	29.115	29.1737	0.107733	CDK7	28.323	28.2573	0.0753949	IL-6	33.22	33.225	0.407522	IL-10	33.405	33.7633	0.311215	TLR2	23.462	23.3887	0.151912	TLR3	29.047	29.044	0.195518	STAT3	24.849	24.6217	0.204148	Myd88	28.165	28.3853	0.482806	IL4	33.605	33.1913	0.35858
		GAPDH	21.44			CCND1	28.826			CCND2	22.823			CCNE1	29.298			CDK7	28.274			IL-6	33.635			IL-10	33.919			TLR2	23.214			TLR3	29.238			STAT3	24.454			Myd88	28.052			IL4	33
		GAPDH	21.879			CCND1	28.783			CCND2	22.803			CCNE1	29.108			CDK7	28.175			IL-6	32.82			IL-10	33.966			TLR2	23.49			TLR3	28.847			STAT3	24.562			Myd88	28.939			IL4	32.969
	10446	GAPDH	22.399	22.4827	0.254052	CCND1	29.993	29.9787	0.0490949	CCND2	23.742	23.693	0.0432785	CCNE1	30.753	30.685	0.0953572	CDK7	29.502	29.25	0.240477	IL-6	32.972	33.2343	0.255775	IL-10	33.96	33.5193	0.39013	TLR2	24.392	24.3647	0.0244203	TLR3	29.911	29.889	0.0929726	STAT3	25.571	25.7327	0.250316	Myd88	29.252	29.4743	0.196556	IL4	32.762	32.4773	0.29174
		GAPDH	22.768			CCND1	29.924			CCND2	23.66			CCNE1	30.726			CDK7	29.023			IL-6	33.248			IL-10	33.38			TLR2	24.345			TLR3	29.969			STAT3	26.021			Myd88	29.546			IL4	32.179
		GAPDH	22.281			CCND1	30.019			CCND2	23.677			CCNE1	30.576			CDK7	29.225			IL-6	33.483			IL-10	33.218			TLR2	24.357			TLR3	29.787			STAT3	25.606			Myd88	29.625			IL4	32.491
KO-M-O3	10447	GAPDH	22.143	22.2723	0.178511	CCND1	29.646	29.5203	0.118745	CCND2	23.091	23.0453	0.0580548	CCNE1	30.198	29.9957	0.261048	CDK7	28.745	28.8003	0.0783595	IL-6	32.476	32.2947	0.445589	IL-10	32.163	32.3377	0.400653	TLR2	24.267	24.2717	0.0421938	TLR3	29.549	29.7443	0.184641	STAT3	25.161	25.2867	0.253093	Myd88	29.35	29.077	0.239381	IL4	31.299	31.2467	0.0642214
		GAPDH	22.198			CCND1	29.505			CCND2	22.98			CCNE1	30.088			CDK7	28.89			IL-6	32.621			IL-10	32.796			TLR2	24.232			TLR3	29.916			STAT3	25.578			Myd88	28.978			IL4	31.175
		GAPDH	22.476			CCND1	29.41			CCND2	23.065			CCNE1	29.701			CDK7	28.766			IL-6	31.787			IL-10	32.054			TLR2	24.316			TLR3	29.768			STAT3	25.121			Myd88	28.903			IL4	31.266
	10448	GAPDH	22.85	22.8827	0.103925	CCND1	29.715	29.7963	0.226244	CCND2	23.607	23.5293	0.0974391	CCNE1	30.948	30.8423	0.0949964	CDK7	29.225	29.0837	0.289181	IL-6	34.762	34.5567	0.272892	IL-10	33.335	33.6313	0.272456	TLR2	25.493	25.4177	0.172791	TLR3	30.907	30.838	0.193936	STAT3	25.751	25.8827	0.281617	Myd88	29.942	29.759	0.357543	IL4	33.262	33.3093	0.326584
		GAPDH	22.999			CCND1	29.622			CCND2	23.561			CCNE1	30.764			CDK7	28.751			IL-6	34.661			IL-10	33.688			TLR2	25.54			TLR3	30.988			STAT3	25.691			Myd88	29.988			IL4	33.009
		GAPDH	22.799			CCND1	30.052			CCND2	23.42			CCNE1	30.815			CDK7	29.275			IL-6	34.247			IL-10	33.871			TLR2	25.22			TLR3	30.619			STAT3	26.206			Myd88	29.347			IL4	33.657
	10449	GAPDH	22.444	22.5163	0.138479	CCND1	29.448	29.435	0.316701	CCND2	23.469	23.4433	0.107815	CCNE1	30.294	30.393	0.225439	CDK7	29.361	29.3053	0.419281	IL-6	31.492	31.531	0.0371624	IL-10	31.666	31.5267	0.383479	TLR2	24.449	24.501	0.127236	TLR3	30.541	30.488	0.0556687	STAT3	25.501	25.6123	0.10292	Myd88	29.621	29.869	0.294842	IL4	30.657	30.8077	0.131032
		GAPDH	22.429			CCND1	29.112			CCND2	23.325			CCNE1	30.234			CDK7	28.861			IL-6	31.566			IL-10	31.821			TLR2	24.408			TLR3	30.43			STAT3	25.632			Myd88	29.791			IL4	30.871
		GAPDH	22.676			CCND1	29.745			CCND2	23.536			CCNE1	30.651			CDK7	29.694			IL-6	31.535			IL-10	31.093			TLR2	24.646			TLR3	30.493			STAT3	25.704			Myd88	30.195			IL4	30.895
				average	std ev			average	std ev			average	std ev			average	std ev			average	std ev			average	std ev			average	std ev			average	std ev			average	std ev			average	std ev			average	std ev			average	std ev
KO-M-FA	14326	TNSF12	28.201	28.0187	0.198632	MTDH	27.238	27.0087	0.203867	JUN	25.541	25.7447	0.192656	E2F3	28.026	27.9947	0.141624	BCL2	29.332	29.2657	0.111447	TNF	29.057	29.1823	0.258856	CDK2	26.99	27.1243	0.153083	SMAD	27.066	27.171	0.0936751	MMP2	28.432	28.6897	0.223442	ARG1	29.651	29.4127	0.209962	AKT	27.979	27.9807	0.00208159	PPARA	27.208	27.0737	0.15115
		TNSF12	28.048			MTDH	26.848			JUN	25.924			E2F3	27.84			BCL2	29.328			TNF	29.01			CDK2	27.291			SMAD	27.201			MMP2	28.83			ARG1	29.255			AKT	27.983			PPARA	27.103
		TNSF12	27.807			MTDH	26.94			JUN	25.769			E2F3	28.118			BCL2	29.137			TNF	29.48			CDK2	27.092			SMAD	27.246			MMP2	28.807			ARG1	29.332			AKT	27.98			PPARA	26.91
	10445	TNSF12	25.582	25.409	0.172503	MTDH	23.941	23.8527	0.0768655	JUN	27.322	27.207	0.125583	E2F3	28.89	28.805	0.0965654	BCL2	33.374	33.5823	0.213687	TNF	28.652	28.386	0.345132	CDK2	26.549	26.5043	0.126081	SMAD	25.828	25.7707	0.0907815	MMP2	32.811	32.7757	0.102666	ARG1	30.365	30.014	0.303995	AKT	24.752	24.7487	0.0990421	PPARA	31.688	31.503	0.199872
		TNSF12	25.237			MTDH	23.816			JUN	27.226			E2F3	28.825			BCL2	33.801			TNF	28.51			CDK2	26.602			SMAD	25.666			MMP2	32.66			ARG1	29.835			AKT	24.846			PPARA	31.53
		TNSF12	25.408			MTDH	23.801			JUN	27.073			E2F3	28.7			BCL2	33.572			TNF	27.996			CDK2	26.362			SMAD	25.818			MMP2	32.856			ARG1	29.842			AKT	24.648			PPARA	31.291
	10446	TNSF12	26.292	26.315	0.0580264	MTDH	24.57	24.566	0.058103	JUN	27.899	27.8453	0.176721	E2F3	29.055	28.9707	0.209634	BCL2	33.735	33.602	0.148354	TNF	28.839	28.934	0.0843262	CDK2	26.536	26.833	0.25735	SMAD	25.99	25.8927	0.453896	MMP2	33.185	33.3	0.242858	ARG1	30.518	30.0613	0.687206	AKT	25.488	25.3427	0.135064	PPARA	33.317	33.373	0.122968
		TNSF12	26.381			MTDH	24.506			JUN	27.989			E2F3	29.125			BCL2	33.442			TNF	28.963			CDK2	26.99			SMAD	26.29			MMP2	33.579			ARG1	30.395			AKT	25.221			PPARA	33.288
		TNSF12	26.272			MTDH	24.622			JUN	27.648			E2F3	28.732			BCL2	33.629			TNF	29			CDK2	26.973			SMAD	25.398			MMP2	33.136			ARG1	29.271			AKT	25.319			PPARA	33.514
KO-M-O3	10447	TNSF12	26.59	26.3717	0.192573	MTDH	23.973	24.0357	0.0545012	JUN	26.656	26.442	0.186877	E2F3	28.657	28.496	0.193036	BCL2	32.697	32.458	0.210351	TNF	27.837	27.6393	0.245161	CDK2	26.981	27.4737	0.429581	SMAD	26.133	26.062	0.080851	MMP2	31.547	31.8147	0.315822	ARG1	30.075	30.004	0.0618308	AKT	25.122	25.2473	0.224048	PPARA	31.277	31.1117	0.169654
		TNSF12	26.226			MTDH	24.062			JUN	26.311			E2F3	28.549			BCL2	32.301			TNF	27.716			CDK2	27.77			SMAD	26.079			MMP2	32.163			ARG1	29.975			AKT	25.506			PPARA	30.938
		TNSF12	26.299			MTDH	24.072			JUN	26.359			E2F3	28.282			BCL2	32.376			TNF	27.365			CDK2	27.67			SMAD	25.974			MMP2	31.734			ARG1	29.962			AKT	25.114			PPARA	31.12
	10448	TNSF12	26.789	26.837	0.167249	MTDH	24.559	24.5463	0.0193992	JUN	27.617	27.3353	0.254477	E2F3	29.064	29.0417	0.065424	BCL2	33.953	33.5737	0.458607	TNF	29.07	29.4763	0.38079	CDK2	27.22	27.5997	0.4784	SMAD	26.558	26.611	0.094408	MMP2	34.675	34.293	0.422003	ARG1	30.316	30.458	0.183355	AKT	25.98	26.1657	0.340814	PPARA	33.423	33.5167	0.135471
		TNSF12	27.023			MTDH	24.556			JUN	27.267			E2F3	29.093			BCL2	33.704			TNF	29.825			CDK2	27.442			SMAD	26.72			MMP2	34.364			ARG1	30.665			AKT	26.559			PPARA	33.672
		TNSF12	26.699			MTDH	24.524			JUN	27.122			E2F3	28.968			BCL2	33.064			TNF	29.534			CDK2	28.137			SMAD	26.555			MMP2	33.84			ARG1	30.393			AKT	25.958			PPARA	33.455
	10449	TNSF12	26.648	27.0443	0.347077	MTDH	25.369	25.2073	0.145204	JUN	26.373	26.2377	0.117355	E2F3	28.909	28.87	0.0340735	BCL2	31.672	31.637	0.126194	TNF	28.841	28.782	0.140146	CDK2	27.717	27.682	0.0606215	SMAD	26.656	26.7283	0.0650407	MMP2	32.004	32.0883	0.387447	ARG1	29.844	29.9517	0.109546	AKT	25.785	25.4527	0.573887	PPARA	30.774	30.6067	0.315278
		TNSF12	27.294			MTDH	25.088			JUN	26.176			E2F3	28.855			BCL2	31.497			TNF	28.622			CDK2	27.612			SMAD	26.747			MMP2	32.511			ARG1	29.948			AKT	24.79			PPARA	30.243
		TNSF12	27.191			MTDH	25.165			JUN	26.164			E2F3	28.846			BCL2	31.742			TNF	28.883			CDK2	27.717			SMAD	26.782			MMP2	31.75			ARG1	30.063			AKT	25.783			PPARA	30.803
KO M	FA	average	stdev	cttarget-ct control	2^-∆Ct	O3	average	stdev	cttarget-ct control ∆Ct	∆∆Ct	2^-∆∆Ct	2^-∆Ct			2^-∆∆Ct	stdev
	GAPDH	22.3498	0.0960272	0	1	GAPDH	22.5571	0.0373269	0	0	1	1		GAPDH	1	0.0373269	0.00373269
	CCND1	28.7484	0.0452181	6.39867	0.0118525	CCND1	29.5839	0.0991002	7.02678	0.628111	0.647023	0.00766883		CCND1	0.647023	0.0991002	0.00991002																											0.307622	0.00684079
	CCND2	24.5012	0.0123921	2.15144	0.225087	CCND2	23.3393	0.0262517	0.782222	-1.36922	2.58331	0.581471		CCND2	2.58331	0.0262517	0.00262517
	CCNE1	29.6828	0.0247901	7.333	0.00620222	CCNE1	30.4103	0.0874229	7.85322	0.520222	0.697265	0.00432459		CCNE1	0.697265	0.0874229	0.00874229
	CDK7	28.8219	0.0905397	6.47211	0.0112642	CDK7	29.0631	0.172046	6.506	0.0338886	0.976784	0.0110027		CDK7	0.976784	0.172046	0.0172046
	IL-6	31.6011	0.131439	9.25133	0.00164086	IL-6	32.7941	0.205022	10.237	0.985667	0.504992	0.000828621		IL- 6	0.504992	0.205022	0.0205022
	IL-10	31.6414	0.162976	9.29167	0.00159562	IL-10	32.4986	0.0695888	9.94144	0.649778	0.637378	0.00101701		IL-10	0.637378	0.0695888	0.00695888
	TLR2	25.3064	0.0645654	2.95667	0.128811	TLR2	24.7301	0.0662859	2.173	-0.783667	1.7215	0.221749		TLR2	1.7215	0.0662859	0.00662859
	TLR3	29.9354	0.103477	7.58567	0.00520579	TLR3	30.3568	0.0772854	7.79967	0.214	0.862144	0.00448814		TLR3	0.862144	0.0772854	0.00772854
	STAT3	25.3587	0.0705757	3.00889	0.124232	STAT3	25.5939	0.132053	3.03678	0.0278881	0.980855	0.121854		STAT3	0.980855	0.132053	0.0132053
	MYD88	30.1089	0.178407	7.75911	0.0046161	MYD88	29.5683	0.0591182	7.01122	-0.747889	1.67933	0.00775197		MYD88	1.67933	0.0591182	0.00591182
	IL-4	31.295	0.150496	8.94522	0.00202871	IL-4	31.7879	0.136344	9.23078	0.285555	0.820426	0.00166441		IL- 4	0.820426	0.136344	0.0136344
	IL2RG	26.5332	0.0736697	4.18344	0.0550374	IL2RG	27.2793	0.117415	4.72222	0.538778	0.688354	0.0378852		IL2RG	0.688354	0.117415	0.0117415
	EGR2	27.5629	0.0356995	5.21311	0.0269586	EGR2	28.9889	0.156314	6.43178	1.21867	0.42968	0.0115836		EGR2	0.42968	0.156314	0.0156314
	PTEN	25.9702	0.0870788	3.62044	0.0813088	PTEN	26.1139	0.209369	3.55678	-0.0636667	1.04512	0.0849774		PTEN	1.04512	0.209369	0.0209369
	TNSF12	26.5809	0.0747857	4.23111	0.0532487	TNSF12	26.751	0.0973401	4.19389	-0.0372224	1.02614	0.0546404		TNSF12	1.02614	0.0973401	0.00973401
	MTDH	25.1424	0.0792973	2.79267	0.144319	MTDH	24.5964	0.0649181	2.03933	-0.753334	1.68568	0.243276		MTDH	1.68568	0.0649181	0.00649181
	JUN	26.9323	0.0350423	4.58256	0.0417362	JUN	26.6717	0.0685632	4.11456	-0.468	1.38319	0.0577292		JUN	1.38319	0.0685632	0.00685632
	E2F3	28.5901	0.056921	6.24033	0.0132273	E2F3	28.8026	0.0841991	6.24544	0.00511076	0.996464	0.0131806		E2F3	0.996464	0.0841991	0.00841991
	BCL2	32.15	0.0517742	9.80022	0.0011216	BCL2	32.5562	0.193586	9.99911	0.198888	0.871222	0.000977165		BCL2	0.871222	0.193586	0.0193586
	TNF	28.8341	0.132868	6.48433	0.0111692	TNF	28.6326	0.120646	6.07544	-0.408889	1.32766	0.0148289		TNF	1.32766	0.120646	0.0120646
	CDK2	26.8206	0.105827	4.47078	0.0450985	CDK2	27.5851	0.22842	5.028	0.557222	0.679609	0.0306494		CDK2	0.679609	0.22842	0.022842
	SMAD2	26.2781	0.208814	3.92833	0.0656831	SMAD2	26.4671	0.0146981	3.91	-0.0183337	1.01279	0.0665231		SMAD2	1.01279	0.0146981	0.00146981
	MMP2	31.5884	0.0759581	9.23867	0.00165533	MMP2	32.732	0.0541582	10.1749	0.936222	0.5226	0.000865074		MMP2	0.5226	0.0541582	0.00541582
	ARG1	29.8293	0.252802	7.47956	0.00560312	ARG1	30.1379	0.0612275	7.58078	0.101222	0.932243	0.00522346		ARG1	0.932243	0.0612275	0.00612275
	AKT	26.024	0.068779	3.67422	0.0783337	AKT	25.6219	0.178112	3.06478	-0.609445	1.52567	0.119512		AKT	1.52567	0.178112	0.0178112
	PPARA	30.6499	0.0389067	8.30011	0.00317262	PPARA	31.745	0.0954861	9.18789	0.887778	0.540446	0.00171463		PPARA	0.540446	0.0954861	0.00954861
	MYC	27.2983	0.0790018	4.94856	0.0323844	MYC	28.4512	0.112906	5.89411	0.945555	0.51923	0.016815		MYC	0.51923	0.112906	0.0112906
KO M		FA	O3
	GAPDH	1	1	0.0960272	0.0373269	0.00320091	0.00124423
	CCND1	0.0118525	0.00766883	0.0452181	0.0991002	0.00150727	0.00330334
	CCND2	0.225087	0.581471	0.0123921	0.0262517	0.000413071	0.000875058
	CCNE1	0.00620222	0.00432459	0.0247901	0.0874229	0.000826338	0.0029141
	CDK7	0.0112642	0.0110027	0.0905397	0.172046	0.00301799	0.00573487
	IL-6	0.00164086	0.000828621	0.131439	0.205022	0.00438131	0.00683408
	IL-10	0.00159562	0.00101701	0.162976	0.0695888	0.00543252	0.00231963
	TLR2	0.128811	0.221749	0.0645654	0.0662859	0.00215218	0.00220953
	TLR3	0.00520579	0.00448814	0.103477	0.0772854	0.00344922	0.00257618
	STAT3	0.124232	0.121854	0.0705757	0.132053	0.00235252	0.00440176
	MYD88	0.0046161	0.00775197	0.178407	0.0591182	0.00594691	0.00197061
	IL-4	0.00202871	0.00166441	0.150496	0.136344	0.00501653	0.0045448
	IL2RG	0.0550374	0.0378852	0.0736697	0.117415	0.00245566	0.00391383
	EGR2	0.0269586	0.0115836	0.0356995	0.156314	0.00118998	0.00521046
	PTEN	0.0813088	0.0849774	0.0870788	0.209369	0.00290263	0.00697897
	TNSF12	0.0532487	0.0546404	0.0747857	0.0973401	0.00249286	0.00324467
	MTDH	0.144319	0.243276	0.0792973	0.0649181	0.00264324	0.00216394
	JUN	0.0417362	0.0577292	0.0350423	0.0685632	0.00116808	0.00228544
	E2F3	0.0132273	0.0131806	0.056921	0.0841991	0.00189737	0.00280664
	BCL2	0.0011216	0.000977165	0.0517742	0.193586	0.00172581	0.00645285
	TNF	0.0111692	0.0148289	0.132868	0.120646	0.00442894	0.00402153
	CDK2	0.0450985	0.0306494	0.105827	0.22842	0.00352757	0.00761399
	SMAD2	0.0656831	0.0665231	0.208814	0.0146981	0.00696046	0.000489935
	MMP2	0.00165533	0.000865074	0.0759581	0.0541582	0.00253194	0.00180527
	ARG1	0.00560312	0.00522346	0.252802	0.0612275	0.00842675	0.00204092
	AKT	0.0783337	0.119512	0.068779	0.178112	0.00229263	0.00593708
	PPARA	0.00317262	0.00171463	0.0389067	0.0954861	0.00129689	0.00318287
	MYC	0.0323844	0.016815	0.0790018	0.112906	0.00263339	0.00376353
[truncated: 12 more columns]

## Sheet: M vs F
Coex M vs F
	2^-∆∆Ct	2^-∆∆Ct
	Female	Male	stdev	stdev
CCND1	0.455581	0.729229	0.111484	0.055873
CCND2	0.481001	0.764836	0.0721166	0.105005
CCNE1	0.479632	1.00185	0.00725046	0.0181663
CDK7	0.400658	0.655096	0.0486696	0.0904999
IL-6	0.501659	0.979722	0.0523153	0.128724
IL-10	0.55142	1.06134	0.0541371	0.0203231
TLR2	0.425301	0.823084	0.0461903	0.0526482
TLR3	0.25054	0.835731	0.027823	0.0392639
STAT3	0.437628	0.931597	0.0915397	0.0928473
MYD88	0.288838	0.583579	0.152898	0.0200453
IL-4	0.489937	0.859889	0.13484	0.0742308
IL2RG	0.235587	0.648869	0.0102505	0.0960786
EGR2	0.188083	0.455615	0.154987	0.0759768
PTEN	0.336135	0.664292	0.224799	0.112557
TNFSF12	0.347078	0.636741	0.0848453	0.0340145
MTDH	0.585786	1.09261	0.035912	0.0276071
JUN	1.03814	1.29504	0.0599899	0.0895583
E2F3	0.571921	1.05214	0.102034	0.0904578
BCL2	0.45212	0.968767	0.189818	0.142269
TNF	0.651824	1.41628	0.0477527	0.102171
CDK2	0.420513	1.14834	0.0416155	0.0352906
SMAD2	0.542155	0.717917	0.262863	0.0912745
MMP2	0.582681	1.0229	0.245531	0.0273703
ARG1	0.963262	1.47984	0.129844	0.0304335
AKT	0.558085	1.28185	0.027261	0.0333915
PPARA	0.552993	1.07161	0.233037	0.0639119
MYC	0.243689	0.411352	0.0746176	0.0848797
KO M vs F
	2^-∆∆Ct	2^-∆∆Ct
	Female	Male	stdev	stdev
CCND1	0.408353	0.647023	0.0622565	0.0991002
CCND2	0.664087	2.58331	0.104337	0.0262517
CCNE1	0.366134	0.697265	0.252021	0.0874229
CDK7	0.342749	0.976784	0.0743036	0.172046
IL-6	0.239871	0.504992	0.0925976	0.205022
IL-10	3.14487	0.637378	0.0209684	0.0695888
TLR2	0.362934	1.7215	0.138028	0.0662859
TLR3	0.401276	0.862144	0.1141	0.0772854
STAT3	0.491562	0.980855	0.122616	0.132053
MYD88	0.537871	1.67933	0.171359	0.0591182
IL-4	0.836118	0.820426	0.212239	0.136344
IL2RG	0.600633	0.688354	0.165109	0.117415
EGR2	0.371017	0.42968	0.203132	0.156314
PTEN	0.642306	1.04512	0.167993	0.209369
TNFSF12	0.567752	1.02614	0.0952434	0.0973401
MTDH	1.00564	1.68568	0.0568746	0.0649181
JUN	0.990571	1.38319	0.128594	0.0685632
E2F3	0.616331	0.996464	0.00233784	0.0841991
BCL2	0.912636	0.871222	0.149767	0.193586
TNF	0.403104	1.32766	0.0829382	0.120646
CDK2	0.490579	0.679609	0.112923	0.22842
SMAD2	0.673409	1.01279	0.122978	0.0146981
MMP2	2.96174	0.5226	0.0987668	0.0541582
ARG1	2.04533	0.932243	0.0843621	0.0612275
AKT	0.509093	1.52567	0.0487895	0.178112
PPARA	0.684969	0.540446	0.0966529	0.0954861
MYC	0.51955	0.51923	0.216835	0.112906
